# Supplementary material for: HapX Positively and Negatively Regulates the Transcriptional Response to Iron Deprivation in Cryptococcus neoformans
Source: PLoS Pathog. 2010 Nov 24;6(11):e1001209. doi: 10.1371/journal.ppat.1001209 (PMC2991262; doi:10.1371/journal.ppat.1001209)
Supplement: Table S1 — Modified gene list for C. neoformans var. grubii H99. (0.85 MB XLS) [file ppat.1001209.s006.xls]

## Sheet: Sheet1
Table S1. Modified gene list for C. neoformans var. grubii H99
Microarray Oligo ID	H99 gene ID	Gene annotation
CNAG_00002 predicted protein (331 nt)	CNAG_00002	predicted protein
CNAG_00003 drug transporter (2256 nt)	CNAG_00003	drug transporter
CNAG_00004 predicted protein (2653 nt)	CNAG_00004	predicted protein
CNAG_00005 TPR domain-containing protein (1737 nt)	CNAG_00005	TPR domain-containing protein
181.m08665	CNAG_00006	prohibitin Phb2
181.m07796	CNAG_00008	conserved hypothetical protein
181.m07795	CNAG_00009	calcium-binding protein
CNAG_00010 cation transporter (3400 nt)	CNAG_00010	cation transporter
181.m07793	CNAG_00011	conserved hypothetical protein
CNAG_00012 conserved hypothetical protein (1454 nt)	CNAG_00012	conserved hypothetical protein
CNAG_00013 predicted protein (668 nt)	CNAG_00013	predicted protein
181.m08863	CNAG_00015	conserved hypothetical protein
CNAG_00016 conserved hypothetical protein (239 nt)	CNAG_00016	conserved hypothetical protein
181.m08843	CNAG_00017	conserved hypothetical protein
CNAG_00018 conserved hypothetical protein (2637 nt)	CNAG_00018	conserved hypothetical protein
CNAG_00020 conserved hypothetical protein (3686 nt)	CNAG_00020	conserved hypothetical protein
181.m07801	CNAG_00021	adenosylmethionine decarboxylase
181.m07802	CNAG_00022	holocytochrome-c synthase
181.m07803	CNAG_00023	conserved hypothetical protein
181.m07804	CNAG_00024	conserved hypothetical protein
181.m07805	CNAG_00025	calcium ion transporter
181.m07806	CNAG_00026	aminotransferase
CNAG_00027 transcriptional activator (2392 nt)	CNAG_00027	transcriptional activator
181.m07808	CNAG_00028	high-affinity nicotinic acid transporter
CNAG_00029 D-3-phosphoglycerate dehydrogenase (1297 nt)	CNAG_00029	D-3-phosphoglycerate dehydrogenase
CNAG_00030 D-3-phosphoglycerate dehydrogenase (1229 nt)	CNAG_00030	D-3-phosphoglycerate dehydrogenase
181.m08679	CNAG_00031	conserved hypothetical protein
181.m07811	CNAG_00032	aldolase
CNAG_00033 predicted protein (534 nt)	CNAG_00033	predicted protein
181.m07812	CNAG_00034	60s ribosomal protein l9
CNAG_00035 conserved hypothetical protein (1848 nt)	CNAG_00035	conserved hypothetical protein
181.m08582	CNAG_00036	Sec14 cytosolic factor
181.m07814	CNAG_00038	alcohol dehydrogenase
CNAG_00039 conserved hypothetical protein (2684 nt)	CNAG_00039	conserved hypothetical protein
CNAG_00040 lanosterol 14 alpha-demethylase (2410 nt)	CNAG_00040	lanosterol 14 alpha-demethylase
181.m08690	CNAG_00043	conserved hypothetical protein
181.m07818	CNAG_00044	translation elongation factor 2
181.m07819	CNAG_00045	conserved hypothetical protein
181.m07820	CNAG_00046	proteasome regulatory subunit 12
181.m08691	CNAG_00047	kinase
181.m07822	CNAG_00048	sugar transporter
181.m07823	CNAG_00049	conserved hypothetical protein
181.m07824	CNAG_00050	conserved hypothetical protein
181.m07825	CNAG_00051	conserved hypothetical protein
CNAG_00052 conserved hypothetical protein (444 nt)	CNAG_00052	conserved hypothetical protein
181.m07827	CNAG_00054	DUF1264 domain-containing protein
CNAG_00055 conserved hypothetical protein (1306 nt)	CNAG_00055	conserved hypothetical protein
181.m07829	CNAG_00056	conserved hypothetical protein
181.m07830	CNAG_00057	fructose-bisphosphatase
181.m07831	CNAG_00058	T-complex protein 1 epsilon subunit
CNAG_00059 predicted protein (941 nt)	CNAG_00059	predicted protein
181.m07832	CNAG_00060	chaperone regulator
181.m07833	CNAG_00061	citrate synthase
181.m07835	CNAG_00062	26S proteasome non-ATPase regulatory subunit 3
CNAG_00063 conserved hypothetical protein (925 nt)	CNAG_00063	conserved hypothetical protein
CNAG_00064 COPII-coated vesicle protein (1077 nt)	CNAG_00064	COPII-coated vesicle protein
181.m07838	CNAG_00065	ran-specific GTPase-activating protein 1
181.m07839	CNAG_00066	membrane protein
CNAG_00067 conserved hypothetical protein (1196 nt)	CNAG_00067	conserved hypothetical protein
CNAG_00068 specific RNA polymerase II transcription factor (1636 nt)	CNAG_00068	specific RNA polymerase II transcription factor
CNAG_00069 conserved hypothetical protein (954 nt)	CNAG_00069	conserved hypothetical protein
CNAG_00070 conserved hypothetical protein (1983 nt)	CNAG_00070	conserved hypothetical protein
CNAG_00072 disulfide-isomerase (1941 nt)	CNAG_00072	disulfide-isomerase
181.m07842	CNAG_00073	nuclear mRNA splicing protein
CNAG_00074 integral to plasma membrane protein (2541 nt)	CNAG_00074	integral to plasma membrane protein
CNAG_00075 conserved hypothetical protein (615 nt)	CNAG_00075	conserved hypothetical protein
CNAG_00076 A/G-specific adenine DNA glycosylase (2332 nt)	CNAG_00076	A/G-specific adenine DNA glycosylase
181.m07846	CNAG_00077	sulfate transporter
181.m07847	CNAG_00078	vacuolar protein
CNAG_00079 conserved hypothetical protein (924 nt)	CNAG_00079	conserved hypothetical protein
CNAG_00080 conserved hypothetical protein (1482 nt)	CNAG_00080	conserved hypothetical protein
181.m07850	CNAG_00081	pre-mRNA splicing factor prp1
CNAG_00082 nucleotide binding protein (1176 nt)	CNAG_00082	nucleotide binding protein
181.m07852	CNAG_00083	conserved hypothetical protein
181.m07854	CNAG_00085	histone chaperone ASF1
CNAG_00086 tRNA (guanine-N2-)-methyltransferase (2362 nt)	CNAG_00086	tRNA (guanine-N2-)-methyltransferase
181.m07856	CNAG_00087	conserved hypothetical protein
181.m07857	CNAG_00088	prohibitin PHB1
181.m07858	CNAG_00089	exosome complex exonuclease rrp4
CNAG_00090 conserved hypothetical protein (1765 nt)	CNAG_00090	conserved hypothetical protein
CNAG_00091 conserved hypothetical protein (1857 nt)	CNAG_00091	conserved hypothetical protein
181.m07861	CNAG_00092	mitochondrial protein
181.m07862	CNAG_00093	conserved hypothetical protein
181.m07863	CNAG_00094	NAD-dependent epimerase/dehydratase
181.m07864	CNAG_00095	conserved hypothetical protein
CNAG_00096 conserved hypothetical protein (1665 nt)	CNAG_00096	conserved hypothetical protein
181.m07866	CNAG_00097	ITR1
CNAG_00098 palmitoyl-protein thioesterase (1345 nt)	CNAG_00098	palmitoyl-protein thioesterase
181.m07868	CNAG_00099	ATP dependent DNA helicase
181.m07869	CNAG_00100	chaperone
181.m07870	CNAG_00101	conserved hypothetical protein
181.m07873	CNAG_00104	mRNA export factor elf1
181.m07874	CNAG_00105	pyridoxal reductase
181.m07875	CNAG_00106	two-component sensor molecule
CNAG_00107 conserved hypothetical protein (1843 nt)	CNAG_00107	conserved hypothetical protein
181.m07878	CNAG_00108	RuvB-like helicase 1
181.m08846	CNAG_00109	conserved hypothetical protein
181.m08703	CNAG_00110	conserved hypothetical protein
181.m07880	CNAG_00111	pre-mRNA splicing factor
181.m08701	CNAG_00115	sorbitol dehydrogenase
181.m07884	CNAG_00116	ribosomal protein S3
181.m08700	CNAG_00117	C-14 sterol reductase
CNAG_00118 conserved hypothetical protein (645 nt)	CNAG_00118	conserved hypothetical protein
CNAG_00119 conserved hypothetical protein (612 nt)	CNAG_00119	conserved hypothetical protein
1701.seq.116	CNAG_00120	predicted protein
181.m08698	CNAG_00121	glycerol-3-phosphate dehydrogenase-2
181.m08696	CNAG_00122	alpha-amylase
CNAG_00123 conserved hypothetical protein (1107 nt)	CNAG_00123	conserved hypothetical protein
181.m07891	CNAG_00124	CAS32p
CNAG_00125 Crg1 (2345 nt)	CNAG_00125	Crg1
181.m07893	CNAG_00126	LSDR
CNAG_00127 conserved hypothetical protein (1723 nt)	CNAG_00127	conserved hypothetical protein
CNAG_00128 conserved hypothetical protein (3810 nt)	CNAG_00128	conserved hypothetical protein
181.m08704	CNAG_00129	conserved hypothetical protein
181.m07895	CNAG_00130	CAMK/CAMK1 protein kinase
CNAG_00131 alcohol dehydrogenase (1755 nt)	CNAG_00131	alcohol dehydrogenase
181.m07897	CNAG_00132	conserved hypothetical protein
CNAG_00133 conserved hypothetical protein (774 nt)	CNAG_00133	conserved hypothetical protein
181.m07898	CNAG_00134	conserved hypothetical protein
181.m07899	CNAG_00135	cyclophilin
181.m07900	CNAG_00136	ubiquitin activating enzyme
181.m08708	CNAG_00137	conserved hypothetical protein
CNAG_00138 ubiquinone biosynthesis methyltransferase (1334 nt)	CNAG_00138	ubiquinone biosynthesis methyltransferase
181.m08865	CNAG_00139	conserved hypothetical protein
181.m08710	CNAG_00140	U1 snRNP 70K protein
CNAG_00141 monooxygenase (1542 nt)	CNAG_00141	monooxygenase
CNAG_00142 conserved hypothetical protein (2741 nt)	CNAG_00142	conserved hypothetical protein
181.m07907	CNAG_00143	phosphoribosylamidoimidazole-succinocarboxamide
181.m07908	CNAG_00144	conserved hypothetical protein
CNAG_00145 actin II (1523 nt)	CNAG_00145	actin II
181.m08711	CNAG_00146	cytoplasmic protein
181.m07912	CNAG_00147	splicing factor Prp8
181.m07913	CNAG_00148	conserved hypothetical protein
181.m08840	CNAG_00149	conserved hypothetical protein
181.m07834	CNAG_00151	peptide-binding protein
181.m07916	CNAG_00152	conserved hypothetical protein
CNAG_00153 conserved hypothetical protein (2453 nt)	CNAG_00153	conserved hypothetical protein
181.m07919	CNAG_00154	oxidoreductase
181.m07920	CNAG_00155	conserved hypothetical protein
CNAG_00157 conserved hypothetical protein (561 nt)	CNAG_00157	conserved hypothetical protein
181.m07924	CNAG_00158	glycosyltransferase (1926 nt) Note: Short internal
CNAG_00159 conserved hypothetical protein (420 nt)	CNAG_00159	conserved hypothetical protein
CNAG_00160 conserved hypothetical protein (1420 nt)	CNAG_00160	conserved hypothetical protein
CNAG_00161 auxin-induced protein (1370 nt)	CNAG_00161	auxin-induced protein
181.m07928	CNAG_00162	alternative oxidase
181.m08721	CNAG_00163	conserved hypothetical protein
181.m08719	CNAG_00164	conserved hypothetical protein
181.m07930	CNAG_00165	5'-methylthioadenosine phosphorylase
181.m07931	CNAG_00166	ATP-dependent RNA helicase DBP8
CNAG_00167 conserved hypothetical protein (2167 nt)	CNAG_00167	conserved hypothetical protein
CNAG_00171 peroxisome assembly protein (1452 nt)	CNAG_00171	peroxisome assembly protein
181.m08868	CNAG_00172	kinesin
CNAG_00173 conserved hypothetical protein (1290 nt)	CNAG_00173	conserved hypothetical protein
181.m07936	CNAG_00174	conserved hypothetical protein
CNAG_00175 conserved hypothetical protein (1711 nt)	CNAG_00175	conserved hypothetical protein
181.m07938	CNAG_00176	glutamate carboxypeptidase protein
181.m07940	CNAG_00178	MUS42
CNAG_00179 heterotrimeric G protein alpha subunit B (1392 nt)	CNAG_00179	heterotrimeric G protein alpha subunit B
CNAG_00180 carboxyl-terminal proteinase (1143 nt)	CNAG_00180	carboxyl-terminal proteinase
181.m07944	CNAG_00181	macrophage erythroblast attacher isoform 1
181.m07945	CNAG_00182	retrograde transporter
CNAG_00184 cleavage/polyadenylation specificity factor (2407 nt)	CNAG_00184	cleavage/polyadenylation specificity factor
CNAG_00185 conserved hypothetical protein (1378 nt)	CNAG_00185	conserved hypothetical protein
CNAG_00186 conserved hypothetical protein (399 nt)	CNAG_00186	conserved hypothetical protein
181.m07950	CNAG_00187	conserved hypothetical protein
CNAG_00188 endoplasmic reticulum protein (1428 nt)	CNAG_00188	endoplasmic reticulum protein
CNAG_00189 conserved hypothetical protein (1325 nt)	CNAG_00189	conserved hypothetical protein
181.m07953	CNAG_00190	conserved hypothetical protein
181.m08716	CNAG_00191	conserved hypothetical protein
CNAG_00192 conserved hypothetical protein (3603 nt)	CNAG_00192	conserved hypothetical protein
181.m07956	CNAG_00193	transcriptional activator
CNAG_00194 conserved hypothetical protein (887 nt)	CNAG_00194	conserved hypothetical protein
181.m07958	CNAG_00195	conserved hypothetical protein
CNAG_00229 predicted protein (637 nt)	CNAG_00229	predicted protein
CNAG_00231 conserved hypothetical protein (1578 nt)	CNAG_00231	conserved hypothetical protein
181.m07987	CNAG_00232	60s ribosomal protein l30-1
CNAG_00234 tRNA-dihydrouridine synthase (1330 nt)	CNAG_00234	tRNA-dihydrouridine synthase
181.m07990	CNAG_00235	ammonium transporter MEP1
CNAG_00236 8-amino-7-oxononanoatesynthase (1517 nt)	CNAG_00236	8-amino-7-oxononanoatesynthase
CNAG_00237 3-isopropylmalate dehydratase (2512 nt)	CNAG_00237	3-isopropylmalate dehydratase
181.m07993	CNAG_00238	isoleucine-tRNA ligase
181.m07994	CNAG_00239	conserved hypothetical protein
CNAG_00240 conserved hypothetical protein (3248 nt)	CNAG_00240	conserved hypothetical protein
CNAG_00241 arginine methyltransferase-interacting ring finger protein (2204 nt)	CNAG_00241	arginine methyltransferase-interacting ring finger
CNAG_00242 predicted protein (424 nt)	CNAG_00242	predicted protein
181.m07996	CNAG_00243	conserved hypothetical protein
181.m07998	CNAG_00246	conserved hypothetical protein
CNAG_00247 saccharopine dehydrogenase (3586 nt)	CNAG_00247	saccharopine dehydrogenase
181.m08000	CNAG_00248	conserved hypothetical protein
CNAG_00249 conserved hypothetical protein (1503 nt)	CNAG_00249	conserved hypothetical protein
CNAG_00251 conserved hypothetical protein (1203 nt)	CNAG_00251	conserved hypothetical protein
181.m08002	CNAG_00252	transcriptional elongation regulator
181.m08003	CNAG_00253	rsec15
181.m08738	CNAG_00254	NADH dehydrogenase
CNAG_00255 conserved hypothetical protein (419 nt)	CNAG_00255	conserved hypothetical protein
CNAG_00256 aspartate-semialdehyde dehydrogenase (1218 nt)	CNAG_00256	aspartate-semialdehyde dehydrogenase
181.m08008	CNAG_00257	kinesin family member 21A
181.m08741	CNAG_00258	conserved hypothetical protein
CNAG_00259 bud site selection protein (1088 nt)	CNAG_00259	bud site selection protein
181.m08010	CNAG_00260	transformer-2-beta isoform 3
CNAG_00261 conserved hypothetical protein (1709 nt)	CNAG_00261	conserved hypothetical protein
CNAG_00262 conserved hypothetical protein (561 nt)	CNAG_00262	conserved hypothetical protein
181.m08015	CNAG_00264	nuclease I
CNAG_00265 isopentenyl-diphosphate delta-isomerase (1236 nt)	CNAG_00265	isopentenyl-diphosphate delta-isomerase
181.m08017	CNAG_00267	conserved hypothetical protein
181.m08018	CNAG_00268	acetolactate synthase
CNAG_00269 sorbitol dehydrogenase (1724 nt)	CNAG_00269	sorbitol dehydrogenase
CNAG_00270 mitochondrial protein (837 nt)	CNAG_00270	mitochondrial protein
181.m08021	CNAG_00271	nuclear protein
CNAG_00274 conserved hypothetical protein (2415 nt)	CNAG_00274	conserved hypothetical protein
181.m08023	CNAG_00275	conserved hypothetical protein
CNAG_00276 conserved hypothetical protein (1295 nt)	CNAG_00276	conserved hypothetical protein
CNAG_00277 conserved hypothetical protein (895 nt)	CNAG_00277	conserved hypothetical protein
181.m08025	CNAG_00278	methionyl aminopeptidase
CNAG_00279 conserved hypothetical protein (953 nt)	CNAG_00279	conserved hypothetical protein
181.m08028	CNAG_00280	mitochondrial Mrb1
CNAG_00283 conserved hypothetical protein (1584 nt)	CNAG_00283	conserved hypothetical protein
CNAG_00284 efflux protein EncT (2204 nt)	CNAG_00284	efflux protein EncT
181.m08034	CNAG_00285	conserved hypothetical protein
181.m08745	CNAG_00286	conserved hypothetical protein
181.m08035	CNAG_00287	cytoplasmic protein
CNAG_00289 conserved hypothetical protein (982 nt)	CNAG_00289	conserved hypothetical protein
181.m08037	CNAG_00290	aminopeptidase
181.m08038	CNAG_00291	conserved hypothetical protein
181.m08040	CNAG_00293	ras-like protein
181.m08041	CNAG_00294	conserved hypothetical protein
1702.seq.097	CNAG_00295	predicted protein
CNAG_00299 DNA repair protein RAD5 (4452 nt)	CNAG_00299	DNA repair protein RAD5
181.m08046	CNAG_00300	gamma-tubulin complex component 2
CNAG_00302 conserved hypothetical protein (949 nt)	CNAG_00302	conserved hypothetical protein
181.m08048	CNAG_00303	high-affinity nicotinic acid transporter
CNAG_00304 predicted protein (465 nt)	CNAG_00304	predicted protein
181.m08049	CNAG_00305	chaperone activator
CNAG_00307 predicted protein (382 nt)	CNAG_00307	predicted protein
181.m08051	CNAG_00308	gly-X carboxypeptidase
CNAG_00310 conserved hypothetical protein (1737 nt)	CNAG_00310	conserved hypothetical protein
181.m08053	CNAG_00311	3-hydroxyisobutyryl-CoA hydrolase
CNAG_00312 synaptobrevin (991 nt)	CNAG_00312	synaptobrevin
181.m08747	CNAG_00314	conserved hypothetical protein
181.m08058	CNAG_00316	inosine triphosphate pyrophosphatase
181.m08599	CNAG_00317	conserved hypothetical protein
CNAG_00318 arp2/3 complex 16 kda subunit (734 nt)	CNAG_00318	arp2/3 complex 16 kda subunit
181.m08063	CNAG_00319	RER1 protein
CNAG_00320 ubiquitin-protein ligase (2704 nt)	CNAG_00320	ubiquitin-protein ligase
CNAG_00321 dRaptor (4849 nt)	CNAG_00321	dRaptor
1702.seq.127	CNAG_00322	conserved hypothetical protein
1702.seq.128	CNAG_00323	predicted protein
CNAG_00326 conserved hypothetical protein (2141 nt)	CNAG_00326	conserved hypothetical protein
CNAG_00327 conserved hypothetical protein (707 nt)	CNAG_00327	conserved hypothetical protein
181.m08070	CNAG_00328	single-stranded DNA specific endodeoxyribonuclease
181.m08071	CNAG_00329	conserved hypothetical protein
181.m08072	CNAG_00330	conserved hypothetical protein
181.m08073	CNAG_00331	anon-23da protein
181.m08074	CNAG_00332	conserved hypothetical protein
181.m08748	CNAG_00333	conserved hypothetical protein
181.m08076	CNAG_00334	heat shock protein
181.m08077	CNAG_00335	conserved hypothetical protein
CNAG_00336 conserved hypothetical protein (1629 nt)	CNAG_00336	conserved hypothetical protein
181.m08081	CNAG_00342	conserved hypothetical protein
181.m08082	CNAG_00343	hst3 protein
181.m08841	CNAG_00344	conserved hypothetical protein
181.m08111	CNAG_00345	porphobilinogen synthase
CNAG_00346 conserved hypothetical protein (843 nt)	CNAG_00346	conserved hypothetical protein
CNAG_00347 DEAH box polypeptide 36 (5211 nt)	CNAG_00347	DEAH box polypeptide 36
181.m08108	CNAG_00348	conserved hypothetical protein
181.m08871	CNAG_00349	conserved hypothetical protein
CNAG_00351 predicted protein (736 nt)	CNAG_00351	predicted protein
181.m08105	CNAG_00352	conserved hypothetical protein
CNAG_00353 prostatic steroid 5-alpha-reductase type I (1102 nt)	CNAG_00353	prostatic steroid 5-alpha-reductase type I
181.m08103	CNAG_00354	beta-catenin
181.m08102	CNAG_00355	conserved hypothetical protein
181.m08759	CNAG_00356	survival factor 1
181.m08753	CNAG_00357	ribonuclease H
CNAG_00358 tRNA isopentenyltransferase (1904 nt)	CNAG_00358	tRNA isopentenyltransferase
CNAG_00359 conserved hypothetical protein (1190 nt)	CNAG_00359	conserved hypothetical protein
181.m08098	CNAG_00360	nuclear protein SNF4
181.m08752	CNAG_00361	Hob1p
CNAG_00362 conserved hypothetical protein (2072 nt)	CNAG_00362	conserved hypothetical protein
181.m08756	CNAG_00363	two-component sensor molecule
181.m08094	CNAG_00364	O-sialoglycoprotein endopeptidase
181.m08093	CNAG_00365	endoplasmic reticulum protein
181.m08755	CNAG_00366	conserved hypothetical protein
181.m08091	CNAG_00368	vacuolar sorting protein 53 long isoform
CNAG_00369 conserved hypothetical protein (1371 nt)	CNAG_00369	conserved hypothetical protein
181.m08089	CNAG_00370	ubiquitin-carboxy extension protein fusion
181.m08088	CNAG_00371	enoyl-CoA hydratase
181.m08087	CNAG_00372	nuclear protein localization
181.m08086	CNAG_00373	glucan 1,3-beta-glucosidase
181.m08085	CNAG_00374	conserved hypothetical protein
181.m08083	CNAG_00375	transcriptional activator gcn5
CNAG_00376 conserved hypothetical protein (1619 nt)	CNAG_00376	conserved hypothetical protein
181.m08113	CNAG_00377	DNA topoisomerase II
CNAG_00378 predicted protein (394 nt)	CNAG_00378	predicted protein
CNAG_00383 calcium transporting ATPase (5230 nt)	CNAG_00383	calcium transporting ATPase
CNAG_00384 conserved hypothetical protein (1693 nt)	CNAG_00384	conserved hypothetical protein
181.m08132	CNAG_00385	proteasome subunit beta type 3
CNAG_00386 eukaryotic initiation factor 4F subunit P130 (3767 nt)	CNAG_00386	eukaryotic initiation factor 4F subunit P130
CNAG_00387 conserved hypothetical protein (2430 nt)	CNAG_00387	conserved hypothetical protein
181.m08135	CNAG_00388	1-phosphatidylinositol-4-phosphate 5-kinase
CNAG_00389 mitochondrial protein (1226 nt)	CNAG_00389	mitochondrial protein
181.m08138	CNAG_00390	myotubularin
CNAG_00391 conserved hypothetical protein (1146 nt)	CNAG_00391	conserved hypothetical protein
181.m08139	CNAG_00392	kelch repeat-containing protein
181.m08140	CNAG_00393	1,4-alpha-glucan-branching enzyme
181.m08141	CNAG_00394	diphthamide biosynthesis protein 3
CNAG_00395 conserved hypothetical protein (1744 nt)	CNAG_00395	conserved hypothetical protein
181.m08765	CNAG_00396	AGC/PKA protein kinase
181.m08143	CNAG_00397	pyruvate dehydrogenase
181.m08144	CNAG_00398	conserved hypothetical protein
181.m08145	CNAG_00399	transformer-2-beta isoform 3
CNAG_00400 conserved hypothetical protein (635 nt)	CNAG_00400	conserved hypothetical protein
181.m08147	CNAG_00401	cell division cycle protein 91
181.m08148	CNAG_00402	eukaryotic initiation factor 4F subunit P130
CNAG_00403 mitochondrial protein (1972 nt)	CNAG_00403	mitochondrial protein
181.m08150	CNAG_00404	RING zinc finger protein
CNAG_00405 STE/STE20/YSK protein kinase (3217 nt)	CNAG_00405	STE/STE20/YSK protein kinase
181.m08152	CNAG_00406	conserved hypothetical protein
181.m08767	CNAG_00407	glyoxal oxidase
181.m08766	CNAG_00408	ser/Thr protein phosphatase
CNAG_00409 conserved hypothetical protein (1068 nt)	CNAG_00409	conserved hypothetical protein
181.m08156	CNAG_00410	conserved hypothetical protein
181.m08157	CNAG_00411	conserved hypothetical protein
181.m08159	CNAG_00413	nuclear protein
CNAG_00414 Mak32p (1308 nt)	CNAG_00414	Mak32p
181.m08161	CNAG_00416	f-box/wd-repeat protein lin-23
181.m08162	CNAG_00417	elongation factor 1-gamma
181.m08163	CNAG_00418	methionine adenosyltransferase
1703.seq.038	CNAG_00419	conserved hypothetical protein
CNAG_00420 conserved hypothetical protein (362 nt)	CNAG_00420	conserved hypothetical protein
181.m08164	CNAG_00421	GH14561p
181.m08165	CNAG_00422	conserved hypothetical protein
181.m08167	CNAG_00423	conserved hypothetical protein
181.m08168	CNAG_00424	choline-phosphate cytidylyltransferase
CNAG_00425 predicted protein (1266 nt)	CNAG_00425	predicted protein
CNAG_00426 UBA/TS-N domain-containing protein (2564 nt)	CNAG_00426	UBA/TS-N domain-containing protein
CNAG_00427 type 2C protein Phosphatase (2100 nt)	CNAG_00427	type 2C protein Phosphatase
CNAG_00428 conserved hypothetical protein (1401 nt)	CNAG_00428	conserved hypothetical protein
181.m08174	CNAG_00429	tRNA dihydrouridine synthase
CNAG_00430 conserved hypothetical protein (681 nt)	CNAG_00430	conserved hypothetical protein
181.m08773	CNAG_00433	conserved hypothetical protein
181.m08176	CNAG_00434	arginine N-methyltransferase 2
181.m08178	CNAG_00436	palmitoyltransferase AKR1
181.m08768	CNAG_00438	conserved hypothetical protein
181.m08180	CNAG_00439	conserved hypothetical protein
181.m08182	CNAG_00441	IMP dehydrogenase
CNAG_00442 cyclin (1751 nt)	CNAG_00442	cyclin
181.m08184	CNAG_00443	conserved hypothetical protein
CNAG_00445 HMG1 (2832 nt)	CNAG_00445	HMG1
CNAG_00446 predicted protein (931 nt)	CNAG_00446	predicted protein
181.m08186	CNAG_00447	t-complex protein 1
CNAG_00448 vacuolar ATP synthase subunit d (1415 nt)	CNAG_00448	vacuolar ATP synthase subunit d
181.m08188	CNAG_00449	art-4 protein
181.m08189	CNAG_00450	3-isopropylmalate dehydrogenase
CNAG_00451 cytoplasmic protein (1802 nt)	CNAG_00451	cytoplasmic protein
CNAG_00452 isovaleryl-CoA dehydrogenase 2 (2201 nt)	CNAG_00452	isovaleryl-CoA dehydrogenase 2
181.m08771	CNAG_00453	mitochondrial protein
CNAG_00454 predicted protein (262 nt)	CNAG_00454	predicted protein
181.m08192	CNAG_00455	ubiquitin C-terminal hydrolase Ubp16
CNAG_00456 conserved hypothetical protein (2213 nt)	CNAG_00456	conserved hypothetical protein
181.m08194	CNAG_00457	glutamine synthetase
181.m08195	CNAG_00458	conserved hypothetical protein
181.m08777	CNAG_00460	conserved hypothetical protein
181.m08197	CNAG_00461	endoplasmic reticulum protein
181.m08198	CNAG_00462	oxidoreductase
CNAG_00463 conserved hypothetical protein (623 nt)	CNAG_00463	conserved hypothetical protein
CNAG_00464 pre-mRNA-splicing factor RSE1 (4773 nt)	CNAG_00464	pre-mRNA-splicing factor RSE1
CNAG_00465 conserved hypothetical protein (598 nt)	CNAG_00465	conserved hypothetical protein
CNAG_00466 adaptin ear-binding coat-associated protein 2 (867 nt)	CNAG_00466	adaptin ear-binding coat-associated protein 2
CNAG_00467 conserved hypothetical protein (1088 nt)	CNAG_00467	conserved hypothetical protein
181.m08203	CNAG_00468	conserved hypothetical protein
181.m08204	CNAG_00469	endoplasmic reticulum protein
CNAG_00470 vacuolar protein sorting protein 46 (856 nt)	CNAG_00470	vacuolar protein sorting protein 46
181.m08206	CNAG_00471	mitochondrial protein
CNAG_00472 conserved hypothetical protein (1445 nt)	CNAG_00472	conserved hypothetical protein
CNAG_00473 defender against cell death 1 (479 nt)	CNAG_00473	defender against cell death 1
181.m08209	CNAG_00474	conserved hypothetical protein
181.m08610	CNAG_00475	WSC domain-containing protein
CNAG_00476 conserved hypothetical protein (1718 nt)	CNAG_00476	conserved hypothetical protein
181.m08215	CNAG_00480	conserved hypothetical protein
181.m08217	CNAG_00482	26S proteasome regulatory subunit
181.m08218	CNAG_00483	actin
181.m08219	CNAG_00484	puruvate dehydrogenase complex
181.m08220	CNAG_00485	conserved hypothetical protein
CNAG_00486 mitochondrial protein (645 nt)	CNAG_00486	mitochondrial protein
CNAG_00487 conserved hypothetical protein (1913 nt)	CNAG_00487	conserved hypothetical protein
181.m08223	CNAG_00488	conserved hypothetical protein
181.m08224	CNAG_00490	acetyl-CoA C-acyltransferase
181.m08225	CNAG_00491	conserved hypothetical protein
1703.seq.109	CNAG_00492	conserved hypothetical protein
181.m08782	CNAG_00493	conserved hypothetical protein
CNAG_00495 conserved hypothetical protein (707 nt)	CNAG_00495	conserved hypothetical protein
CNAG_00496 conserved hypothetical protein (1382 nt)	CNAG_00496	conserved hypothetical protein
181.m08229	CNAG_00497	conserved hypothetical protein
181.m08230	CNAG_00498	phosphoprotein phosphatase
181.m08231	CNAG_00499	carnitine/acyl carnitine carrier
CNAG_00500 PP2Cp protein phosphotase (2068 nt)	CNAG_00500	PP2Cp protein phosphotase
181.m08237	CNAG_00501	conserved hypothetical protein
CNAG_00502 conserved hypothetical protein (473 nt)	CNAG_00502	conserved hypothetical protein
CNAG_00503 conserved hypothetical protein (1262 nt)	CNAG_00503	conserved hypothetical protein
181.m08240	CNAG_00504	peptidyl-prolyl cis-trans isomerase-like 4
CNAG_00506 conserved hypothetical protein (2031 nt)	CNAG_00506	conserved hypothetical protein
CNAG_00507 nitrilase (1582 nt)	CNAG_00507	nitrilase
181.m08247	CNAG_00509	conserved hypothetical protein
CNAG_00510 prefoldin subunit 2 (490 nt)	CNAG_00510	prefoldin subunit 2
CNAG_00511 conserved hypothetical protein (1626 nt)	CNAG_00511	conserved hypothetical protein
181.m08250	CNAG_00512	mitochondrial carrier protein
181.m08251	CNAG_00513	conserved hypothetical protein
181.m08252	CNAG_00514	conserved hypothetical protein
CNAG_00515 mannitol dehydrogenase (1485 nt)	CNAG_00515	mannitol dehydrogenase
181.m08255	CNAG_00516	peroxisome targeting signal receptor
CNAG_00517 conserved hypothetical protein (1061 nt)	CNAG_00517	conserved hypothetical protein
181.m08622	CNAG_00519	C-5 sterol desaturase
CNAG_00520 conserved hypothetical protein (5467 nt)	CNAG_00520	conserved hypothetical protein
181.m08261	CNAG_00522	C2 domain-containing protein
181.m08263	CNAG_00523	conserved hypothetical protein
181.m08264	CNAG_00524	acetyl-Coenzyme A acyltransferase 2
CNAG_00525 conserved hypothetical protein (2242 nt)	CNAG_00525	conserved hypothetical protein
181.m08266	CNAG_00526	conserved hypothetical protein
181.m08267	CNAG_00527	translation initiation factor eIF-2B epsilon subunit
181.m08268	CNAG_00528	WD-repeat protein
CNAG_00529 sulfite transporter (1746 nt)	CNAG_00529	sulfite transporter
CNAG_00530 conserved hypothetical protein (643 nt)	CNAG_00530	conserved hypothetical protein
181.m08271	CNAG_00531	ENA P-type ATPase 1
181.m08272	CNAG_00532	conserved hypothetical protein
CNAG_00533 import inner membrane translocase subunit TIM50 (2192 nt)	CNAG_00533	import inner membrane translocase subunit TIM50
CNAG_00534 hypothetical protein (826 nt)	CNAG_00534	hypothetical protein
CNAG_00535 mitochondrial ribosomal protein subunit L16 (1164 nt)	CNAG_00535	mitochondrial ribosomal protein subunit L16
CNAG_00536 conserved hypothetical protein (722 nt)	CNAG_00536	conserved hypothetical protein
181.m08277	CNAG_00537	carnitine acetyltransferase
CNAG_00538 conserved hypothetical protein (632 nt)	CNAG_00538	conserved hypothetical protein
181.m08279	CNAG_00539	membrane transport protein
CNAG_00540 pantothenate transporter (2202 nt)	CNAG_00540	pantothenate transporter
181.m08281	CNAG_00541	dimethylaniline monooxygenase
181.m08783	CNAG_00542	conserved hypothetical protein
CNAG_00543 conserved hypothetical protein (843 nt)	CNAG_00543	conserved hypothetical protein
181.m08284	CNAG_00544	conserved hypothetical protein
181.m08286	CNAG_00545	IDN3-B
181.m08287	CNAG_00546	chitin synthase 6
181.m08792	CNAG_00547	conserved hypothetical protein
181.m08291	CNAG_00551	polynucleotide adenylyltransferase
181.m08794	CNAG_00554	inositol phosphorylsphingolipid-phospholipase C
181.m08793	CNAG_00555	conserved hypothetical protein
181.m08795	CNAG_00556	CK1/CK1/CK1-G protein kinase
181.m08296	CNAG_00557	conserved hypothetical protein
CNAG_00558 conserved hypothetical protein (3430 nt)	CNAG_00558	conserved hypothetical protein
CNAG_00559 conserved hypothetical protein (1289 nt)	CNAG_00559	conserved hypothetical protein
181.m08298	CNAG_00560	vacuolar ATP synthase subunit e
CNAG_00561 histone acetyltransferase type B catalytic subunit (1772 nt)	CNAG_00561	histone acetyltransferase type B catalytic subunit
CNAG_00563 conserved hypothetical protein (1005 nt)	CNAG_00563	conserved hypothetical protein
CNAG_00564 conserved hypothetical protein (2016 nt)	CNAG_00564	conserved hypothetical protein
181.m08303	CNAG_00565	VpsA
CNAG_00566 DNA ligase (3271 nt)	CNAG_00566	DNA ligase
181.m08856	CNAG_00567	WD40 repeat domain 85
CNAG_00568 conserved hypothetical protein (1107 nt)	CNAG_00568	conserved hypothetical protein
CNAG_00569 cyclohydrolase (1862 nt)	CNAG_00569	cyclohydrolase
181.m08306	CNAG_00570	cAMP dependent protein kinase regulatory subunit
CNAG_00571 conserved hypothetical protein (2495 nt)	CNAG_00571	conserved hypothetical protein
181.m08311	CNAG_00573	conserved hypothetical protein
181.m08312	CNAG_00574	amino acid/metabolite permease
181.m08313	CNAG_00575	catalase 3
CNAG_00576 mitochondrial protein (1294 nt)	CNAG_00576	mitochondrial protein
181.m08315	CNAG_00577	conserved hypothetical protein
181.m08316	CNAG_00580	GTPase
CNAG_00581 endopeptidase (1802 nt)	CNAG_00581	endopeptidase
181.m08318	CNAG_00582	conserved hypothetical protein
CNAG_00583 conserved hypothetical protein (3908 nt)	CNAG_00583	conserved hypothetical protein
CNAG_00584 actin monomer binding protein (1146 nt)	CNAG_00584	actin monomer binding protein
CNAG_00585 conserved hypothetical protein (1051 nt)	CNAG_00585	conserved hypothetical protein
CNAG_00586 conserved hypothetical protein (539 nt)	CNAG_00586	conserved hypothetical protein
CNAG_00587 conserved hypothetical protein (1376 nt)	CNAG_00587	conserved hypothetical protein
CNAG_00588 conserved hypothetical protein (923 nt)	CNAG_00588	conserved hypothetical protein
CNAG_00589 conserved hypothetical protein (1047 nt)	CNAG_00589	conserved hypothetical protein
CNAG_00590 4-amino-4-deoxychorismate synthase (3049 nt)	CNAG_00590	4-amino-4-deoxychorismate synthase
CNAG_00591 conserved hypothetical protein (1225 nt)	CNAG_00591	conserved hypothetical protein
181.m08325	CNAG_00592	dolichol-phosphate mannosyltransferase
CNAG_00593 conserved hypothetical protein (1356 nt)	CNAG_00593	conserved hypothetical protein
181.m08327	CNAG_00594	lipid particle protein
181.m08803	CNAG_00595	conserved hypothetical protein
CNAG_00597 amino acid transporter (2385 nt)	CNAG_00597	amino acid transporter
181.m08331	CNAG_00598	nicotinamide mononucleotide permease
181.m08332	CNAG_00599	anion transporter
181.m08333	CNAG_00600	capsular associated protein
181.m08334	CNAG_00601	glycosyl hydrolase
181.m08872	CNAG_00602	eukaryotic translation initiation factor 3 subunit
181.m08804	CNAG_00603	pre-rRNA-processing protein PNO1
181.m08336	CNAG_00604	conserved hypothetical protein
181.m08801	CNAG_00605	cytoplasmic protein
181.m08802	CNAG_00606	conserved hypothetical protein
181.m08338	CNAG_00607	conserved hypothetical protein
181.m08340	CNAG_00609	conserved hypothetical protein
181.m08343	CNAG_00612	general RNA polymerase II transcription factor
181.m08344	CNAG_00613	cytosine deaminase
CNAG_00614 conserved hypothetical protein (1199 nt)	CNAG_00614	conserved hypothetical protein
CNAG_00615 conserved hypothetical protein (659 nt)	CNAG_00615	conserved hypothetical protein
181.m08348	CNAG_00619	tubulin folding cofactor C
CNAG_00622 acetylornithine transaminase (1869 nt)	CNAG_00622	acetylornithine transaminase
181.m08352	CNAG_00623	cytoplasmic protein
181.m08353	CNAG_00624	conserved hypothetical protein
181.m08354	CNAG_00625	ARF guanyl-nucleotide exchange factor
CNAG_00626 conserved hypothetical protein (1037 nt)	CNAG_00626	conserved hypothetical protein
CNAG_00627 specific transcriptional repressor (2058 nt)	CNAG_00627	specific transcriptional repressor
181.m08357	CNAG_00628	conserved hypothetical protein
181.m08361	CNAG_00632	conserved hypothetical protein
181.m08362	CNAG_00633	conserved hypothetical protein
181.m08809	CNAG_00634	conserved hypothetical protein
181.m08810	CNAG_00635	cytoplasmic protein
181.m08811	CNAG_00636	other/CDC7 protein kinase
CNAG_00637 cystathionine beta-synthase (1693 nt)	CNAG_00637	cystathionine beta-synthase
CNAG_00638 GTPase (2336 nt)	CNAG_00638	GTPase
CNAG_00639 conserved hypothetical protein (661 nt)	CNAG_00639	conserved hypothetical protein
181.m08807	CNAG_00640	40s ribosomal protein
181.m08369	CNAG_00641	transcription elongation factor SPT5
181.m08373	CNAG_00644	fatty acid desaturase
181.m08378	CNAG_00647	conserved hypothetical protein
181.m08817	CNAG_00648	esterase/lipase
181.m08380	CNAG_00649	tryptophan synthase
181.m08381	CNAG_00650	GRAM domain-containing protein
181.m08382	CNAG_00651	ATP-binding cassette transporter
181.m08818	CNAG_00652	conserved hypothetical protein
CNAG_00653 conserved hypothetical protein (2800 nt)	CNAG_00653	conserved hypothetical protein
CNAG_00654 conserved hypothetical protein (608 nt)	CNAG_00654	conserved hypothetical protein
181.m08384	CNAG_00655	prcdna35
181.m08385	CNAG_00656	60s ribosomal protein l7
1704.seq.075	CNAG_00657	predicted protein
181.m08386	CNAG_00658	conserved hypothetical protein
181.m08387	CNAG_00659	conserved hypothetical protein
CNAG_00661 conserved hypothetical protein (2610 nt)	CNAG_00661	conserved hypothetical protein
181.m08391	CNAG_00662	dienelactone hydrolase family protein
CNAG_00663 conserved hypothetical protein (1558 nt)	CNAG_00663	conserved hypothetical protein
CNAG_00664 predicted protein (2355 nt)	CNAG_00664	predicted protein
CNAG_00665 cytosolic small ribosomal subunit protein (2905 nt)	CNAG_00665	cytosolic small ribosomal subunit protein
181.m08393	CNAG_00666	nucleoporin nsp1
181.m08820	CNAG_00667	conserved hypothetical protein
181.m08821	CNAG_00668	conserved hypothetical protein
CNAG_00670 conserved hypothetical protein (1806 nt)	CNAG_00670	conserved hypothetical protein
181.m08396	CNAG_00671	cytoplasmic protein
181.m08397	CNAG_00672	ribosomal protein S11
CNAG_00673 cytoplasmic protein (1255 nt)	CNAG_00673	cytoplasmic protein
181.m08873	CNAG_00674	conserved hypothetical protein
181.m08399	CNAG_00675	carnitine/acyl carnitine carrier
CNAG_00676 vps28 protein (923 nt)	CNAG_00676	vps28 protein
181.m08402	CNAG_00678	urease accessory protein ureG
CNAG_00679 conserved hypothetical protein (705 nt)	CNAG_00679	conserved hypothetical protein
181.m08404	CNAG_00680	conserved hypothetical protein
181.m08405	CNAG_00681	conserved hypothetical protein
CNAG_00682 kinesin (6110 nt)	CNAG_00682	kinesin
181.m08823	CNAG_00683	CMGC/CLK protein kinase
181.m08408	CNAG_00684	ribulose-phosphate 3-epimerase
181.m08409	CNAG_00685	pre-mRNA-splicing ATP-dependent RNA helicase PRP28
181.m08410	CNAG_00686	conserved hypothetical protein
1704.seq.107	CNAG_00688	conserved hypothetical protein
CNAG_00689 beta-1	CNAG_00689	beta-1,4-mannosyltransferase
CNAG_00690 conserved hypothetical protein (1463 nt)	CNAG_00690	conserved hypothetical protein
181.m08415	CNAG_00691	conserved hypothetical protein
CNAG_00692 FAD dependent oxidoreductase (1728 nt)	CNAG_00692	FAD dependent oxidoreductase
CNAG_00693 ubiquitin-protein ligase (3104 nt)	CNAG_00693	ubiquitin-protein ligase
181.m08418	CNAG_00694	pre-mRNA-splicing factor CLF1
181.m08825	CNAG_00695	conserved hypothetical protein
CNAG_00696 alpha-mannosidase (4769 nt)	CNAG_00696	alpha-mannosidase
181.m08420	CNAG_00697	UDP-glucose epimerase
CNAG_00698 conserved hypothetical protein (2449 nt)	CNAG_00698	conserved hypothetical protein
CNAG_00699 transmembrane receptor (4538 nt)	CNAG_00699	transmembrane receptor
181.m08423	CNAG_00700	bifunctional purine biosynthesis protein PURH
CNAG_00702 conserved hypothetical protein (2467 nt)	CNAG_00702	conserved hypothetical protein
181.m08826	CNAG_00704	conserved hypothetical protein
181.m08427	CNAG_00705	RuvB-like helicase 2
181.m08428	CNAG_00706	RNA-binding protein rnp24
181.m08860	CNAG_00707	conserved hypothetical protein
181.m08431	CNAG_00708	pre-mRNA-splicing factor SLT11
181.m08430	CNAG_00709	uracil DNA N-glycosylase
181.m08429	CNAG_00710	glutamine synthetase
181.m08432	CNAG_00711	conserved hypothetical protein
181.m08435	CNAG_00713	ATPase
181.m08436	CNAG_00714	conserved hypothetical protein
CNAG_00715 conserved hypothetical protein (443 nt)	CNAG_00715	conserved hypothetical protein
181.m08438	CNAG_00716	electron carrier
181.m08439	CNAG_00717	conserved hypothetical protein
181.m08440	CNAG_00718	chromatin assembly complex protein
181.m08441	CNAG_00719	helicase
CNAG_00721 capsular associated protein (2205 nt)	CNAG_00721	capsular associated protein
CNAG_00722 ribosomal protein L27 (784 nt)	CNAG_00722	ribosomal protein L27
CNAG_00723 conserved hypothetical protein (1406 nt)	CNAG_00723	conserved hypothetical protein
181.m08448	CNAG_00726	conserved hypothetical protein
181.m08449	CNAG_00727	mitochondrial protein with role in iron accumulation
181.m08450	CNAG_00728	dityrosine transporter
CNAG_00730 ATP-binding cassette transporter (6153 nt)	CNAG_00730	ATP-binding cassette transporter
181.m08641	CNAG_00732	conserved hypothetical protein
CNAG_00733 conserved hypothetical protein (1902 nt)	CNAG_00733	conserved hypothetical protein
CNAG_00734 dihydroorotase (1320 nt)	CNAG_00734	dihydroorotase
181.m08456	CNAG_00735	succinate-semialdehyde dehydrogenase
181.m08457	CNAG_00736	exocyst protein
181.m08861	CNAG_00737	conserved hypothetical protein
CNAG_00738 conserved hypothetical protein (1019 nt)	CNAG_00738	conserved hypothetical protein
CNAG_00739 chromosome 9 open reading frame 41 (1764 nt)	CNAG_00739	chromosome 9 open reading frame 41
181.m08461	CNAG_00740	conserved hypothetical protein
181.m08462	CNAG_00741	ATP-dependent RNA helicase sub2
CNAG_00742 serine C-palmitoyltransferase (1959 nt)	CNAG_00742	serine C-palmitoyltransferase
181.m08464	CNAG_00743	imidazoleglycerol phosphate synthase
181.m08465	CNAG_00744	alpha-1,6-mannosyltransferase
CNAG_00745 other/HAL protein kinase (3635 nt)	CNAG_00745	other/HAL protein kinase
CNAG_00746 CAS35p (2472 nt)	CNAG_00746	CAS35p
181.m08467	CNAG_00747	succinate-CoA ligase
1704.seq.171	CNAG_00748	conserved hypothetical protein
CNAG_00749 alternative sulfate transporter (1868 nt)	CNAG_00749	alternative sulfate transporter
CNAG_00750 conserved hypothetical protein (966 nt)	CNAG_00750	conserved hypothetical protein
CNAG_00751 conserved hypothetical protein (794 nt)	CNAG_00751	conserved hypothetical protein
181.m08829	CNAG_00752	transducin family protein
181.m08473	CNAG_00754	ATP-binding cassette sub-family E member 1
181.m08474	CNAG_00755	conserved hypothetical protein
1704.seq.181	CNAG_00756	conserved hypothetical protein
181.m08476	CNAG_00757	ubiquitin-specific protease
CNAG_00758 regulatory protein ral2 (3498 nt)	CNAG_00758	regulatory protein ral2
CNAG_00759 conserved hypothetical protein (1534 nt)	CNAG_00759	conserved hypothetical protein
CNAG_00760 methylenetetrahydrofolate reductase (2185 nt)	CNAG_00760	methylenetetrahydrofolate reductase
CNAG_00761 conserved hypothetical protein (725 nt)	CNAG_00761	conserved hypothetical protein
181.m08480	CNAG_00762	diphthamide biosynthesis protein 1
CNAG_00764 ATP-dependent RNA helicase DBP4 (2947 nt)	CNAG_00764	ATP-dependent RNA helicase DBP4
181.m08484	CNAG_00765	conserved hypothetical protein
181.m08485	CNAG_00766	conserved hypothetical protein
CNAG_00767 predicted protein (399 nt)	CNAG_00767	predicted protein
181.m08488	CNAG_00769	STE/STE7 protein kinase
181.m08489	CNAG_00770	DNA mismatch repair protein MSH2
181.m08490	CNAG_00771	ribosomal protein L35
181.m08491	CNAG_00772	uv excision repair protein rhp23
CNAG_00773 conserved hypothetical protein (1038 nt)	CNAG_00773	conserved hypothetical protein
181.m08493	CNAG_00774	d-3-phosphoglycerate dehydrogenase 2
CNAG_00775 kda trp-asp repeats containing protein (1687 nt)	CNAG_00775	kda trp-asp repeats containing protein
181.m08496	CNAG_00777	conserved hypothetical protein
181.m08497	CNAG_00778	conserved hypothetical protein
181.m08498	CNAG_00779	60s ribosomal protein l27
181.m08499	CNAG_00780	conserved hypothetical protein
181.m08500	CNAG_00781	conserved hypothetical protein
CNAG_00782 STE/STE20 protein kinase (2799 nt)	CNAG_00782	STE/STE20 protein kinase
CNAG_00783 conserved hypothetical protein (1489 nt)	CNAG_00783	conserved hypothetical protein
CNAG_00784 conserved hypothetical protein (1121 nt)	CNAG_00784	conserved hypothetical protein
181.m08505	CNAG_00785	translation initiation factor
CNAG_00786 conserved hypothetical protein (692 nt)	CNAG_00786	conserved hypothetical protein
CNAG_00787 conserved hypothetical protein (5749 nt)	CNAG_00787	conserved hypothetical protein
CNAG_00790 PAP2 domain-containing protein (1511 nt)	CNAG_00790	PAP2 domain-containing protein
CNAG_00791 conserved hypothetical protein (1361 nt)	CNAG_00791	conserved hypothetical protein
181.m08513	CNAG_00792	ATP-binding cassette transporter
CNAG_00793 DNA-directed RNA polymerase II 24 kda polypeptide (1202 nt)	CNAG_00793	DNA-directed RNA polymerase II 24 kda polypeptide
CNAG_00794 conserved hypothetical protein (1110 nt)	CNAG_00794	conserved hypothetical protein
181.m08515	CNAG_00795	conserved hypothetical protein
181.m08516	CNAG_00796	multidrug resistance protein 1
181.m08517	CNAG_00797	acetate-CoA ligase
1705.seq.045	CNAG_00798	predicted protein
CNAG_00799 cellulase (2929 nt)	CNAG_00799	cellulase
181.m08520	CNAG_00800	nicotinamidase
CNAG_00802 calcineurin-binding protein (806 nt)	CNAG_00802	calcineurin-binding protein
181.m08522	CNAG_00803	conserved hypothetical protein
181.m08523	CNAG_00804	Gtr1/RagA G protein Gtr1
181.m08524	CNAG_00805	conserved hypothetical protein
181.m08525	CNAG_00806	predicted protein
181.m08526	CNAG_00807	conserved hypothetical protein
181.m08527	CNAG_00808	myosin regulatory light chain cdc4
181.m08528	CNAG_00809	ATP-dependent RNA helicase ded1
181.m08529	CNAG_00810	polynucleotide kinase 3' phosphatase
181.m08530	CNAG_00811	anthranilate phosphoribosyltransferase
181.m08531	CNAG_00812	conserved hypothetical protein
181.m08534	CNAG_00815	siderochrome-iron uptake transporter Sit1
181.m08535	CNAG_00816	microtubule binding protein
CNAG_00817 conserved hypothetical protein (2096 nt)	CNAG_00817	conserved hypothetical protein
181.m08537	CNAG_00818	AGD15
181.m08538	CNAG_00819	hypothetical protein
CNAG_00820 prephenate dehydratase (1120 nt)	CNAG_00820	prephenate dehydratase
181.m08541	CNAG_00821	60s ribosomal protein l34-b
CNAG_00822 ribosome biogenesis protein Sqt1 (1717 nt)	CNAG_00822	ribosome biogenesis protein Sqt1
181.m08543	CNAG_00823	cadmium ion transporter
CNAG_00824 ubiquitin-conjugating enzyme e2-17 kda (890 nt)	CNAG_00824	ubiquitin-conjugating enzyme e2-17 kda
181.m08546	CNAG_00825	folate
181.m08547	CNAG_00826	glycerone kinase
CNAG_00827 ribose 5-phosphate isomerase (584 nt)	CNAG_00827	ribose 5-phosphate isomerase
181.m08550	CNAG_00828	pathway-specific nitrogen regulator
181.m08551	CNAG_00829	ubiquitin-protein ligase
CNAG_00830 conserved hypothetical protein (3154 nt)	CNAG_00830	conserved hypothetical protein
181.m08553	CNAG_00831	nucleoside-diphosphate-sugar epimerases
181.m08650	CNAG_00832	D-hydroxyacid dehydrogenase
1705.seq.079	CNAG_00833	conserved hypothetical protein
CNAG_00834 phosphatidylserine decarboxylase (1589 nt)	CNAG_00834	phosphatidylserine decarboxylase
CNAG_00835 conserved hypothetical protein (2824 nt)	CNAG_00835	conserved hypothetical protein
181.m08556	CNAG_00836	2-hydroxyacid dehydrogenase
CNAG_00837 conserved hypothetical protein (2976 nt)	CNAG_00837	conserved hypothetical protein
1705.seq.083	CNAG_00838	conserved hypothetical protein
181.m08559	CNAG_00839	mitochondrial protein
181.m08560	CNAG_00840	conserved hypothetical protein
181.m08561	CNAG_00841	conserved hypothetical protein
181.m08564	CNAG_00843	monoxygenase
CNAG_00844 conserved hypothetical protein (2097 nt)	CNAG_00844	conserved hypothetical protein
181.m08566	CNAG_00845	conserved hypothetical protein
181.m08567	CNAG_00846	conserved hypothetical protein
181.m08568	CNAG_00847	conserved hypothetical protein
181.m08570	CNAG_00848	conserved hypothetical protein
CNAG_00849 predicted protein (731 nt)	CNAG_00849	predicted protein
181.m08571	CNAG_00850	plant-inducible protein
CNAG_00851 conserved hypothetical protein (1020 nt)	CNAG_00851	conserved hypothetical protein
CNAG_00852 conserved hypothetical protein (1288 nt)	CNAG_00852	conserved hypothetical protein
181.m08573	CNAG_00854	C-8 sterol isomerase
CNAG_00855 ligase (3392 nt)	CNAG_00855	ligase
CNAG_00861 conserved hypothetical protein (1151 nt)	CNAG_00861	conserved hypothetical protein
CNAG_00862 conserved hypothetical protein (1322 nt)	CNAG_00862	conserved hypothetical protein
CNAG_00863 flavin-containing monooxygenase (2204 nt)	CNAG_00863	flavin-containing monooxygenase
163.m03767	CNAG_00864	myo-inositol transporter
CNAG_00866 transketolase (2951 nt)	CNAG_00866	transketolase
CNAG_00868 predicted protein (457 nt)	CNAG_00868	predicted protein
163.m03772	CNAG_00869	ATP-binding cassette transporter
CNAG_00871 conserved hypothetical protein (1838 nt)	CNAG_00871	conserved hypothetical protein
CNAG_00872 ATP-dependent DNA helicase (3795 nt)	CNAG_00872	ATP-dependent DNA helicase
163.m04745	CNAG_00873	conserved hypothetical protein
163.m03775	CNAG_00874	tRNA (cytosine-5-)-methyltransferase
CNAG_00875 GTPase (1192 nt)	CNAG_00875	GTPase
CNAG_00876 ferric-chelate reductase (2411 nt)	CNAG_00876	ferric-chelate reductase
163.m03791	CNAG_00877	adenylate kinase
CNAG_00878 conserved hypothetical protein (499 nt)	CNAG_00878	conserved hypothetical protein
163.m03790	CNAG_00879	glutamate dehydrogenase
163.m03788	CNAG_00883	transcription factor
CNAG_00884 exocyst complex component protein (3744 nt)	CNAG_00884	exocyst complex component protein
163.m06568	CNAG_00885	conserved hypothetical protein
163.m03780	CNAG_00886	adenosylhomocysteinase
CNAG_00887 conserved hypothetical protein (1935 nt)	CNAG_00887	conserved hypothetical protein
163.m03787	CNAG_00888	calcium-dependent protein serine/threonine
CNAG_00889 conserved hypothetical protein (1873 nt)	CNAG_00889	conserved hypothetical protein
163.m06236	CNAG_00890	conserved hypothetical protein
163.m03786	CNAG_00891	ATP-binding cassette transporter
CNAG_00892 conserved hypothetical protein (884 nt)	CNAG_00892	conserved hypothetical protein
163.m03785	CNAG_00893	conserved hypothetical protein
CNAG_00894 conserved hypothetical protein (545 nt)	CNAG_00894	conserved hypothetical protein
163.m03793	CNAG_00896	transcription factor
163.m03795	CNAG_00897	glucosidase
CNAG_00898 multidrug efflux pump (2311 nt)	CNAG_00898	multidrug efflux pump
163.m06576	CNAG_00900	conserved hypothetical protein
163.m04752	CNAG_00901	conserved hypothetical protein
CNAG_00902 conserved hypothetical protein (633 nt)	CNAG_00902	conserved hypothetical protein
163.m03822	CNAG_00904	aflatoxin efflux pump AFLT
163.m03820	CNAG_00905	MFS transporter
163.m04765	CNAG_00906	nucleolar protein
CNAG_00907 conserved hypothetical protein (593 nt)	CNAG_00907	conserved hypothetical protein
CNAG_00908 conserved hypothetical protein (978 nt)	CNAG_00908	conserved hypothetical protein
163.m03818	CNAG_00911	phytanoyl-CoA dioxygenase
163.m03817	CNAG_00914	glucosidase
CNAG_00915 conserved hypothetical protein (1188 nt)	CNAG_00915	conserved hypothetical protein
163.m03816	CNAG_00916	transcription factor
163.m04763	CNAG_00917	alkylbase DNA N-glycosylase
CNAG_00919 carboxypeptidase D (2246 nt)	CNAG_00919	carboxypeptidase D
CNAG_00920 protein-binding protein (1061 nt)	CNAG_00920	protein-binding protein
163.m03814	CNAG_00921	glutathione transferase
163.m04757	CNAG_00922	conserved hypothetical protein
CNAG_00924 predicted protein (360 nt)	CNAG_00924	predicted protein
CNAG_00925 conserved hypothetical protein (698 nt)	CNAG_00925	conserved hypothetical protein
163.m03806	CNAG_00926	glycolipid mannosyltransferase
163.m03807	CNAG_00927	guanyl nucleotide binding protein
CNAG_00928 peptidase (4958 nt)	CNAG_00928	peptidase
163.m04762	CNAG_00929	conserved hypothetical protein
163.m03809	CNAG_00930	argininosuccinate synthase
CNAG_00931 protein transporter (1182 nt)	CNAG_00931	protein transporter
CNAG_00932 conserved hypothetical protein (990 nt)	CNAG_00932	conserved hypothetical protein
CNAG_00933 conserved hypothetical protein (693 nt)	CNAG_00933	conserved hypothetical protein
CNAG_00935 curved DNA-binding protein Cdb4 (1596 nt)	CNAG_00935	curved DNA-binding protein Cdb4
CNAG_00936 lipid particle protein (2389 nt)	CNAG_00936	lipid particle protein
163.m04776	CNAG_00937	conserved hypothetical protein
163.m03829	CNAG_00938	conserved hypothetical protein
163.m03838	CNAG_00939	glucan 1,3-beta-glucosidase
163.m06635	CNAG_00940	mitotic control protein dis3
163.m03835	CNAG_00960	pre-mRNA splicing factor
CNAG_00961 conserved hypothetical protein (1377 nt)	CNAG_00961	conserved hypothetical protein
CNAG_00964 conserved hypothetical protein (1446 nt)	CNAG_00964	conserved hypothetical protein
163.m04775	CNAG_00966	aromatic-L-amino-acid decarboxylase
163.m02932	CNAG_00967	conserved hypothetical protein
CNAG_00968 conserved hypothetical protein (856 nt)	CNAG_00968	conserved hypothetical protein
CNAG_00969 conserved hypothetical protein (819 nt)	CNAG_00969	conserved hypothetical protein
163.m03933	CNAG_00970	phosphatidate cytidylyltransferase
163.m04717	CNAG_00971	vacuolar fusion protein MON1
163.m06620	CNAG_00973	conserved hypothetical protein
CNAG_00974 beta-lactamase domain-containing protein (971 nt)	CNAG_00974	beta-lactamase domain-containing protein
CNAG_00975 conserved hypothetical protein (1942 nt)	CNAG_00975	conserved hypothetical protein
163.m03932	CNAG_00976	carbamoyl-phosphate synthase
163.m03931	CNAG_00977	VHS domain-containing protein
163.m03884	CNAG_00978	NADH dehydrogenase
163.m03930	CNAG_00979	copper uptake transporter
163.m04794	CNAG_00981	conserved hypothetical protein
CNAG_00982 conserved hypothetical protein (1088 nt)	CNAG_00982	conserved hypothetical protein
163.m06592	CNAG_00983	conserved hypothetical protein
163.m03928	CNAG_00984	glucose and ribitol dehydrogenase protein
CNAG_00985 conserved hypothetical protein (479 nt)	CNAG_00985	conserved hypothetical protein
CNAG_00986 URM1 activating enzyme (1563 nt)	CNAG_00986	URM1 activating enzyme
163.m03886	CNAG_00987	prefoldin subunit
163.m03926	CNAG_00988	importin beta-1 subunit
CNAG_00989 ubiquitin-specific protease (1340 nt)	CNAG_00989	ubiquitin-specific protease
163.m03925	CNAG_00990	CIPB
163.m03888	CNAG_00991	flap endonuclease
163.m03889	CNAG_00992	homocitrate synthase
163.m03924	CNAG_00993	coenzyme q10 biosynthesis protein
163.m03923	CNAG_00994	mago nashi protein
163.m03922	CNAG_00995	conserved hypothetical protein
163.m03891	CNAG_00996	O-mannosyltransferase
163.m04792	CNAG_00997	hypothetical protein
CNAG_00998 conserved hypothetical protein (5047 nt)	CNAG_00998	conserved hypothetical protein
CNAG_00999 conserved hypothetical protein (1081 nt)	CNAG_00999	conserved hypothetical protein
163.m03921	CNAG_01000	nucleoporin Nup157/170
163.m02895	CNAG_01001	conserved hypothetical protein
CNAG_01002 conserved hypothetical protein (2111 nt)	CNAG_01002	conserved hypothetical protein
163.m03920	CNAG_01003	electron transporter
163.m03919	CNAG_01004	conserved hypothetical protein
CNAG_01005 glutathione transferase (675 nt)	CNAG_01005	glutathione transferase
163.m04782	CNAG_01006	conserved hypothetical protein
CNAG_01007 C2 domain-containing protein (1753 nt)	CNAG_01007	C2 domain-containing protein
163.m03918	CNAG_01008	cDNA sequence
163.m04787	CNAG_01009	conserved hypothetical protein
CNAG_01010 conserved hypothetical protein (1076 nt)	CNAG_01010	conserved hypothetical protein
CNAG_01011 conserved hypothetical protein (657 nt)	CNAG_01011	conserved hypothetical protein
163.m03917	CNAG_01013	chromatin binding protein
CNAG_01014 conserved hypothetical protein (1566 nt)	CNAG_01014	conserved hypothetical protein
163.m04811	CNAG_01015	cytoplasmic protein
163.m03861	CNAG_01018	eukaryotic translation initiation factor 2 gamma
CNAG_01019 Cu/Zn superoxide dismutase (1058 nt)	CNAG_01019	Cu/Zn superoxide dismutase
163.m04810	CNAG_01020	conserved hypothetical protein
CNAG_01021 ATP phosphoribosyltransferase (1274 nt)	CNAG_01021	ATP phosphoribosyltransferase
CNAG_01023 nuclear cohesin complex protein (2579 nt)	CNAG_01023	nuclear cohesin complex protein
CNAG_01025 conserved hypothetical protein (1534 nt)	CNAG_01025	conserved hypothetical protein
163.m03859	CNAG_01026	gamma-glutamyltranspeptidase 1
163.m03867	CNAG_01027	succinate-semialdehyde dehydrogenase
163.m06621	CNAG_01028	conserved hypothetical protein
163.m06622	CNAG_01030	conserved hypothetical protein
163.m04809	CNAG_01031	conserved hypothetical protein
CNAG_01032 conserved hypothetical protein (2797 nt)	CNAG_01032	conserved hypothetical protein
163.m03856	CNAG_01033	exosome 3'->5 exonuclease subunit ski4
163.m03869	CNAG_01035	proteasome subunit alpha type-7
163.m03855	CNAG_01036	geranylgeranyltransferase beta subunit
CNAG_01037 Mlh3p (2796 nt)	CNAG_01037	Mlh3p
163.m03854	CNAG_01038	conserved hypothetical protein
163.m06619	CNAG_01039	translation repressor
CNAG_01040 carboxypeptidase D (1942 nt)	CNAG_01040	carboxypeptidase D
CNAG_01042 conserved hypothetical protein (1459 nt)	CNAG_01042	conserved hypothetical protein
CNAG_01043 conserved hypothetical protein (1208 nt)	CNAG_01043	conserved hypothetical protein
CNAG_01044 ceramidase (1164 nt)	CNAG_01044	ceramidase
CNAG_01045 conserved hypothetical protein (2525 nt)	CNAG_01045	conserved hypothetical protein
163.m04805	CNAG_01046	N,N-dimethylglycine oxidase
CNAG_01047 conserved hypothetical protein (503 nt)	CNAG_01047	conserved hypothetical protein
CNAG_01049 predicted protein (403 nt)	CNAG_01049	predicted protein
163.m04808	CNAG_01050	conserved hypothetical protein
163.m03880	CNAG_01051	dynactin
CNAG_01052 conserved hypothetical protein (1449 nt)	CNAG_01052	conserved hypothetical protein
163.m04807	CNAG_01053	conserved hypothetical protein
163.m06178	CNAG_01055	phospholipid transporter
CNAG_01056 conserved hypothetical protein (447 nt)	CNAG_01056	conserved hypothetical protein
163.m06177	CNAG_01057	endopeptidase
CNAG_01058 conserved hypothetical protein (1179 nt)	CNAG_01058	conserved hypothetical protein
163.m06176	CNAG_01059	vacuolar membrane protein
163.m06107	CNAG_01060	conserved hypothetical protein
163.m06175	CNAG_01061	serine/threonine protein kinase
163.m06174	CNAG_01062	CAMK/CAMKL/PASK protein kinase
163.m06173	CNAG_01063	WD-repeat protein mip1
CNAG_01064 conserved hypothetical protein (913 nt)	CNAG_01064	conserved hypothetical protein
CNAG_01065 conserved hypothetical protein (1685 nt)	CNAG_01065	conserved hypothetical protein
163.m06170	CNAG_01069	conserved hypothetical protein
CNAG_01070 class II aldolase/adducin family protein (1234 nt)	CNAG_01070	class II aldolase/adducin family protein
CNAG_01071 predicted protein (2404 nt)	CNAG_01071	predicted protein
CNAG_01072 amidase (1627 nt)	CNAG_01072	amidase
CNAG_01073 conserved hypothetical protein (1995 nt)	CNAG_01073	conserved hypothetical protein
163.m06169	CNAG_01074	neutral amino acid transporter
163.m06168	CNAG_01075	methylmalonate-semialdehyde dehydrogenase
CNAG_01076 4-aminobutyrate transaminase (1898 nt)	CNAG_01076	4-aminobutyrate transaminase
CNAG_01077 conserved hypothetical protein (594 nt)	CNAG_01077	conserved hypothetical protein
163.m06112	CNAG_01078	aldehyde dehydrogenase
163.m06166	CNAG_01079	HpcH/HpaI aldolase/citrate lyase family protein
CNAG_01080 hydroxyacid oxidase (1418 nt)	CNAG_01080	hydroxyacid oxidase
163.m06114	CNAG_01081	conserved hypothetical protein
CNAG_01082 conserved hypothetical protein (3829 nt)	CNAG_01082	conserved hypothetical protein
163.m06165	CNAG_01083	26S proteasome non-ATPase regulatory subunit 12
163.m06164	CNAG_01084	ubiquitin conjugating enzyme 4
CNAG_01085 conserved hypothetical protein (1070 nt)	CNAG_01085	conserved hypothetical protein
CNAG_01086 conserved hypothetical protein (1409 nt)	CNAG_01086	conserved hypothetical protein
163.m06163	CNAG_01087	conserved hypothetical protein
163.m06162	CNAG_01088	conserved hypothetical protein
CNAG_01089 conserved hypothetical protein (541 nt)	CNAG_01089	conserved hypothetical protein
163.m06161	CNAG_01091	116 kda u5 small nuclear ribonucleoprotein component
CNAG_01092 conserved hypothetical protein (972 nt)	CNAG_01092	conserved hypothetical protein
163.m06547	CNAG_01093	conserved hypothetical protein
163.m06160	CNAG_01094	pre-mRNA-splicing factor CWC25
163.m06121	CNAG_01095	BEM46 family protein
CNAG_01096 conserved hypothetical protein (1141 nt)	CNAG_01096	conserved hypothetical protein
163.m06119	CNAG_01097	short-chain dehydrogenase/reductase SDR
163.m06623	CNAG_01098	conserved hypothetical protein
163.m06117	CNAG_01099	cleavage and polyadenylation specificity factor
CNAG_01100 conserved hypothetical protein (4882 nt)	CNAG_01100	conserved hypothetical protein
CNAG_01101 conserved hypothetical protein (3893 nt)	CNAG_01101	conserved hypothetical protein
CNAG_01102 oxidoreductase (1219 nt)	CNAG_01102	oxidoreductase
163.m06159	CNAG_01103	zinc finger protein Sap62
163.m06125	CNAG_01104	conserved hypothetical protein
163.m06148	CNAG_01106	vacuolar (H+)-ATPase subunit
163.m06156	CNAG_01108	allantoicase
163.m06127	CNAG_01109	conserved hypothetical protein
CNAG_01110 co-chaperone (464 nt)	CNAG_01110	co-chaperone
CNAG_01111 eukaryotic translation initiation factor 3 subunit 11 (1078 nt)	CNAG_01111	eukaryotic translation initiation factor 3 subunit
163.m06152	CNAG_01112	xenobiotic reductase
CNAG_01113 predicted protein (300 nt)	CNAG_01113	predicted protein
163.m06130	CNAG_01115	conserved hypothetical protein
163.m06149	CNAG_01116	beta-ketoacyl reductase
163.m06132	CNAG_01117	elongation factor 3
CNAG_01118 amino acid transporter (1996 nt)	CNAG_01118	amino acid transporter
CNAG_01119 peptide transporter (2232 nt)	CNAG_01119	peptide transporter
163.m06182	CNAG_01120	dihydrolipoyllysine-residue acetyltransferase
CNAG_01121 conserved hypothetical protein (990 nt)	CNAG_01121	conserved hypothetical protein
1632.seq.066	CNAG_01122	conserved hypothetical protein
163.m06218	CNAG_01123	DRAP deaminase
CNAG_01124 conserved hypothetical protein (1006 nt)	CNAG_01124	conserved hypothetical protein
163.m06217	CNAG_01125	conserved hypothetical protein
163.m06184	CNAG_01126	guanine nucleotide exchange protein for
163.m06186	CNAG_01128	hydroxyacylglutathione hydrolase
CNAG_01129 lanosterol synthase (2948 nt)	CNAG_01129	lanosterol synthase
163.m06188	CNAG_01130	conserved hypothetical protein
CNAG_01131 conserved hypothetical protein (254 nt)	CNAG_01131	conserved hypothetical protein
163.m06216	CNAG_01132	conserved hypothetical protein
163.m06215	CNAG_01133	mitochondrial protein
CNAG_01134 conserved hypothetical protein (3792 nt)	CNAG_01134	conserved hypothetical protein
163.m02758	CNAG_01136	conserved hypothetical protein
163.m06211	CNAG_01137	aconitase
163.m06210	CNAG_01138	cytochrome c peroxidase
CNAG_01139 predicted protein (1006 nt)	CNAG_01139	predicted protein
163.m06208	CNAG_01140	ATP-dependent RNA helicase DRS1
163.m02754	CNAG_01141	3'-5'-exoribonuclease
CNAG_01142 endoplasmic reticulum protein (4039 nt)	CNAG_01142	endoplasmic reticulum protein
163.m06207	CNAG_01143	conserved hypothetical protein
CNAG_01144 damaged DNA binding protein (2417 nt)	CNAG_01144	damaged DNA binding protein
163.m06206	CNAG_01145	conserved hypothetical protein
CNAG_01146 pre-rRNA processing protein Utp22 (4077 nt)	CNAG_01146	pre-rRNA processing protein Utp22
163.m06205	CNAG_01147	ARP2/3 complex 20 kDa subunit
163.m02744	CNAG_01148	peptidyl prolyl cis-trans isomerase
CNAG_01149 conserved hypothetical protein (5128 nt)	CNAG_01149	conserved hypothetical protein
163.m06204	CNAG_01150	delta-12 fatty acid desaturase
CNAG_01151 conserved hypothetical protein (728 nt)	CNAG_01151	conserved hypothetical protein
163.m06202	CNAG_01152	40s ribosomal protein s6-b
163.m02738	CNAG_01153	40s ribosomal protein s13
CNAG_01154 conserved hypothetical protein (731 nt)	CNAG_01154	conserved hypothetical protein
163.m06200	CNAG_01155	glycerol kinase
CNAG_01156 CAP2p (2293 nt)	CNAG_01156	CAP2p
CNAG_01157 conserved hypothetical protein (1916 nt)	CNAG_01157	conserved hypothetical protein
163.m02728	CNAG_01158	splicing factor SF1
163.m06198	CNAG_01159	pre-mRNA-splicing factor SLU7
163.m06199	CNAG_01161	conserved hypothetical protein
CNAG_01162 conserved hypothetical protein (1452 nt)	CNAG_01162	conserved hypothetical protein
163.m06197	CNAG_01163	DNA supercoiling
CNAG_01164 glutamine-fructose-6-phosphate transaminase (3731 nt)	CNAG_01164	glutamine-fructose-6-phosphate transaminase
163.m06196	CNAG_01165	D-erythro-sphingosine kinase
163.m02724	CNAG_01166	conserved hypothetical protein
163.m06195	CNAG_01167	chromosome associated protein
163.m06243	CNAG_01168	centromere/microtubule binding protein cbf5
163.m06194	CNAG_01169	aminopeptidase
163.m06244	CNAG_01170	conserved hypothetical protein
CNAG_01171 conserved hypothetical protein (598 nt)	CNAG_01171	conserved hypothetical protein
163.m06280	CNAG_01173	conserved hypothetical protein
163.m06279	CNAG_01174	DUF1212 family protein
CNAG_01175 conserved hypothetical protein (1295 nt)	CNAG_01175	conserved hypothetical protein
CNAG_01177 nuclear envelope-endoplasmic reticulum network protein (1626 nt)	CNAG_01177	nuclear envelope-endoplasmic reticulum network
CNAG_01178 nuclear envelope-endoplasmic reticulum network protein (2536 nt)	CNAG_01178	nuclear envelope-endoplasmic reticulum network
163.m06277	CNAG_01179	RPA42
CNAG_01180 conserved hypothetical protein (2344 nt)	CNAG_01180	conserved hypothetical protein
163.m06276	CNAG_01181	ribosomal chaperone
CNAG_01182 cytoplasmic protein (1620 nt)	CNAG_01182	cytoplasmic protein
CNAG_01183 conserved hypothetical protein (2321 nt)	CNAG_01183	conserved hypothetical protein
163.m06250	CNAG_01184	UPF0052 domain-containing protein
163.m06577	CNAG_01185	hsp70-like protein
163.m06273	CNAG_01186	gp165
CNAG_01187 ribosome biogenesis protein RPF2 (1163 nt)	CNAG_01187	ribosome biogenesis protein RPF2
CNAG_01188 peroxin19 Pex19p (1219 nt)	CNAG_01188	peroxin19 Pex19p
163.m06272	CNAG_01189	RNA polymerase I largest subunit
CNAG_01190 protein transport protein SEC22 (911 nt)	CNAG_01190	protein transport protein SEC22
163.m06271	CNAG_01191	long-chain fatty acid transporter
CNAG_01192 conserved hypothetical protein (897 nt)	CNAG_01192	conserved hypothetical protein
CNAG_01193 conserved hypothetical protein (3834 nt)	CNAG_01193	conserved hypothetical protein
163.m06270	CNAG_01195	membrane protein
163.m06257	CNAG_01197	ran GTPase activator
163.m06267	CNAG_01198	small nuclear riboprotein F
163.m06258	CNAG_01199	conserved hypothetical protein
163.m06551	CNAG_01200	pre-mRNA-splicing factor 38A
163.m06259	CNAG_01201	conserved hypothetical protein
163.m06266	CNAG_01202	conserved hypothetical protein
163.m06265	CNAG_01203	conserved hypothetical protein
CNAG_01204 ATP synthase subunit 5 (932 nt)	CNAG_01204	ATP synthase subunit 5
CNAG_01207 conserved hypothetical protein (2644 nt)	CNAG_01207	conserved hypothetical protein
163.m06263	CNAG_01208	high-affinity cell membrane calcium channel
163.m06431	CNAG_01209	1-phosphatidylinositol-3-phosphate 5-kinase
CNAG_01210 predicted protein (478 nt)	CNAG_01210	predicted protein
163.m06430	CNAG_01211	conserved hypothetical protein
163.m06555	CNAG_01212	conserved hypothetical protein
CNAG_01213 conserved hypothetical protein (3262 nt)	CNAG_01213	conserved hypothetical protein
163.m06429	CNAG_01214	alpha-1,6-mannosyltransferase
1632.seq.162	CNAG_01215	conserved hypothetical protein
163.m06282	CNAG_01216	6-phosphogluconolactonase
CNAG_01217 retinoblastoma-binding protein (2099 nt)	CNAG_01217	retinoblastoma-binding protein
163.m06284	CNAG_01220	mitochondrial FAD-linked sulfhydryl oxidase ERV1
163.m06427	CNAG_01221	prenyltransferase
163.m06285	CNAG_01222	conserved hypothetical protein
CNAG_01223 conserved hypothetical protein (1400 nt)	CNAG_01223	conserved hypothetical protein
163.m06425	CNAG_01229	L-mandelate dehydrogenase
163.m06424	CNAG_01230	chitin deacetylase 2
163.m06423	CNAG_01231	arginase
163.m06422	CNAG_01232	calcium-transporting ATPase
163.m06421	CNAG_01234	spore wall assembly-related protein
1632.seq.184	CNAG_01235	DNA-directed RNA polymerase II large subunit
163.m06288	CNAG_01236	Ebp2p
163.m06419	CNAG_01238	ornithine acetyltransferase
CNAG_01239 chitin deacetylase (1797 nt)	CNAG_01239	chitin deacetylase
CNAG_01241 enzyme regulator (1457 nt)	CNAG_01241	enzyme regulator
163.m06418	CNAG_01242	conserved hypothetical protein HapX
163.m06417	CNAG_01243	histone-lysine N-methyltransferase
CNAG_01244 conserved hypothetical protein (1700 nt)	CNAG_01244	conserved hypothetical protein
CNAG_01245 conserved hypothetical protein (2758 nt)	CNAG_01245	conserved hypothetical protein
CNAG_01246 conserved hypothetical protein (1238 nt)	CNAG_01246	conserved hypothetical protein
CNAG_01247 conserved hypothetical protein (672 nt)	CNAG_01247	conserved hypothetical protein
163.m06435	CNAG_01249	conserved hypothetical protein
163.m06469	CNAG_01250	RNA ligase
163.m06436	CNAG_01251	ubiquitin fusion degradation protein 4
CNAG_01252 thiosulfate sulfurtransferase (1311 nt)	CNAG_01252	thiosulfate sulfurtransferase
163.m06439	CNAG_01253	protein transporter
163.m06468	CNAG_01254	protein-tyrosine-phosphatase
CNAG_01255 conserved hypothetical protein (1590 nt)	CNAG_01255	conserved hypothetical protein
CNAG_01256 conserved hypothetical protein (3106 nt)	CNAG_01256	conserved hypothetical protein
163.m06444	CNAG_01257	aldo-keto reductase
CNAG_01261 myosin I binding protein (4729 nt)	CNAG_01261	myosin I binding protein
CNAG_01262 G-protein beta subunit GPB1 (1250 nt)	CNAG_01262	G-protein beta subunit GPB1
CNAG_01263 vacuolar transporter chaperone 4 (3049 nt)	CNAG_01263	vacuolar transporter chaperone 4
163.m06462	CNAG_01264	isocitrate dehydrogenase
CNAG_01265 charged multivesicular body protein 6-A (1066 nt)	CNAG_01265	charged multivesicular body protein 6-A
CNAG_01266 ATP-dependent protease La (3911 nt)	CNAG_01266	ATP-dependent protease La
163.m02620	CNAG_01267	conserved hypothetical protein
163.m06453	CNAG_01270	conserved hypothetical protein
163.m06454	CNAG_01271	pre-mRNA-splicing factor ISY1
163.m06461	CNAG_01272	hypothetical protein
CNAG_01273 zinc-finger protein GIS2 (1177 nt)	CNAG_01273	zinc-finger protein GIS2
163.m06460	CNAG_01274	coatomer subunit gamma
CNAG_01275 conserved hypothetical protein (2035 nt)	CNAG_01275	conserved hypothetical protein
163.m06459	CNAG_01276	conserved hypothetical protein
CNAG_01277 conserved hypothetical protein (1608 nt)	CNAG_01277	conserved hypothetical protein
CNAG_01278 phospholipid-translocating ATPase (5937 nt)	CNAG_01278	phospholipid-translocating ATPase
163.m06471	CNAG_01279	ubiquitin-conjugating enzyme E2S
CNAG_01281 conserved hypothetical protein (495 nt)	CNAG_01281	conserved hypothetical protein
163.m06472	CNAG_01282	conserved hypothetical protein
163.m06499	CNAG_01283	CAP5p
163.m06500	CNAG_01284	ATPase
163.m06473	CNAG_01285	other/AUR protein kinase
CNAG_01286 conserved hypothetical protein (1923 nt)	CNAG_01286	conserved hypothetical protein
163.m06475	CNAG_01287	NADH-ubiquinone oxidoreductase 51 kDa subunit
CNAG_01288 mitochondrial carrier protein rim2 (1599 nt)	CNAG_01288	mitochondrial carrier protein rim2
CNAG_01289 conserved hypothetical protein (623 nt)	CNAG_01289	conserved hypothetical protein
CNAG_01290 conserved hypothetical protein (542 nt)	CNAG_01290	conserved hypothetical protein
1633.seq.052	CNAG_01291	conserved hypothetical protein
CNAG_01292 pol II transcription elongation factor (3590 nt)	CNAG_01292	pol II transcription elongation factor
163.m02595	CNAG_01293	conserved hypothetical protein
163.m06498	CNAG_01294	inositol-pentakisphosphate 2-kinase (Ins(1,3,4,5,6)P5
CNAG_01295 acyl carrier (426 nt)	CNAG_01295	acyl carrier
163.m06479	CNAG_01296	RNA polymerase I transcription factor
CNAG_01297 conserved hypothetical protein (2080 nt)	CNAG_01297	conserved hypothetical protein
163.m06480	CNAG_01298	hydrolase
CNAG_01299 conserved hypothetical protein (2311 nt)	CNAG_01299	conserved hypothetical protein
163.m02584	CNAG_01300	ribosomal protein s21
CNAG_01302 conserved hypothetical protein (566 nt)	CNAG_01302	conserved hypothetical protein
163.m02582	CNAG_01303	conserved hypothetical protein
163.m06494	CNAG_01304	conserved hypothetical protein
CNAG_01306 chromodomain-helicase-DNA-binding protein 3 (3953 nt)	CNAG_01306	chromodomain-helicase-DNA-binding protein 3
163.m06493	CNAG_01307	endoplasmic reticulum protein
CNAG_01308 conserved hypothetical protein (3221 nt)	CNAG_01308	conserved hypothetical protein
163.m06492	CNAG_01309	small monomeric GTPase
163.m06487	CNAG_01310	nucleolar protein
CNAG_01313 conserved hypothetical protein (868 nt)	CNAG_01313	conserved hypothetical protein
CNAG_01314 vacuolar protein (2977 nt)	CNAG_01314	vacuolar protein
163.m06532	CNAG_01315	protein transporter
163.m06560	CNAG_01316	conserved hypothetical protein
CNAG_01317 conserved hypothetical protein (1023 nt)	CNAG_01317	conserved hypothetical protein
CNAG_01318 monovalent inorganic cation transporter (2618 nt)	CNAG_01318	monovalent inorganic cation transporter
CNAG_01319 conserved hypothetical protein (1894 nt)	CNAG_01319	conserved hypothetical protein
163.m06531	CNAG_01320	50S ribosomal protein L17
CNAG_01321 acyl carrier protein (906 nt)	CNAG_01321	acyl carrier protein
163.m06530	CNAG_01322	conserved hypothetical protein
163.m06504	CNAG_01323	ubiquinol-cytochrome-c reductase
163.m06529	CNAG_01324	conserved hypothetical protein
163.m06561	CNAG_01325	conserved hypothetical protein
163.m06578	CNAG_01330	conserved hypothetical protein
163.m06527	CNAG_01331	conserved hypothetical protein
163.m06505	CNAG_01332	37S ribosomal protein S24
163.m06526	CNAG_01333	other/Haspin protein kinase
CNAG_01335 conserved hypothetical protein (1925 nt)	CNAG_01335	conserved hypothetical protein
CNAG_01336 predicted protein (1648 nt)	CNAG_01336	predicted protein
CNAG_01337 WD-repeat protein (2422 nt)	CNAG_01337	WD-repeat protein
163.m06525	CNAG_01338	DNA repair protein rhp42
163.m06509	CNAG_01339	cytoplasmic protein
CNAG_01340 ATPase with bromodomain-containing protein (5195 nt)	CNAG_01340	ATPase with bromodomain-containing protein
CNAG_01341 mannose-6-phosphate isomerase (843 nt)	CNAG_01341	mannose-6-phosphate isomerase
163.m06522	CNAG_01342	conserved hypothetical protein
163.m06511	CNAG_01343	chaperone
163.m06521	CNAG_01344	conserved hypothetical protein
CNAG_01345 mitochondrial ribosomal protein subunit S2 (1133 nt)	CNAG_01345	mitochondrial ribosomal protein subunit S2
CNAG_01346 conserved hypothetical protein (925 nt)	CNAG_01346	conserved hypothetical protein
163.m06520	CNAG_01347	co-chaperone
163.m06514	CNAG_01348	conserved hypothetical protein
CNAG_01349 conserved hypothetical protein (653 nt)	CNAG_01349	conserved hypothetical protein
CNAG_01350 conserved hypothetical protein (1638 nt)	CNAG_01350	conserved hypothetical protein
163.m06519	CNAG_01351	conserved hypothetical protein
163.m06516	CNAG_01352	conserved hypothetical protein
1633.seq.118	CNAG_01353	conserved hypothetical protein
CNAG_01354 conserved hypothetical protein (2223 nt)	CNAG_01354	conserved hypothetical protein
CNAG_01355 thiol-disulfide exchange intermediate (1342 nt)	CNAG_01355	thiol-disulfide exchange intermediate
CNAG_01356 conserved hypothetical protein (4423 nt)	CNAG_01356	conserved hypothetical protein
163.m02529	CNAG_01357	conserved hypothetical protein
CNAG_01358 conserved hypothetical protein (774 nt)	CNAG_01358	conserved hypothetical protein
163.m04812	CNAG_01360	pumilio domain-containing protein c
163.m04813	CNAG_01362	cell cycle control protein cwf19
163.m04814	CNAG_01363	XPA-binding protein 1
163.m06230	CNAG_01364	guanylate kinase
CNAG_01365 conserved hypothetical protein (2553 nt)	CNAG_01365	conserved hypothetical protein
CNAG_00813 conserved hypothetical protein (2036 nt)	CNAG_01368	conserved hypothetical protein
163.m04816	CNAG_01371	conserved hypothetical protein
163.m06226	CNAG_01372	conserved hypothetical protein
CNAG_01373 septin ring protein (1474 nt)	CNAG_01373	septin ring protein
CNAG_01375 conserved hypothetical protein (2793 nt)	CNAG_01375	conserved hypothetical protein
163.m06224	CNAG_01376	conserved hypothetical protein
163.m06223	CNAG_01377	PAB-dependent poly(A)-specific ribonuclease subunit
163.m06222	CNAG_01378	CaaX prenyl protease
CNAG_01379 UPF0390 protein (531 nt)	CNAG_01379	UPF0390 protein
163.m06221	CNAG_01380	conserved hypothetical protein
CNAG_01381 conserved hypothetical protein (1042 nt)	CNAG_01381	conserved hypothetical protein
163.m06220	CNAG_01382	glutamyl-tRNA(Gln) amidotransferase subunit A
CNAG_01383 conserved hypothetical protein (248 nt)	CNAG_01383	conserved hypothetical protein
163.m06143	CNAG_01384	bodown198
163.m06142	CNAG_01385	conserved hypothetical protein
CNAG_01386 conserved hypothetical protein (423 nt)	CNAG_01386	conserved hypothetical protein
163.m06141	CNAG_01387	conserved hypothetical protein
163.m06140	CNAG_01388	conserved hypothetical protein
CNAG_01389 conserved hypothetical protein (2154 nt)	CNAG_01389	conserved hypothetical protein
163.m06139	CNAG_01390	adenine phosphoribosyltransferase
163.m06138	CNAG_01392	conserved hypothetical protein
CNAG_01395 ribose-5-phosphate isomerase (1435 nt)	CNAG_01395	ribose-5-phosphate isomerase
CNAG_01396 hypothetical protein (1159 nt)	CNAG_01396	hypothetical protein
163.m06136	CNAG_01397	mitochondrial import inner membrane translocase
CNAG_01398 ATP-dependent RNA helicase DOB1 (3659 nt)	CNAG_01398	ATP-dependent RNA helicase DOB1
163.m06219	CNAG_01399	conserved hypothetical protein
163.m06237	CNAG_01400	3-deoxy-7-phosphoheptulonate synthase
CNAG_01401 conserved hypothetical protein (656 nt)	CNAG_01401	conserved hypothetical protein
163.m06238	CNAG_01402	actin binding protein
163.m06239	CNAG_01403	eclair-PA
163.m06333	CNAG_01404	hsp71-like protein
163.m06332	CNAG_01405	conserved hypothetical protein
163.m06331	CNAG_01406	conserved hypothetical protein
163.m02479	CNAG_01408	guanine nucleotide exchange factor
CNAG_01411 conserved hypothetical protein (2009 nt)	CNAG_01411	conserved hypothetical protein
163.m06330	CNAG_01412	nuclear elongation and deformation protein 1
163.m06329	CNAG_01413	nuclear and cytoplasmic polyadenylated RNA-binding
163.m06241	CNAG_01414	ARCN1 protein
163.m06328	CNAG_01415	cytoplasmic protein
163.m06601	CNAG_01416	DUF431 domain-containing protein
163.m06327	CNAG_01417	conserved hypothetical protein
CNAG_01419 conserved hypothetical protein (3209 nt)	CNAG_01419	conserved hypothetical protein
CNAG_01420 conserved hypothetical protein (1569 nt)	CNAG_01420	conserved hypothetical protein
163.m06325	CNAG_01421	conserved hypothetical protein
163.m06321	CNAG_01422	endoplasmic reticulum protein
163.m06297	CNAG_01423	conserved hypothetical protein
163.m06320	CNAG_01424	conserved hypothetical protein
CNAG_01425 conserved hypothetical protein (958 nt)	CNAG_01425	conserved hypothetical protein
CNAG_01426 vacuolar protein sorting 26 (1280 nt)	CNAG_01426	vacuolar protein sorting 26
CNAG_01427 acetyltransferase (582 nt)	CNAG_01427	acetyltransferase
163.m06319	CNAG_01428	initiation factor 5a
CNAG_01429 conserved hypothetical protein (1547 nt)	CNAG_01429	conserved hypothetical protein
163.m06304	CNAG_01430	conserved hypothetical protein
163.m06318	CNAG_01431	conserved hypothetical protein
163.m06305	CNAG_01432	WD repeat protein
163.m06317	CNAG_01435	serine-tRNA ligase
163.m06310	CNAG_01436	serine/threonine-protein phosphatase ppe1
163.m06315	CNAG_01437	ribosomal RNA assembly protein mis3
163.m06311	CNAG_01438	transcription factor
163.m06313	CNAG_01439	U4/U6 small nuclear ribonucleoprotein Prp4
CNAG_01440 conserved hypothetical protein (1921 nt)	CNAG_01440	conserved hypothetical protein
163.m06372	CNAG_01441	conserved hypothetical protein
CNAG_01442 cysteine desulfhydrase (1812 nt)	CNAG_01442	cysteine desulfhydrase
CNAG_01444 conserved hypothetical protein (763 nt)	CNAG_01444	conserved hypothetical protein
CNAG_01445 APG9 (3091 nt)	CNAG_01445	APG9
CNAG_01446 hypothetical protein (495 nt)	CNAG_01446	hypothetical protein
CNAG_01448 163 m06341p (2649 nt)	CNAG_01448	163.m06341p
CNAG_01451 predicted protein (392 nt)	CNAG_01451	predicted protein
CNAG_01452 163 m02431p (1087 nt)	CNAG_01452	163.m02431p
RPL39_grubii_MATalpha_RPL39grubii	CNAG_01455	RPL39p
CNAG_01456 predicted protein (702 nt)	CNAG_01456	predicted protein
163.m06355	CNAG_01457	BSP1
CNAG_01461 sodium/bile acid cotransporter 7-B/bile acid cotransporter 7-B (1936 nt)	CNAG_01461	sodium/bile acid cotransporter 7-B/bile acid
CNAG_01463 conserved hypothetical protein (783 nt)	CNAG_01463	conserved hypothetical protein
179.m00618	CNAG_01464	flavohemoglobin
CNAG_01465 5 flap endonuclease (2189 nt)	CNAG_01465	5' flap endonuclease
179.m00606	CNAG_01467	vacuolar membrane protein
CNAG_01468 conserved hypothetical protein (2827 nt)	CNAG_01468	conserved hypothetical protein
CNAG_01469 CDP-diacylglycerol-serine O-phosphatidyltransferase (853 nt)	CNAG_01469	CDP-diacylglycerol-serine O-phosphatidyltransferase
179.m00603	CNAG_01470	NADH-ubiquinone oxidoreductase 24 kDa subunit
179.m00602	CNAG_01471	conserved hypothetical protein
CNAG_01472 endoplasmic reticulum protein (3279 nt)	CNAG_01472	endoplasmic reticulum protein
CNAG_01473 conserved hypothetical protein (2282 nt)	CNAG_01473	conserved hypothetical protein
CNAG_01474 conserved hypothetical protein (2264 nt)	CNAG_01474	conserved hypothetical protein
179.m00623	CNAG_01475	sphingolipid C9-methyltransferase
179.m00629	CNAG_01476	conserved hypothetical protein
179.m00624	CNAG_01477	serine palmitoyl transferase subunit
179.m00599	CNAG_01478	monooxygenase
CNAG_01479 conserved hypothetical protein (988 nt)	CNAG_01479	conserved hypothetical protein
179.m00598	CNAG_01480	60S ribosomal protein L12
179.m00630	CNAG_01481	conserved hypothetical protein
179.m00631	CNAG_01482	mitochondrial carrier protein
CNAG_01483 conserved hypothetical protein (2541 nt)	CNAG_01483	conserved hypothetical protein
179.m00627	CNAG_01485	D-lactate dehydrogenase cytochrome oxidoreductase
179.m00595	CNAG_01486	60S ribosomal protein L15b
CNAG_01487 conserved hypothetical protein (1514 nt)	CNAG_01487	conserved hypothetical protein
CNAG_01489 maltose O-acetyltransferase (936 nt)	CNAG_01489	maltose O-acetyltransferase
179.m00591	CNAG_01490	conserved hypothetical protein
179.m00590	CNAG_01491	conserved hypothetical protein
179.m00632	CNAG_01492	conserved hypothetical protein
CNAG_01493 conserved hypothetical protein (698 nt)	CNAG_01493	conserved hypothetical protein
CNAG_01494 conserved hypothetical protein (900 nt)	CNAG_01494	conserved hypothetical protein
179.m00587	CNAG_01495	conserved hypothetical protein
179.m00586	CNAG_01496	phosphoprotein phosphatase
CNAG_01497 integral membrane protein (2216 nt)	CNAG_01497	integral membrane protein
179.m00585	CNAG_01498	arylsulfatase
179.m00640	CNAG_01500	taurine dioxygenase
CNAG_01501 conserved hypothetical protein (1082 nt)	CNAG_01501	conserved hypothetical protein
179.m00641	CNAG_01502	major facilitator protein
179.m00583	CNAG_01504	conserved hypothetical protein
CNAG_01506 conserved hypothetical protein (1474 nt)	CNAG_01506	conserved hypothetical protein
179.m00581	CNAG_01507	conserved hypothetical protein
179.m00580	CNAG_01508	conserved hypothetical protein
179.m00642	CNAG_01509	conserved hypothetical protein
179.m00579	CNAG_01510	conserved hypothetical protein
CNAG_01511 conserved hypothetical protein (1749 nt)	CNAG_01511	conserved hypothetical protein
179.m00576	CNAG_01512	conserved hypothetical protein
179.m00575	CNAG_01513	conserved hypothetical protein
179.m05172	CNAG_01518	phosphoglycerate mutase
CNAG_01519 endonuclease/exonuclease/phosphatase (1396 nt)	CNAG_01519	endonuclease/exonuclease/phosphatase
179.m00571	CNAG_01520	protein-arginine N-methyltransferase
CNAG_01521 metallo-beta-lactamase superfamily protein (1453 nt)	CNAG_01521	metallo-beta-lactamase superfamily protein
179.m00570	CNAG_01522	phenylalanyl-tRNA synthetase
179.m00638	CNAG_01523	CMGC/MAPK protein kinase
1664.seq.165	CNAG_01524	conserved hypothetical protein
CNAG_01525 conserved hypothetical protein (1276 nt)	CNAG_01525	conserved hypothetical protein
CNAG_01526 conserved hypothetical protein (2491 nt)	CNAG_01526	conserved hypothetical protein
CNAG_01527 conserved hypothetical protein (1441 nt)	CNAG_01527	conserved hypothetical protein
179.m05169	CNAG_01528	conserved hypothetical protein
CNAG_01529 conserved hypothetical protein (1689 nt)	CNAG_01529	conserved hypothetical protein
179.m00562	CNAG_01530	suppressor protein SPT23
179.m00561	CNAG_01531	ATP-dependent DNA helicase pcra
179.m00560	CNAG_01532	phosphatidylinositol phosphate phosphatase
179.m00559	CNAG_01533	rho GTPase activator
CNAG_01534 predicted protein (447 nt)	CNAG_01534	predicted protein
CNAG_01536 nonmuscle myosin heavy chain b (5282 nt)	CNAG_01536	nonmuscle myosin heavy chain b
179.m00556	CNAG_01537	virulence-associated DEAD Box protein
CNAG_01538 conserved hypothetical protein (4548 nt)	CNAG_01538	conserved hypothetical protein
179.m00555	CNAG_01539	inositol-3-phosphate synthase
CNAG_01540 dehydrogenase (1905 nt)	CNAG_01540	dehydrogenase
CNAG_01541 conserved hypothetical protein (1271 nt)	CNAG_01541	conserved hypothetical protein
CNAG_01542 taurine catabolism dioxygenase TauD (1555 nt)	CNAG_01542	taurine catabolism dioxygenase TauD
179.m00552	CNAG_01543	Ap3b1 protein
179.m00551	CNAG_01544	histidyl-tRNA synthetase
179.m00550	CNAG_01545	conserved hypothetical protein
CNAG_01546 S-adenosylmethionine-dependent methyltransferase (1090 nt)	CNAG_01546	S-adenosylmethionine-dependent methyltransferase
179.m00549	CNAG_01547	WD-repeat protein
179.m00548	CNAG_01548	DEAD box polypeptide 48
179.m00547	CNAG_01549	RNA splicing factor PRP9
179.m00546	CNAG_01550	RLI and DUF367 domain-containing protein
179.m00544	CNAG_01551	conserved hypothetical protein
CNAG_01552 BET1 protein (691 nt)	CNAG_01552	BET1 protein
179.m00543	CNAG_01553	CORD and CS domain-containing protein
CNAG_01554 lipid binding protein (2445 nt)	CNAG_01554	lipid binding protein
CNAG_01556 cytoplasmic protein (2081 nt)	CNAG_01556	cytoplasmic protein
179.m00540	CNAG_01557	calmodulin 1b
179.m00539	CNAG_01558	zinc-binding dehydrogenase
CNAG_01559 conserved hypothetical protein (3108 nt)	CNAG_01559	conserved hypothetical protein
1664.seq.127	CNAG_01560	conserved hypothetical protein
179.m00537	CNAG_01561	WD domain-containing protein
CNAG_01562 conserved hypothetical protein (1497 nt)	CNAG_01562	conserved hypothetical protein
179.m00073	CNAG_01563	histone deacetylase clr3
CNAG_01564 RNA-binding protein (2173 nt)	CNAG_01564	RNA-binding protein
179.m00075	CNAG_01565	biotin-[acetyl-CoA-carboxylase] ligase
179.m00077	CNAG_01566	gamma-tubulin complex component 3
179.m00078	CNAG_01567	DUF1688 domain-containing protein
179.m00079	CNAG_01568	t-complex protein 1
179.m00644	CNAG_01569	conserved hypothetical protein
CNAG_01570 predicted protein (1170 nt)	CNAG_01570	predicted protein
CNAG_01571 conserved hypothetical protein (1141 nt)	CNAG_01571	conserved hypothetical protein
CNAG_01572 tyrosine phosphatase (2402 nt)	CNAG_01572	tyrosine phosphatase
179.m00083	CNAG_01573	conserved hypothetical protein
179.m00084	CNAG_01574	conserved hypothetical protein
179.m00085	CNAG_01575	ATP-binding cassette transporter
179.m00086	CNAG_01576	conserved hypothetical protein
179.m00088	CNAG_01577	glutamate dehydrogenase
CNAG_01578 conserved hypothetical protein (702 nt)	CNAG_01578	conserved hypothetical protein
179.m00091	CNAG_01579	vacuolar membrane-associated protein IML1
CNAG_01580 conserved hypothetical protein (4746 nt)	CNAG_01580	conserved hypothetical protein
CNAG_01581 predicted protein (267 nt)	CNAG_01581	predicted protein
CNAG_01582 predicted protein (459 nt)	CNAG_01582	predicted protein
179.m00093	CNAG_01583	vacuolar-sorting protein SNF7
179.m00094	CNAG_01584	hydrolase
CNAG_01585 conserved hypothetical protein (592 nt)	CNAG_01585	conserved hypothetical protein
179.m00096	CNAG_01586	ATP synthase
179.m00098	CNAG_01588	hypothetical protein
179.m00099	CNAG_01590	ribosomal protein YmL32
179.m00100	CNAG_01592	protein-S-isoprenylcysteine O-methyltransferase
179.m00101	CNAG_01593	rRNA binding protein
CNAG_01594 glycine dehydrogenase (4379 nt)	CNAG_01594	glycine dehydrogenase
179.m00103	CNAG_01595	conserved hypothetical protein
CNAG_01596 conserved hypothetical protein (1097 nt)	CNAG_01596	conserved hypothetical protein
1661.seq.117	CNAG_01597	conserved hypothetical protein
CNAG_01598 conserved hypothetical protein (1218 nt)	CNAG_01598	conserved hypothetical protein
CNAG_01599 conserved hypothetical protein (746 nt)	CNAG_01599	conserved hypothetical protein
CNAG_01600 glutamate-rich WD repeat containing 1 (1625 nt)	CNAG_01600	glutamate-rich WD repeat containing 1
179.m00106	CNAG_01601	lipase
179.m00107	CNAG_01602	IQ calmodulin-binding domain-containing protein
179.m00108	CNAG_01603	conserved hypothetical protein
179.m00651	CNAG_01604	haloacid dehalogenase-like hydrolase
179.m00109	CNAG_01605	rossman fold oxidoreductase
179.m00111	CNAG_01607	thioredoxin
179.m00112	CNAG_01608	GTP-binding family protein
CNAG_01609 cystathionine gamma-synthase (2170 nt)	CNAG_01609	cystathionine gamma-synthase
179.m00114	CNAG_01610	DigA protein
CNAG_01611 conserved hypothetical protein (2045 nt)	CNAG_01611	conserved hypothetical protein
CNAG_01612 CAMK/CAMKL/SNRK protein kinase (2444 nt)	CNAG_01612	CAMK/CAMKL/SNRK protein kinase
179.m00117	CNAG_01613	conserved hypothetical protein
179.m00118	CNAG_01614	ubiquitin thiolesterase/zinc ion binding
CNAG_01615 aldo-keto reductase (1208 nt)	CNAG_01615	aldo-keto reductase
179.m00120	CNAG_01616	DUF726 domain-containing protein
CNAG_01619 conserved hypothetical protein (2253 nt)	CNAG_01619	conserved hypothetical protein
179.m00122	CNAG_01620	conserved hypothetical protein
179.m00123	CNAG_01621	conserved hypothetical protein
179.m00648	CNAG_01622	conserved hypothetical protein
179.m00124	CNAG_01623	pseudouridylate synthase 4
CNAG_01624 conserved hypothetical protein (804 nt)	CNAG_01624	conserved hypothetical protein
179.m00125	CNAG_01625	conserved hypothetical protein
179.m00127	CNAG_01626	transcription coactivator
CNAG_01627 amino oxidase (1445 nt)	CNAG_01627	amino oxidase
179.m00129	CNAG_01628	ribosomal protein S20
179.m00130	CNAG_01629	conserved hypothetical protein
179.m00131	CNAG_01630	polyadenylation factor subunit 2
CNAG_01631 mRNA (guanine-N7-)-methyltransferase (2318 nt)	CNAG_01631	mRNA (guanine-N7-)-methyltransferase
179.m00658	CNAG_01632	triacylglycerol lipase
CNAG_01633 conserved hypothetical protein (2763 nt)	CNAG_01633	conserved hypothetical protein
CNAG_01634 GTP-binding protein (2519 nt)	CNAG_01634	GTP-binding protein
CNAG_01635 DUF1479 domain-containing protein (2197 nt)	CNAG_01635	DUF1479 domain-containing protein
CNAG_01636 peptidyl-prolyl cis-trans isomerase-like 1 (752 nt)	CNAG_01636	peptidyl-prolyl cis-trans isomerase-like 1
CNAG_01637 COPII-coated vesicle component Erv46 (2048 nt)	CNAG_01637	COPII-coated vesicle component Erv46
179.m00138	CNAG_01638	mitotic spindle checkpoint protein MAD2
179.m00139	CNAG_01639	elongation factor g 1
179.m00140	CNAG_01640	conserved hypothetical protein
CNAG_01641 DNA-directed DNA polymerase (3938 nt)	CNAG_01641	DNA-directed DNA polymerase
179.m00142	CNAG_01642	DNA mismatch repair protein Msh3
CNAG_01643 predicted protein (334 nt)	CNAG_01643	predicted protein
179.m00143	CNAG_01644	conserved hypothetical protein
179.m00144	CNAG_01645	conserved hypothetical protein
179.m00145	CNAG_01646	rab escort protein
CNAG_01647 translocation protein sec66 (1006 nt)	CNAG_01647	translocation protein sec66
179.m00148	CNAG_01649	conserved hypothetical protein
179.m00149	CNAG_01650	60s ribosomal protein l7
179.m00657	CNAG_01651	glicosidase
179.m00150	CNAG_01652	peptide-N4-(N-acetyl-beta-glucosaminyl)asparagine
CNAG_01653 cytokine inducing-glycoprotein (1269 nt)	CNAG_01653	cytokine inducing-glycoprotein
179.m00655	CNAG_01654	Cas34p
179.m00153	CNAG_01655	dynamin
179.m00154	CNAG_01656	conserved hypothetical protein
179.m00155	CNAG_01657	fumarate hydratase
179.m00157	CNAG_01659	conserved hypothetical protein
CNAG_01660 eukaryotic initiation factor (734 nt)	CNAG_01660	eukaryotic initiation factor
CNAG_01663 conserved hypothetical protein (1931 nt)	CNAG_01663	conserved hypothetical protein
179.m00160	CNAG_01664	CMGC/CDK/CDC2 protein kinase
179.m00161	CNAG_01665	conserved hypothetical protein
179.m00163	CNAG_01667	prenyltransferase
179.m00654	CNAG_01668	conserved hypothetical protein
179.m00164	CNAG_01669	metallo-beta-lactamase family protein
179.m00165	CNAG_01670	conserved hypothetical protein
179.m00166	CNAG_01671	acetyl/propionyl CoA carboxylase
CNAG_01672 RAS1 (794 nt)	CNAG_01672	RAS1
1661.seq.191	CNAG_01673	conserved hypothetical protein
179.m00169	CNAG_01674	MFS transporter
CNAG_01675 tagatose-bisphosphate aldolase (1166 nt)	CNAG_01675	tagatose-bisphosphate aldolase
179.m00171	CNAG_01676	eukaryotic translation initiation factor 3 62 kda
179.m00172	CNAG_01677	ER to Golgi transport protein Yif1
179.m00173	CNAG_01678	Na+/H+ exchanger AnNHA1
179.m00174	CNAG_01679	conserved hypothetical protein
179.m00176	CNAG_01681	cytosine permease
179.m00177	CNAG_01682	mitochondrial outer membrane 72K protein
179.m00178	CNAG_01683	monosaccharide transporter
179.m00179	CNAG_01686	ThiJ/PfpI
CNAG_01687 atypical/RIO protein kinase (2097 nt)	CNAG_01687	atypical/RIO protein kinase
179.m00181	CNAG_01688	ATP-dependent peptidase
179.m00182	CNAG_01689	conserved hypothetical protein
179.m00183	CNAG_01690	MFS transporter
1662.seq.022	CNAG_01691	conserved hypothetical protein
179.m00185	CNAG_01692	NEDD8-activating enzyme E1 catalytic subunit
179.m00186	CNAG_01693	exosome complex exonuclease rrp45
CNAG_01695 conserved hypothetical protein (1549 nt)	CNAG_01695	conserved hypothetical protein
179.m00189	CNAG_01696	DNAj protein
CNAG_01697 conserved hypothetical protein (1586 nt)	CNAG_01697	conserved hypothetical protein
179.m00660	CNAG_01698	conserved hypothetical protein
CNAG_01701 integral membrane protein (1361 nt)	CNAG_01701	integral membrane protein
CNAG_01702 integral membrane protein (1300 nt)	CNAG_01702	integral membrane protein
CNAG_01703 conserved hypothetical protein (1646 nt)	CNAG_01703	conserved hypothetical protein
179.m00198	CNAG_01704	serine/threonine protein kinase
CNAG_01706 predicted protein (1873 nt)	CNAG_01706	predicted protein
179.m00199	CNAG_01707	conserved hypothetical protein
CNAG_01708 conserved hypothetical protein (3311 nt)	CNAG_01708	conserved hypothetical protein
179.m00201	CNAG_01709	translation initiation factor
CNAG_01710 conserved hypothetical protein (1302 nt)	CNAG_01710	conserved hypothetical protein
179.m00202	CNAG_01711	glycerol-3-phosphate O-acyltransferase
CNAG_01712 conserved hypothetical protein (2413 nt)	CNAG_01712	conserved hypothetical protein
CNAG_01713 conserved hypothetical protein (739 nt)	CNAG_01713	conserved hypothetical protein
179.m00204	CNAG_01714	sulfonate dioxygenase
179.m00205	CNAG_01715	GTP binding protein
179.m00206	CNAG_01716	conserved hypothetical protein
179.m00207	CNAG_01717	cell differentiation protein
CNAG_01718 conserved hypothetical protein (2369 nt)	CNAG_01718	conserved hypothetical protein
179.m00208	CNAG_01720	conserved hypothetical protein
CNAG_01721 hydroxymethylbilane synthase (1680 nt)	CNAG_01721	hydroxymethylbilane synthase
179.m00210	CNAG_01722	vacuolar protein sorting-associated protein vps13
179.m00211	CNAG_01723	conserved hypothetical protein
1662.seq.055	CNAG_01725	predicted protein
179.m00212	CNAG_01726	transcriptional elongation regulator
179.m00213	CNAG_01727	Hsc70-4
CNAG_01728 conserved hypothetical protein (1168 nt)	CNAG_01728	conserved hypothetical protein
179.m00663	CNAG_01729	DEAH box polypeptide 37
179.m00215	CNAG_01730	STE/STE7/MEK1 protein kinase
179.m00216	CNAG_01731	conserved hypothetical protein
CNAG_01732 NPL4 (2507 nt)	CNAG_01732	NPL4
179.m00218	CNAG_01733	nuclear matrix protein NMP200
179.m00219	CNAG_01734	pre-mRNA splicing factor
CNAG_01735 conserved hypothetical protein (477 nt)	CNAG_01735	conserved hypothetical protein
1662.seq.067	CNAG_01736	predicted protein
179.m00221	CNAG_01737	C-4 methyl sterol oxidase
179.m00222	CNAG_01738	conserved hypothetical protein
CNAG_01739 conserved hypothetical protein (2865 nt)	CNAG_01739	conserved hypothetical protein
179.m00224	CNAG_01740	septin
CNAG_01741 conserved hypothetical protein (1095 nt)	CNAG_01741	conserved hypothetical protein
179.m00225	CNAG_01742	water channel
CNAG_01743 conserved hypothetical protein (515 nt)	CNAG_01743	conserved hypothetical protein
179.m00227	CNAG_01744	phosphatase
179.m00228	CNAG_01745	sn-glycerol-3-phosphate dehydrogenase NAD
179.m00669	CNAG_01746	RING finger protein
CNAG_01749 conserved hypothetical protein (553 nt)	CNAG_01749	conserved hypothetical protein
179.m00231	CNAG_01750	chaperone
CNAG_01751 conserved hypothetical protein (867 nt)	CNAG_01751	conserved hypothetical protein
179.m00233	CNAG_01752	organic acid transporter
179.m00234	CNAG_01753	conserved hypothetical protein
179.m00235	CNAG_01754	conserved hypothetical protein
CNAG_01755 conserved hypothetical protein (2688 nt)	CNAG_01755	conserved hypothetical protein
179.m00237	CNAG_01756	mitochondrial import inner membrane translocase
179.m00238	CNAG_01758	polygalacturonase
CNAG_01759 vacuolar membrane protein (1599 nt)	CNAG_01759	vacuolar membrane protein
179.m00668	CNAG_01760	conserved hypothetical protein
179.m00239	CNAG_01761	conserved hypothetical protein
179.m00241	CNAG_01763	cytoplasmic protein
179.m00243	CNAG_01764	cytoplasmic protein
179.m00244	CNAG_01768	DUF895 domain membrane protein
179.m00245	CNAG_01769	mitochondrial inner membrane protein
179.m00246	CNAG_01770	MRS7 family protein
CNAG_01771 conserved hypothetical protein (985 nt)	CNAG_01771	conserved hypothetical protein
179.m00249	CNAG_01772	conserved hypothetical protein
CNAG_01773 conserved hypothetical protein (1865 nt)	CNAG_01773	conserved hypothetical protein
179.m00252	CNAG_01776	HpcH/HpaI aldolase/citrate lyase family protein
179.m00253	CNAG_01777	glyoxylate reductase
179.m00666	CNAG_01778	conserved hypothetical protein
179.m00667	CNAG_01779	conserved hypothetical protein
179.m00254	CNAG_01780	cytoplasmic protein
179.m00670	CNAG_01788	tRNA guanylyltransferase
CNAG_01789 conserved hypothetical protein (622 nt)	CNAG_01789	conserved hypothetical protein
179.m00256	CNAG_01790	conserved hypothetical protein
179.m00257	CNAG_01791	coiled-coil protein
179.m00258	CNAG_01792	DNA repair and recombination protein pif1
CNAG_01793 conserved hypothetical protein (2128 nt)	CNAG_01793	conserved hypothetical protein
CNAG_01794 2-hydroxyacid dehydrogenase (1345 nt)	CNAG_01794	2-hydroxyacid dehydrogenase
179.m00261	CNAG_01795	conserved hypothetical protein
CNAG_01796 conserved hypothetical protein (1813 nt)	CNAG_01796	conserved hypothetical protein
179.m00679	CNAG_01797	conserved hypothetical protein
179.m00264	CNAG_01798	phosphatase activator
CNAG_01801 predicted protein (954 nt)	CNAG_01801	predicted protein
CNAG_01802 cytoplasmic protein (1280 nt)	CNAG_01802	cytoplasmic protein
CNAG_01803 conserved hypothetical protein (802 nt)	CNAG_01803	conserved hypothetical protein
CNAG_01806 conserved hypothetical protein (3311 nt)	CNAG_01806	conserved hypothetical protein
179.m00268	CNAG_01807	ATP dependent helicase
CNAG_01808 oxaloacetate carrier (1589 nt)	CNAG_01808	oxaloacetate carrier
CNAG_01809 small nuclear ribonucleoprotein hPrp3 (1891 nt)	CNAG_01809	small nuclear ribonucleoprotein hPrp3
179.m00675	CNAG_01810	DNA-directed RNA polymerase I kda polypeptide
179.m00269	CNAG_01811	conserved hypothetical protein
179.m00270	CNAG_01812	ribosome biogenesis protein RLP24
CNAG_01814 conserved hypothetical protein (1768 nt)	CNAG_01814	conserved hypothetical protein
179.m00272	CNAG_01815	conserved hypothetical protein
CNAG_01816 predicted protein (908 nt)	CNAG_01816	predicted protein
179.m00273	CNAG_01817	signal recognition particle binding protein
CNAG_01818 ATP synthase mitochondrial F1 complex assembly factor 2 (1078 nt)	CNAG_01818	ATP synthase mitochondrial F1 complex assembly
179.m00275	CNAG_01819	ribosomal protein L1
179.m00276	CNAG_01820	pyruvate kinase
179.m00673	CNAG_01821	conserved hypothetical protein
CNAG_01822 conserved hypothetical protein (692 nt)	CNAG_01822	conserved hypothetical protein
179.m00278	CNAG_01823	myo-inositol monophosphatase
179.m00279	CNAG_01824	transmembrane protein
CNAG_01825 predicted protein (941 nt)	CNAG_01825	predicted protein
179.m00280	CNAG_01826	conserved hypothetical protein
179.m00282	CNAG_01828	transcriptional activator
CNAG_01832 conserved hypothetical protein (886 nt)	CNAG_01832	conserved hypothetical protein
CNAG_01833 cap binding protein (1251 nt)	CNAG_01833	cap binding protein
179.m00286	CNAG_01834	conserved hypothetical protein
179.m00686	CNAG_01835	receptor
CNAG_01836 long-chain acyl-CoA synthetase (1896 nt)	CNAG_01836	long-chain acyl-CoA synthetase
179.m00288	CNAG_01837	vacuolar protein sorting-associated protein VPS35
179.m00289	CNAG_01839	transcriptional elongation regulator
179.m00290	CNAG_01840	beta1-tubulin
CNAG_01841 predicted protein (969 nt)	CNAG_01841	predicted protein
CNAG_01843 elongation factor ts (1136 nt)	CNAG_01843	elongation factor ts
179.m00685	CNAG_01844	tetracycline efflux protein
179.m00293	CNAG_01845	AGC-group protein kinase
CNAG_01846 flavoprotein (2403 nt)	CNAG_01846	flavoprotein
179.m05155	CNAG_01847	conserved hypothetical protein
179.m00684	CNAG_01848	conserved hypothetical protein
179.m00295	CNAG_01850	protein-histidine kinase
CNAG_01851 conserved hypothetical protein (867 nt)	CNAG_01851	conserved hypothetical protein
179.m00297	CNAG_01852	CCR4-NOT transcription complex
CNAG_01853 conserved hypothetical protein (479 nt)	CNAG_01853	conserved hypothetical protein
179.m00298	CNAG_01854	heparinase II/III family protein
179.m00299	CNAG_01855	conserved hypothetical protein
CNAG_01856 conserved hypothetical protein (2342 nt)	CNAG_01856	conserved hypothetical protein
179.m00301	CNAG_01857	conserved hypothetical protein
CNAG_01858 conserved hypothetical protein (1774 nt)	CNAG_01858	conserved hypothetical protein
176.m02337	CNAG_01859	conserved hypothetical protein
CNAG_01860 ornithine cyclodeaminase (1219 nt)	CNAG_01860	ornithine cyclodeaminase
176.m02340	CNAG_01862	hexose transporter
176.m02341	CNAG_01863	SNF2-family ATP dependent chromatin remodeling factor
CNAG_01864 conserved hypothetical protein (2009 nt)	CNAG_01864	conserved hypothetical protein
CNAG_01865 conserved hypothetical protein (2509 nt)	CNAG_01865	conserved hypothetical protein
CNAG_01866 conserved hypothetical protein (3423 nt)	CNAG_01866	conserved hypothetical protein
176.m02345	CNAG_01867	trp-asp repeats containing protein
176.m02346	CNAG_01868	RNA polymerase II elongator complex subunit
176.m02347	CNAG_01869	conserved hypothetical protein
176.m02348	CNAG_01870	mitochondrial protein
CNAG_01871 membrane glycoprotein spo14 (1769 nt)	CNAG_01871	membrane glycoprotein spo14
CNAG_01872 copper ion transporter (906 nt)	CNAG_01872	copper ion transporter
CNAG_01873 conserved hypothetical protein (918 nt)	CNAG_01873	conserved hypothetical protein
CNAG_01874 conserved hypothetical protein (787 nt)	CNAG_01874	conserved hypothetical protein
176.m02352	CNAG_01875	WD repeat protein
176.m02353	CNAG_01876	TBC1 domain family member 5
176.m02354	CNAG_01877	GMP synthase
176.m02355	CNAG_01878	myo-inositol 2-dehydrogenase
176.m02356	CNAG_01879	carboxypeptidase Y
176.m02357	CNAG_01880	conserved hypothetical protein
176.m02358	CNAG_01881	grpe protein
176.m02359	CNAG_01882	protein-lysine N-methyltransferase
1762.seq.063	CNAG_01883	conserved hypothetical protein
176.m02360	CNAG_01884	large subunit ribosomal protein L3
176.m02361	CNAG_01885	DNA polymerase sigma
CNAG_01886 conserved hypothetical protein (1267 nt)	CNAG_01886	conserved hypothetical protein
176.m02365	CNAG_01889	glutathione S-transferase
176.m02366	CNAG_01890	5-methyltetrahydropteroyltriglutamate-homocysteine
CNAG_01891 RAD57 protein (1842 nt)	CNAG_01891	RAD57 protein
176.m02368	CNAG_01892	conserved hypothetical protein
CNAG_01893 glutathione S-transferase Gst3 (1301 nt)	CNAG_01893	glutathione S-transferase Gst3
176.m02370	CNAG_01894	aspartyl-tRNA synthetase 2
176.m02372	CNAG_01896	aldehyde reductase I
1762.seq.078	CNAG_01898	nuclear protein
176.m02374	CNAG_01899	Byr1-binding protein Bob1
176.m02375	CNAG_01900	conserved hypothetical protein
1762.seq.081	CNAG_01901	conserved hypothetical protein
176.m02376	CNAG_01902	general transcriptional repressor
176.m02379	CNAG_01903	conserved hypothetical protein
CNAG_01904 vacuolar amino acid transporter 5 (1891 nt)	CNAG_01904	vacuolar amino acid transporter 5
176.m02381	CNAG_01905	serine/threonine protein kinase
176.m02382	CNAG_01906	mitochondrial inheritance component mdm12
176.m02383	CNAG_01907	other/PLK protein kinase
CNAG_01908 uroporphyrinogen-III synthase (900 nt)	CNAG_01908	uroporphyrinogen-III synthase
CNAG_01909 signal transducer (3413 nt)	CNAG_01909	signal transducer
176.m02386	CNAG_01910	conserved hypothetical protein
176.m02387	CNAG_01911	conserved hypothetical protein
176.m02388	CNAG_01912	glutamine-dependent NAD(+) synthetase synthase
176.m02550	CNAG_01914	mitochondrial protein
176.m02392	CNAG_01915	ribonucleotide reductase subunit
176.m02393	CNAG_01916	DNA mismatch repair protein msh6
CNAG_01917 conserved hypothetical protein (1120 nt)	CNAG_01917	conserved hypothetical protein
176.m02394	CNAG_01918	cytoskeletal regulatory protein binding protein
176.m02395	CNAG_01919	conserved hypothetical protein
176.m02396	CNAG_01920	polyubiquitin
CNAG_01921 predicted protein (429 nt)	CNAG_01921	predicted protein
176.m02398	CNAG_01923	arsenical pump-driving ATPase
176.m02399	CNAG_01924	conserved hypothetical protein
176.m02400	CNAG_01925	conserved hypothetical protein
176.m02549	CNAG_01926	peroxisome targeting signal receptor
1762.seq.109	CNAG_01927	conserved hypothetical protein
176.m02402	CNAG_01928	cytoplasmic protein
CNAG_01929 conserved hypothetical protein (1557 nt)	CNAG_01929	conserved hypothetical protein
176.m02548	CNAG_01930	endopeptidase
CNAG_01931 conserved hypothetical protein (1796 nt)	CNAG_01931	conserved hypothetical protein
CNAG_01933 hypothetical protein (953 nt)	CNAG_01933	hypothetical protein
CNAG_01934 predicted protein (1305 nt)	CNAG_01934	predicted protein
176.m02546	CNAG_01935	conserved hypothetical protein
CNAG_01937 predicted protein (402 nt)	CNAG_01937	predicted protein
CNAG_01938 CAMK/CAMKL protein kinase (3218 nt)	CNAG_01938	CAMK/CAMKL protein kinase
CNAG_01939 fmHP (2715 nt)	CNAG_01939	fmHP
176.m02410	CNAG_01940	alpha-amylase A
176.m02411	CNAG_01941	glucan synthesis regulatory protein
1762.seq.125	CNAG_01942	hypothetical protein
CNAG_01943 conserved hypothetical protein (1390 nt)	CNAG_01943	conserved hypothetical protein
CNAG_01944 predicted protein (387 nt)	CNAG_01944	predicted protein
CNAG_01945 conserved hypothetical protein (582 nt)	CNAG_01945	conserved hypothetical protein
176.m02419	CNAG_01946	allantoate permease
CNAG_01947 2	CNAG_01947	2,4-dienoyl-CoA reductase
CNAG_01948 nuclear protein (3226 nt)	CNAG_01948	nuclear protein
176.m02422	CNAG_01949	L-iditol 2-dehydrogenase
176.m02423	CNAG_01950	conserved hypothetical protein
CNAG_01951 40S ribosomal protein S22 (1015 nt)	CNAG_01951	40S ribosomal protein S22
CNAG_01952 aryl-alcohol dehydrogenase (1969 nt)	CNAG_01952	aryl-alcohol dehydrogenase
176.m02426	CNAG_01953	conserved hypothetical protein
176.m02427	CNAG_01954	aldo/keto reductase
176.m02428	CNAG_01955	alcohol dehydrogenase
CNAG_01956 conserved hypothetical protein (1290 nt)	CNAG_01956	conserved hypothetical protein
176.m02429	CNAG_01957	endopeptidase
176.m02430	CNAG_01958	het-c2 protein
176.m02431	CNAG_01959	condensin
176.m02432	CNAG_01960	efflux protein EncT
176.m02556	CNAG_01961	MSP domain-containing protein
176.m02435	CNAG_01963	CMP/dCMP deaminase zinc-binding
176.m02436	CNAG_01964	oligopeptide transporter
176.m02582	CNAG_01965	conserved hypothetical protein
CNAG_01971 predicted protein (879 nt)	CNAG_01971	predicted protein
176.m02438	CNAG_01972	C2H2 zinc finger protein Zas1A
176.m02439	CNAG_01973	C2H2 zinc finger protein Zas1A
CNAG_01974 50s ribosomal protein l36 (447 nt)	CNAG_01974	50s ribosomal protein l36
176.m02441	CNAG_01975	helicase
176.m02442	CNAG_01976	60s ribosomal protein l23
CNAG_01977 predicted protein (1485 nt)	CNAG_01977	predicted protein
176.m02569	CNAG_01978	prenyl-dependent CAAX protease
176.m02570	CNAG_01979	conserved hypothetical protein
CNAG_01980 conserved hypothetical protein (1808 nt)	CNAG_01980	conserved hypothetical protein
176.m02445	CNAG_01981	sulfide:quinone oxidoreductase
CNAG_01982 conserved hypothetical protein (2233 nt)	CNAG_01982	conserved hypothetical protein
CNAG_01983 cAMP-independent regulatory protein (2169 nt)	CNAG_01983	cAMP-independent regulatory protein
176.m02449	CNAG_01984	transaldolase
CNAG_01985 conserved hypothetical protein (2190 nt)	CNAG_01985	conserved hypothetical protein
1762.seq.168	CNAG_01986	conserved hypothetical protein
176.m02452	CNAG_01987	carbohydrate binding protein
176.m02568	CNAG_01988	bacteriophytochrome histidine kinase
176.m02454	CNAG_01989	conserved hypothetical protein
176.m02455	CNAG_01990	40s ribosomal protein s5-1
CNAG_01991 cytochrome c oxidase subunit V (1275 nt)	CNAG_01991	cytochrome c oxidase subunit V
176.m02586	CNAG_01992	conserved hypothetical protein
CNAG_01993 conserved hypothetical protein (1379 nt)	CNAG_01993	conserved hypothetical protein
CNAG_01994 conserved hypothetical protein (3372 nt)	CNAG_01994	conserved hypothetical protein
CNAG_01995 conserved hypothetical protein (886 nt)	CNAG_01995	conserved hypothetical protein
176.m02588	CNAG_01996	conserved hypothetical protein
CNAG_01997 prephenate dehydrogenase (1830 nt)	CNAG_01997	prephenate dehydrogenase
176.m02461	CNAG_02001	inositol-polyphosphate 5-phosphatase
CNAG_02002 conserved hypothetical protein (1424 nt)	CNAG_02002	conserved hypothetical protein
CNAG_02004 OTU domain-containing protein 6B (1216 nt)	CNAG_02004	OTU domain-containing protein 6B
176.m02465	CNAG_02005	conserved hypothetical protein
CNAG_02006 deamidase (1595 nt)	CNAG_02006	deamidase
176.m02467	CNAG_02007	adenylate kinase
176.m02468	CNAG_02008	nuclear protein
CNAG_02009 extensin (1918 nt)	CNAG_02009	extensin
176.m02470	CNAG_02010	tartrate transporter
176.m02471	CNAG_02011	PQQ enzyme repeat
176.m02472	CNAG_02012	TPR domain-containing protein
CNAG_02013 conserved hypothetical protein (1086 nt)	CNAG_02013	conserved hypothetical protein
CNAG_02016 DUF1479 domain-containing protein (1899 nt)	CNAG_02016	DUF1479 domain-containing protein
167.m03648	CNAG_02020	SWR1-complex protein 4
167.m03647	CNAG_02021	ard1 family protein
167.m03646	CNAG_02022	RNA polymerase II subunit 3
167.m03645	CNAG_02023	conserved hypothetical protein
167.m03643	CNAG_02024	conserved hypothetical protein
167.m03642	CNAG_02025	conserved hypothetical protein
1673.seq.159	CNAG_02026	conserved hypothetical protein
CNAG_02027 conserved hypothetical protein (3600 nt)	CNAG_02027	conserved hypothetical protein
167.m05816	CNAG_02028	CMGC/SRPK protein kinase
CNAG_02029 conserved hypothetical protein (1730 nt)	CNAG_02029	conserved hypothetical protein
167.m03638	CNAG_02030	glyoxal oxidase
CNAG_02031 conserved hypothetical protein (1203 nt)	CNAG_02031	conserved hypothetical protein
167.m03637	CNAG_02032	nucear export factor
CNAG_02033 conserved hypothetical protein (676 nt)	CNAG_02033	conserved hypothetical protein
CNAG_02034 conserved hypothetical protein (1137 nt)	CNAG_02034	conserved hypothetical protein
167.m03634	CNAG_02035	triose-phosphate isomerase
CNAG_02036 CAS4p (2211 nt)	CNAG_02036	CAS4p
167.m03632	CNAG_02037	50S ribosomal protein L22
CNAG_02038 conserved hypothetical protein (2549 nt)	CNAG_02038	conserved hypothetical protein
167.m03630	CNAG_02039	integral membrane protein
167.m03628	CNAG_02041	conserved hypothetical protein
CNAG_02043 conserved hypothetical protein (750 nt)	CNAG_02043	conserved hypothetical protein
CNAG_02044 conserved hypothetical protein (410 nt)	CNAG_02044	conserved hypothetical protein
167.m03626	CNAG_02045	acetoacyl-CoA synthetase
CNAG_02046 poly(A)-binding protein binding protein (2678 nt)	CNAG_02046	poly(A)-binding protein binding protein
167.m03623	CNAG_02047	conserved hypothetical protein
167.m05824	CNAG_02048	proline dehydrogenase
CNAG_02049 proline dehydrogenase (2035 nt)	CNAG_02049	proline dehydrogenase
167.m03621	CNAG_02050	conserved hypothetical protein
167.m03620	CNAG_02051	zygotic epidermal enclosure defective protein 4
167.m03619	CNAG_02052	dimeric dihydrodiol dehydrogenase
CNAG_02053 conserved hypothetical protein (1592 nt)	CNAG_02053	conserved hypothetical protein
167.m03616	CNAG_02054	conserved hypothetical protein
CNAG_02055 conserved hypothetical protein (1505 nt)	CNAG_02055	conserved hypothetical protein
CNAG_02056 conserved hypothetical protein (1420 nt)	CNAG_02056	conserved hypothetical protein
167.m05826	CNAG_02057	conserved hypothetical protein
167.m05827	CNAG_02059	CCR4-Not complex subunit Caf16
CNAG_02060 conserved hypothetical protein (1174 nt)	CNAG_02060	conserved hypothetical protein
CNAG_02061 conserved hypothetical protein (1498 nt)	CNAG_02061	conserved hypothetical protein
167.m03611	CNAG_02062	glycoside hydrolase family 2
CNAG_02063 conserved hypothetical protein (2622 nt)	CNAG_02063	conserved hypothetical protein
167.m03609	CNAG_02064	helicase
CNAG_02065 conserved hypothetical protein (1455 nt)	CNAG_02065	conserved hypothetical protein
CNAG_02066 conserved hypothetical protein (1345 nt)	CNAG_02066	conserved hypothetical protein
167.m03608	CNAG_02067	vacuolar protein
167.m03607	CNAG_02068	zinc finger protein
CNAG_02069 conserved hypothetical protein (1397 nt)	CNAG_02069	conserved hypothetical protein
CNAG_02070 conserved hypothetical protein (891 nt)	CNAG_02070	conserved hypothetical protein
167.m05833	CNAG_02071	conserved hypothetical protein
CNAG_02072 conserved hypothetical protein (1417 nt)	CNAG_02072	conserved hypothetical protein
167.m03602	CNAG_02073	DNA binding protein
CNAG_02074 mitochondrial processing peptidase (1839 nt)	CNAG_02074	mitochondrial processing peptidase
167.m03600	CNAG_02075	conserved hypothetical protein
CNAG_02076 leukotriene-A4 hydrolase (2288 nt)	CNAG_02076	leukotriene-A4 hydrolase
1673.seq.107	CNAG_02077	conserved hypothetical protein
167.m03597	CNAG_02078	hydrolase
167.m03596	CNAG_02079	cytoplasmic protein
167.m03710	CNAG_02080	conserved hypothetical protein
CNAG_02081 mannosyl-oligosaccharide 1	CNAG_02081	mannosyl-oligosaccharide 1,2-alpha-mannosidase
167.m03593	CNAG_02082	conserved hypothetical protein
167.m03592	CNAG_02083	siderochrome-iron transporter
167.m03590	CNAG_02084	farnesyl pyrophosphate synthetase
CNAG_02085 hst4 protein (1619 nt)	CNAG_02085	hst4 protein
167.m05834	CNAG_02086	sphingosine N-acyltransferase
167.m05835	CNAG_02087	sphingosine N-acyltransferase
CNAG_02089 conserved hypothetical protein (2422 nt)	CNAG_02089	conserved hypothetical protein
167.m03585	CNAG_02090	guanine nucleotide-binding protein alpha-2 subunit
167.m03584	CNAG_02091	nucleosome assembly protein
167.m03583	CNAG_02092	conserved hypothetical protein
167.m05830	CNAG_02093	conserved hypothetical protein
167.m03581	CNAG_02094	arp2/3 complex 34 kda subunit
167.m05836	CNAG_02095	cyclin
167.m03578	CNAG_02096	peroxisomal membrane protein pex16
167.m03577	CNAG_02097	conserved hypothetical protein
167.m03576	CNAG_02099	fatty acid synthase beta subunit
167.m03575	CNAG_02100	fatty-acid synthase complex protein
167.m03574	CNAG_02101	conserved hypothetical protein
CNAG_02102 conserved hypothetical protein (2219 nt)	CNAG_02102	conserved hypothetical protein
CNAG_02103 conserved hypothetical protein (5297 nt)	CNAG_02103	conserved hypothetical protein
167.m03571	CNAG_02104	phosphatidylinositol transporter
CNAG_02105 conserved hypothetical protein (808 nt)	CNAG_02105	conserved hypothetical protein
167.m03570	CNAG_02106	intermembrane space import and assembly protein 40
CNAG_02107 conserved hypothetical protein (2052 nt)	CNAG_02107	conserved hypothetical protein
167.m05843	CNAG_02108	GTPase activating protein
167.m05845	CNAG_02110	N-terminal acetyltransferase
167.m03566	CNAG_02111	conserved hypothetical protein
CNAG_02112 conserved hypothetical protein (931 nt)	CNAG_02112	conserved hypothetical protein
167.m05842	CNAG_02113	clathrin assembly protein
CNAG_02114 conserved hypothetical protein (2037 nt)	CNAG_02114	conserved hypothetical protein
167.m03561	CNAG_02115	nonhistone protein 6
CNAG_02116 gie1 (963 nt)	CNAG_02116	gie1
167.m03560	CNAG_02117	NAD-binding Rossmann fold oxidoreductase family
CNAG_02118 conserved hypothetical protein (1964 nt)	CNAG_02118	conserved hypothetical protein
167.m05848	CNAG_02119	conserved hypothetical protein
CNAG_02121 conserved hypothetical protein (2493 nt)	CNAG_02121	conserved hypothetical protein
167.m03555	CNAG_02122	mitochondrial protein
CNAG_02123 methionyl-tRNA formyltransferase (1424 nt)	CNAG_02123	methionyl-tRNA formyltransferase
167.m05849	CNAG_02124	conserved hypothetical protein
167.m05850	CNAG_02125	conserved hypothetical protein
167.m03552	CNAG_02126	conserved hypothetical protein
CNAG_02127 cyclin-dependent protein kinase regulator (1282 nt)	CNAG_02127	cyclin-dependent protein kinase regulator
167.m03550	CNAG_02128	conserved hypothetical protein
167.m03549	CNAG_02129	conserved hypothetical protein
167.m05851	CNAG_02130	RNA splicing factor Pad-1
CNAG_02131 iron sulfur assembly protein 1 (819 nt)	CNAG_02131	iron sulfur assembly protein 1
167.m03545	CNAG_02133	6-phosphogluconolactonase
167.m03544	CNAG_02134	Smarcc1 protein
167.m05840	CNAG_02135	conserved hypothetical protein
167.m03542	CNAG_02136	conserved hypothetical protein
CNAG_02137 conserved hypothetical protein (3403 nt)	CNAG_02137	conserved hypothetical protein
167.m05852	CNAG_02138	DNA replication helicase dna2
167.m03539	CNAG_02140	conserved hypothetical protein
CNAG_02141 conserved hypothetical protein (1195 nt)	CNAG_02141	conserved hypothetical protein
167.m03538	CNAG_02143	conserved hypothetical protein
167.m03537	CNAG_02144	60s ribosomal protein l1-a
CNAG_02146 conserved hypothetical protein (1466 nt)	CNAG_02146	conserved hypothetical protein
CNAG_02147 cytochrome-c peroxidase (1682 nt)	CNAG_02147	cytochrome-c peroxidase
CNAG_02148 ubiquitin-conjugating enzyme E2 13 (706 nt)	CNAG_02148	ubiquitin-conjugating enzyme E2 13
1673.seq.034	CNAG_02149	conserved hypothetical protein
167.m05855	CNAG_02150	mRNA methyltransferase
167.m05856	CNAG_02151	amidohydrolase
167.m03528	CNAG_02152	conserved hypothetical protein
167.m03708	CNAG_02153	general transcriptional repressor
167.m03526	CNAG_02154	cell division control protein 16
CNAG_02155 predicted protein (1571 nt)	CNAG_02155	predicted protein
167.m05860	CNAG_02156	conserved hypothetical protein
167.m03524	CNAG_02157	conserved hypothetical protein
CNAG_02159 predicted protein (753 nt)	CNAG_02159	predicted protein
167.m03520	CNAG_02161	cortical actin cytoskeleton protein asp1
167.m03519	CNAG_02162	chromosome 14 open reading frame 111
167.m03517	CNAG_02163	conserved hypothetical protein
CNAG_02164 conserved hypothetical protein (3446 nt)	CNAG_02164	conserved hypothetical protein
167.m03514	CNAG_02165	cytoplasmic protein
CNAG_02166 DNA-directed RNA polymerase II largest subunit (6145 nt)	CNAG_02166	DNA-directed RNA polymerase II largest subunit
167.m03512	CNAG_02167	vacuolar protein sorting-associated protein vps27
CNAG_02168 glucoamylase s1/s2 (4557 nt)	CNAG_02168	glucoamylase s1/s2
CNAG_02169 conserved hypothetical protein (1983 nt)	CNAG_02169	conserved hypothetical protein
167.m05862	CNAG_02170	conserved hypothetical protein
CNAG_02171 eta DNA polymerase (2847 nt)	CNAG_02171	eta DNA polymerase
167.m05863	CNAG_02173	transport protein particle component
167.m03508	CNAG_02174	signal recognition particle protein
167.m03507	CNAG_02175	exonuclease II Exo2
167.m03506	CNAG_02177	serine/threonine protein phosphatase PP2A catalytic
167.m05864	CNAG_02178	Cog3 protein
167.m03504	CNAG_02179	hemolysin
167.m03503	CNAG_02180	phosphate transporter
CNAG_02181 dihydrokaempferol 4-reductase (1628 nt)	CNAG_02181	dihydrokaempferol 4-reductase
CNAG_02182 D-lactaldehyde dehydrogenase (1547 nt)	CNAG_02182	D-lactaldehyde dehydrogenase
167.m03500	CNAG_02183	anaphase promoting complex subunit 1
CNAG_02184 predicted protein (390 nt)	CNAG_02184	predicted protein
CNAG_02185 nuclear protein (2459 nt)	CNAG_02185	nuclear protein
167.m03498	CNAG_02186	myosin
CNAG_02187 terbinafine resistance locus protein (1096 nt)	CNAG_02187	terbinafine resistance locus protein
CNAG_02188 conserved hypothetical protein (1183 nt)	CNAG_02188	conserved hypothetical protein
167.m03495	CNAG_02189	alpha-amylase
CNAG_02190 conserved hypothetical protein (1114 nt)	CNAG_02190	conserved hypothetical protein
CNAG_02193 conserved hypothetical protein (1132 nt)	CNAG_02193	conserved hypothetical protein
167.m03490	CNAG_02195	replication control protein 1
167.m03489	CNAG_02196	septin
167.m03488	CNAG_02197	conserved hypothetical protein
CNAG_02198 metalloprotease ATP23 (965 nt)	CNAG_02198	metalloprotease ATP23
CNAG_02199 conserved hypothetical protein (1497 nt)	CNAG_02199	conserved hypothetical protein
CNAG_02200 predicted protein (714 nt)	CNAG_02200	predicted protein
CNAG_02202 adenylyl-sulfate kinase (946 nt)	CNAG_02202	adenylyl-sulfate kinase
CNAG_02203 karyopherin/importin that interacts with the nuclear pore complex (3635 nt)	CNAG_02203	karyopherin/importin that interacts with the nuclear
167.m03481	CNAG_02204	nuclease
167.m03480	CNAG_02205	pH-response regulator protein palC
CNAG_02206 predicted protein (350 nt)	CNAG_02206	predicted protein
167.m05977	CNAG_02207	conserved hypothetical protein
167.m03479	CNAG_02208	ribonucleoside-diphosphate reductase large chain
CNAG_02209 small nuclear ribonucleoprotein (2056 nt)	CNAG_02209	small nuclear ribonucleoprotein
167.m05875	CNAG_02210	conserved hypothetical protein
CNAG_02211 conserved hypothetical protein (1136 nt)	CNAG_02211	conserved hypothetical protein
CNAG_02212 eukaryotic translation initiation factor 3 110 kda subunit (3077 nt)	CNAG_02212	eukaryotic translation initiation factor 3 110 kda
167.m05876	CNAG_02213	EH domain binding protein epsin 2
CNAG_02214 ubiquitin conjugating enzyme (1295 nt)	CNAG_02214	ubiquitin conjugating enzyme
CNAG_02216 conserved hypothetical protein (6001 nt)	CNAG_02216	conserved hypothetical protein
167.m05877	CNAG_02217	chitin synthase 7
167.m05878	CNAG_02218	conserved hypothetical protein
1672.seq.163	CNAG_02219	conserved hypothetical protein
167.m03466	CNAG_02220	conserved hypothetical protein
CNAG_02221 conserved hypothetical protein (1328 nt)	CNAG_02221	conserved hypothetical protein
167.m05879	CNAG_02222	phosphopantothenate-cysteine ligase
CNAG_02223 signal sequence binding protein (5448 nt)	CNAG_02223	signal sequence binding protein
CNAG_02224 conserved hypothetical protein (1517 nt)	CNAG_02224	conserved hypothetical protein
CNAG_02225 cellulase (1679 nt)	CNAG_02225	cellulase
167.m03460	CNAG_02226	conserved hypothetical protein
CNAG_02227 conserved hypothetical protein (463 nt)	CNAG_02227	conserved hypothetical protein
CNAG_02228 conserved hypothetical protein (839 nt)	CNAG_02228	conserved hypothetical protein
CNAG_02229 farnesyltransferase (1298 nt)	CNAG_02229	farnesyltransferase
167.m03456	CNAG_02230	phosphoketolase
167.m03455	CNAG_02231	cytosolic Fe-S cluster assembling factor NBP35
167.m03454	CNAG_02232	conserved hypothetical protein
167.m05885	CNAG_02233	UVSB PI-3 kinase
167.m05882	CNAG_02234	60S ribosomal protein L6
CNAG_02235 conserved hypothetical protein (647 nt)	CNAG_02235	conserved hypothetical protein
167.m05881	CNAG_02236	serine/threonine-protein phosphatase 2A catalytic
167.m03451	CNAG_02237	cytoskeleton assembly control protein
CNAG_02238 ubiquitin conjugating enzyme (809 nt)	CNAG_02238	ubiquitin conjugating enzyme
167.m05880	CNAG_02239	endopeptidase
167.m03447	CNAG_02240	cytoplasmic protein
CNAG_02241 conserved hypothetical protein (343 nt)	CNAG_02241	conserved hypothetical protein
CNAG_02253 conserved hypothetical protein (240 nt)	CNAG_02253	conserved hypothetical protein
CNAG_02254 quinate permease (2476 nt)	CNAG_02254	quinate permease
167.m03425	CNAG_02255	BNR/Asp-box repeat family protein
CNAG_02257 GTP-binding nuclear protein GSP1/Ran (1307 nt)	CNAG_02257	GTP-binding nuclear protein GSP1/Ran (636 nt) Note:
167.m05898	CNAG_02258	conserved hypothetical protein
CNAG_02259 tRNA-dihydrouridine synthase 2-like (1810 nt)	CNAG_02259	tRNA-dihydrouridine synthase 2-like
167.m05890	CNAG_02260	family with sequence similarity 50
167.m03421	CNAG_02261	conserved hypothetical protein
CNAG_02262 ATP-binding cassette transporter (6844 nt)	CNAG_02262	ATP-binding cassette transporter
167.m03698	CNAG_02264	AFG1-family ATPase
167.m03417	CNAG_02265	tRNA binding protein
167.m03416	CNAG_02266	NADH ubiqionone oxidoreductase chain B
CNAG_02267 spindle assembly checkpoint protein SLDB (1587 nt)	CNAG_02267	spindle assembly checkpoint protein SLDB
167.m05903	CNAG_02268	nuclear membrane protein
167.m05974	CNAG_02269	Atg18p
CNAG_02270 homoserine O-acetyltransferase (2019 nt)	CNAG_02270	homoserine O-acetyltransferase
CNAG_02280 DUF1168 domain-containing protein (764 nt)	CNAG_02280	DUF1168 domain-containing protein
167.m05905	CNAG_02281	conserved hypothetical protein
167.m05906	CNAG_02282	carboxypeptidase A4
CNAG_02283 glucan 1	CNAG_02283	glucan 1,4-alpha-glucosidase
1672.seq.088	CNAG_02284	branched-chain alpha-keto acid dehydrogenase E1-alpha
167.m03399	CNAG_02285	nucleoside-diphosphate kinase
167.m05916	CNAG_02286	cytoplasmic protein
167.m03397	CNAG_02287	conserved hypothetical protein
1672.seq.082	CNAG_02289	Rab4
167.m03394	CNAG_02290	conserved hypothetical protein
1672.seq.077	CNAG_02292	superoxide dismutase copper chaperone
167.m03390	CNAG_02293	conserved hypothetical protein
167.m03389	CNAG_02294	phosphoribosylaminoimidazole carboxylase
167.m03388	CNAG_02295	phosphotransferase enzyme family domain-containing
167.m03387	CNAG_02296	ATP binding protein
1672.seq.071	CNAG_02297	conserved hypothetical protein
167.m03386	CNAG_02298	vacuolar membrane protein
CNAG_02299 conserved hypothetical protein (2250 nt)	CNAG_02299	conserved hypothetical protein
167.m03384	CNAG_02300	conserved hypothetical protein
167.m03383	CNAG_02301	la ribonucleoprotein
CNAG_02302 conserved hypothetical protein (651 nt)	CNAG_02302	conserved hypothetical protein
167.m03382	CNAG_02303	pre-mRNA splicing factor
167.m03381	CNAG_02304	conserved hypothetical protein
1672.seq.063	CNAG_02305	conserved hypothetical protein
167.m05917	CNAG_02306	molybdopterin binding domain-containing protein
167.m05918	CNAG_02307	L-serine ammonia-lyase
167.m03378	CNAG_02308	conserved hypothetical protein
167.m03376	CNAG_02310	casein kinase II beta chain
CNAG_02311 conserved hypothetical protein (1919 nt)	CNAG_02311	conserved hypothetical protein
167.m03374	CNAG_02312	patatin-like phospholipase domain-containing protein
CNAG_02313 conserved hypothetical protein (749 nt)	CNAG_02313	conserved hypothetical protein
167.m05919	CNAG_02314	conserved hypothetical protein
167.m03373	CNAG_02315	ubiquinol-cytochrome c reductase iron-sulfur
167.m05910	CNAG_02317	arginine N-methyltransferase 3
167.m03370	CNAG_02318	conserved hypothetical protein
167.m05909	CNAG_02319	conserved hypothetical protein
CNAG_02321 conserved hypothetical protein (2799 nt)	CNAG_02321	conserved hypothetical protein
167.m05908	CNAG_02322	conserved hypothetical protein
167.m05921	CNAG_02323	conserved hypothetical protein
CNAG_02324 conserved hypothetical protein (2231 nt)	CNAG_02324	conserved hypothetical protein
CNAG_02325 mitochondrial protein (1340 nt)	CNAG_02325	mitochondrial protein
167.m03367	CNAG_02326	endodeoxyribonuclease
167.m03366	CNAG_02327	prolidase
167.m03365	CNAG_02328	ribosome biogenesis protein TSR1
167.m03363	CNAG_02330	60s ribosomal protein l21-a
167.m03362	CNAG_02331	40S ribosomal protein S9
167.m03360	CNAG_02333	conserved hypothetical protein
167.m03694	CNAG_02335	UPF0364 protein
CNAG_02336 conserved hypothetical protein (2711 nt)	CNAG_02336	conserved hypothetical protein
167.m03357	CNAG_02337	uracil phosphoribosyltransferase 1
167.m03356	CNAG_02338	DNA-binding protein hexbp
CNAG_02339 conserved hypothetical protein (1155 nt)	CNAG_02339	conserved hypothetical protein
167.m03355	CNAG_02340	conserved hypothetical protein
167.m03354	CNAG_02341	cyclin binding protein
167.m05926	CNAG_02342	conserved hypothetical protein
167.m03353	CNAG_02343	conserved hypothetical protein
167.m03352	CNAG_02344	uracil phosphoribosyltransferase
167.m05970	CNAG_02345	conserved hypothetical protein
CNAG_02346 conserved hypothetical protein (505 nt)	CNAG_02346	conserved hypothetical protein
CNAG_02347 conserved hypothetical protein (777 nt)	CNAG_02347	conserved hypothetical protein
167.m05969	CNAG_02348	conserved hypothetical protein
167.m03351	CNAG_02349	conserved hypothetical protein
CNAG_02350 conserved hypothetical protein (795 nt)	CNAG_02350	conserved hypothetical protein
CNAG_02351 conserved hypothetical protein (3079 nt)	CNAG_02351	conserved hypothetical protein
167.m03348	CNAG_02353	conserved hypothetical protein
167.m03347	CNAG_02354	ribosomal protein L2
167.m03691	CNAG_02355	UDP-N-acetylglucosamine transporter
167.m03345	CNAG_02356	conserved hypothetical protein
167.m03344	CNAG_02357	STE/STE7 protein kinase
167.m03343	CNAG_02358	mrp protein
CNAG_02359 ribosomal protein S31 (672 nt)	CNAG_02359	ribosomal protein S31
1672.seq.008	CNAG_02360	conserved hypothetical protein
167.m03690	CNAG_02361	transmembrane transporter Liz1p
CNAG_02363 SCR1 protein (2073 nt)	CNAG_02363	SCR1 protein
167.m03336	CNAG_02364	conserved hypothetical protein
1672.seq.001	CNAG_02365	general amidase
167.m03334	CNAG_02366	4-aminobutyrate aminotransferase
CNAG_02367 GTPase (1333 nt)	CNAG_02367	GTPase (642 nt) Note: Short internal exon
167.m03332	CNAG_02368	conserved hypothetical protein
167.m03330	CNAG_02371	nuclear mRNA splicing protein
167.m03329	CNAG_02372	conserved hypothetical protein
167.m03328	CNAG_02373	ATP binding protein
167.m03326	CNAG_02375	polyphosphoinositide phosphatase
CNAG_02376 conserved hypothetical protein (1365 nt)	CNAG_02376	conserved hypothetical protein
167.m03323	CNAG_02378	nucleolar protein family A member 2
167.m03321	CNAG_02381	conserved hypothetical protein
CNAG_02382 ribosome biogenesis protein BRX1 (1016 nt)	CNAG_02382	ribosome biogenesis protein BRX1
167.m03319	CNAG_02383	Tgs1 protein
1671.seq.174	CNAG_02384	conserved hypothetical protein
CNAG_02385 DNA primase small subunit (1875 nt)	CNAG_02385	DNA primase small subunit
CNAG_02386 conserved hypothetical protein (1020 nt)	CNAG_02386	conserved hypothetical protein
1671.seq.170	CNAG_02388	conserved hypothetical protein
CNAG_02389 AGC-group protein kinase (3514 nt)	CNAG_02389	AGC-group protein kinase
167.m05940	CNAG_02393	conserved hypothetical protein
167.m05967	CNAG_02394	conserved hypothetical protein
CNAG_02395 ubiquitin carboxyl-terminal hydrolase 12 (2522 nt)	CNAG_02395	ubiquitin carboxyl-terminal hydrolase 12
CNAG_02396 conserved hypothetical protein (1504 nt)	CNAG_02396	conserved hypothetical protein
CNAG_02397 conserved hypothetical protein (2068 nt)	CNAG_02397	conserved hypothetical protein
167.m03311	CNAG_02398	conserved hypothetical protein
1671.seq.147	CNAG_02399	glutathione-disulfide reductase
167.m03309	CNAG_02400	conserved hypothetical protein
167.m03308	CNAG_02401	DUF1604 domain-containing protein
167.m03307	CNAG_02402	WDR7 protein
167.m03306	CNAG_02403	conserved hypothetical protein
167.m03305	CNAG_02404	nuclear segregation protein Bfr1
167.m03304	CNAG_02405	conserved hypothetical protein
167.m03303	CNAG_02406	cell division control protein 45
167.m03302	CNAG_02407	phospholipase D
167.m05942	CNAG_02408	conserved hypothetical protein
167.m05952	CNAG_02409	conserved hypothetical protein
167.m03299	CNAG_02412	rRNA-processing protein CGR1
167.m03298	CNAG_02413	conserved hypothetical protein
CNAG_02414 conserved hypothetical protein (474 nt)	CNAG_02414	conserved hypothetical protein
167.m03297	CNAG_02415	annexin XIV
CNAG_02416 conserved hypothetical protein (454 nt)	CNAG_02416	conserved hypothetical protein
167.m03295	CNAG_02417	lipase/esterase family protein
167.m03294	CNAG_02418	asparagine-tRNA ligase
CNAG_02419 conserved hypothetical protein (2666 nt)	CNAG_02419	conserved hypothetical protein
167.m03292	CNAG_02420	conserved hypothetical protein
167.m03291	CNAG_02421	conserved hypothetical protein
CNAG_02422 conserved hypothetical protein (690 nt)	CNAG_02422	conserved hypothetical protein
CNAG_02423 conserved hypothetical protein (1471 nt)	CNAG_02423	conserved hypothetical protein
167.m03288	CNAG_02424	conserved hypothetical protein
CNAG_02425 conserved hypothetical protein (858 nt)	CNAG_02425	conserved hypothetical protein
[truncated: 4,167 more rows]
