# Supplementary material for: HapX Positively and Negatively Regulates the Transcriptional Response to Iron Deprivation in Cryptococcus neoformans
Source: PLoS Pathog. 2010 Nov 24;6(11):e1001209. doi: 10.1371/journal.ppat.1001209 (PMC2991262; doi:10.1371/journal.ppat.1001209)
Supplement: Table S2 — Differentially expressed genes (at least 2-fold) with statistical significance (q value less than 0.05) in the mutants versus wild-type in response to low-iron. (0.39 MB XLS) [file ppat.1001209.s007.xls]

## Sheet: Sheet1
Table S2. Differentially expressed genes (at least 2-fold) with statistical significance (q value less than 0.05) in the mutants versus wild-type in response to low-iron.
Colour legend:	Up-regulation
	Down-regulation
Comparison	Microarray Oligo ID	H99 gene ID	Gene annotation	Fold change (Low-iron)
				hapX∆ vs WT	hap3∆ vs WT	cir1∆ vs WT
hapX∆ vs WT	CNAG_00003 drug transporter (2256 nt)	CNAG_00003	drug transporter	2.33593
	CNAG_00005 TPR domain-containing protein (1737 nt)	CNAG_00005	TPR domain-containing protein	4.06992
	181.m08665	CNAG_00006	prohibitin Phb2	3.07801
	CNAG_00013 predicted protein (668 nt)	CNAG_00013	predicted protein	5.28535
	CNAG_00016 conserved hypothetical protein (239 nt)	CNAG_00016	conserved hypothetical protein	-2.55089
	CNAG_00020 conserved hypothetical protein (3686 nt)	CNAG_00020	conserved hypothetical protein	3.73731
	181.m07802	CNAG_00022	holocytochrome-c synthase	5.99184
	181.m07804	CNAG_00024	conserved hypothetical protein	-6.85901
	CNAG_00030 D-3-phosphoglycerate dehydrogenase (1229 nt)	CNAG_00030	D-3-phosphoglycerate dehydrogenase	6.98858
	181.m08679	CNAG_00031	conserved hypothetical protein	2.24389
	CNAG_00033 predicted protein (534 nt)	CNAG_00033	predicted protein	3.46055
	181.m07814	CNAG_00038	alcohol dehydrogenase	2.5633
	181.m07818	CNAG_00044	translation elongation factor 2	-3.25803
	181.m07820	CNAG_00046	proteasome regulatory subunit 12	-3.22433
	181.m07825	CNAG_00051	conserved hypothetical protein	-2.94241
	181.m07827	CNAG_00054	DUF1264 domain-containing protein	2.22068
	CNAG_00055 conserved hypothetical protein (1306 nt)	CNAG_00055	conserved hypothetical protein	6.33788
	181.m07830	CNAG_00057	fructose-bisphosphatase	-5.11594
	CNAG_00064 COPII-coated vesicle protein (1077 nt)	CNAG_00064	COPII-coated vesicle protein	4.4168
	CNAG_00072 disulfide-isomerase (1941 nt)	CNAG_00072	disulfide-isomerase	2.20993
	CNAG_00075 conserved hypothetical protein (615 nt)	CNAG_00075	conserved hypothetical protein	-2.5865
	181.m07846	CNAG_00077	sulfate transporter	-3.17554
	CNAG_00082 nucleotide binding protein (1176 nt)	CNAG_00082	nucleotide binding protein	5.68831
	181.m07870	CNAG_00101	conserved hypothetical protein	2.90795
	CNAG_00107 conserved hypothetical protein (1843 nt)	CNAG_00107	conserved hypothetical protein	-3.49187
	181.m08846	CNAG_00109	conserved hypothetical protein	2.4657
	181.m08701	CNAG_00115	sorbitol dehydrogenase	-14.133
	181.m08700	CNAG_00117	C-14 sterol reductase	-7.01285
	1701.seq.116	CNAG_00120	predicted protein	-5.1551
	CNAG_00125 Crg1 (2345 nt)	CNAG_00125	Crg1	2.39828
	181.m07893	CNAG_00126	LSDR	-3.32418
	181.m07897	CNAG_00132	conserved hypothetical protein	2.55797
	CNAG_00133 conserved hypothetical protein (774 nt)	CNAG_00133	conserved hypothetical protein	2.77406
	181.m08708	CNAG_00137	conserved hypothetical protein	-7.10581
	181.m08710	CNAG_00140	U1 snRNP 70K protein	-2.37841
	181.m08711	CNAG_00146	cytoplasmic protein	2.45888
	181.m07913	CNAG_00148	conserved hypothetical protein	-2.92614
	CNAG_00153 conserved hypothetical protein (2453 nt)	CNAG_00153	conserved hypothetical protein	-3.25126
	CNAG_00160 conserved hypothetical protein (1420 nt)	CNAG_00160	conserved hypothetical protein	4.49089
	181.m08721	CNAG_00163	conserved hypothetical protein	4.11816
	181.m07931	CNAG_00166	ATP-dependent RNA helicase DBP8	-5.02109
	CNAG_00167 conserved hypothetical protein (2167 nt)	CNAG_00167	conserved hypothetical protein	5.90935
	CNAG_00175 conserved hypothetical protein (1711 nt)	CNAG_00175	conserved hypothetical protein	2.72263
	181.m07938	CNAG_00176	glutamate carboxypeptidase protein	4.90754
	CNAG_00180 carboxyl-terminal proteinase (1143 nt)	CNAG_00180	carboxyl-terminal proteinase	2.08927
	CNAG_00188 endoplasmic reticulum protein (1428 nt)	CNAG_00188	endoplasmic reticulum protein	4.09255
	CNAG_00189 conserved hypothetical protein (1325 nt)	CNAG_00189	conserved hypothetical protein	9.54007
	181.m07958	CNAG_00195	conserved hypothetical protein	-4.13532
	CNAG_00234 tRNA-dihydrouridine synthase (1330 nt)	CNAG_00234	tRNA-dihydrouridine synthase	4.06428
	181.m07996	CNAG_00243	conserved hypothetical protein	5.02457
	181.m08000	CNAG_00248	conserved hypothetical protein	2.52625
	CNAG_00256 aspartate-semialdehyde dehydrogenase (1218 nt)	CNAG_00256	aspartate-semialdehyde dehydrogenase	3.59751
	181.m08008	CNAG_00257	kinesin family member 21A	2.28311
	CNAG_00262 conserved hypothetical protein (561 nt)	CNAG_00262	conserved hypothetical protein	3.06312
	181.m08018	CNAG_00268	acetolactate synthase	-5.21259
	CNAG_00270 mitochondrial protein (837 nt)	CNAG_00270	mitochondrial protein	2.37183
	CNAG_00279 conserved hypothetical protein (953 nt)	CNAG_00279	conserved hypothetical protein	3.16455
	CNAG_00284 efflux protein EncT (2204 nt)	CNAG_00284	efflux protein EncT	3.42713
	181.m08745	CNAG_00286	conserved hypothetical protein	-3.70122
	CNAG_00307 predicted protein (382 nt)	CNAG_00307	predicted protein	2.34404
	CNAG_00310 conserved hypothetical protein (1737 nt)	CNAG_00310	conserved hypothetical protein	2.52101
	CNAG_00312 synaptobrevin (991 nt)	CNAG_00312	synaptobrevin	2
	CNAG_00318 arp2/3 complex 16 kda subunit (734 nt)	CNAG_00318	arp2/3 complex 16 kda subunit	2.77984
	1702.seq.127	CNAG_00322	conserved hypothetical protein	3.40581
	181.m08070	CNAG_00328	single-stranded DNA specific endodeoxyribonuclease	2.07197
	181.m08076	CNAG_00334	heat shock protein	-4.44136
	181.m08111	CNAG_00345	porphobilinogen synthase	-5.41139
	CNAG_00353 prostatic steroid 5-alpha-reductase type I (1102 nt)	CNAG_00353	prostatic steroid 5-alpha-reductase type I	2.93223
	181.m08103	CNAG_00354	beta-catenin	-5.80381
	181.m08759	CNAG_00356	survival factor 1	-3.06737
	181.m08753	CNAG_00357	ribonuclease H	-7.33603
	CNAG_00359 conserved hypothetical protein (1190 nt)	CNAG_00359	conserved hypothetical protein	2.19923
	181.m08752	CNAG_00361	Hob1p	-5.90526
	181.m08756	CNAG_00363	two-component sensor molecule	-3.78161
	181.m08093	CNAG_00365	endoplasmic reticulum protein	-3.4011
	181.m08085	CNAG_00374	conserved hypothetical protein	-3.99723
	181.m08148	CNAG_00402	eukaryotic initiation factor 4F subunit P130	2.12432
	CNAG_00405 STE/STE20/YSK protein kinase (3217 nt)	CNAG_00405	STE/STE20/YSK protein kinase	2.18859
	181.m08767	CNAG_00407	glyoxal oxidase	-4.21637
	181.m08159	CNAG_00413	nuclear protein	-3.00008
	181.m08162	CNAG_00417	elongation factor 1-gamma	-3.61752
	181.m08163	CNAG_00418	methionine adenosyltransferase	-6.78806
	181.m08165	CNAG_00422	conserved hypothetical protein	2.07484
	181.m08167	CNAG_00423	conserved hypothetical protein	-3.3776
	181.m08168	CNAG_00424	choline-phosphate cytidylyltransferase	2.4863
	CNAG_00425 predicted protein (1266 nt)	CNAG_00425	predicted protein	3.4822
	181.m08180	CNAG_00439	conserved hypothetical protein	-2.61172
	CNAG_00448 vacuolar ATP synthase subunit d (1415 nt)	CNAG_00448	vacuolar ATP synthase subunit d	3.40818
	CNAG_00454 predicted protein (262 nt)	CNAG_00454	predicted protein	-12.6057
	CNAG_00464 pre-mRNA-splicing factor RSE1 (4773 nt)	CNAG_00464	pre-mRNA-splicing factor RSE1	3.0504
	CNAG_00476 conserved hypothetical protein (1718 nt)	CNAG_00476	conserved hypothetical protein	2.6081
	CNAG_00486 mitochondrial protein (645 nt)	CNAG_00486	mitochondrial protein	3.74249
	181.m08229	CNAG_00497	conserved hypothetical protein	-3.34499
	181.m08231	CNAG_00499	carnitine/acyl carnitine carrier	2.51228
	CNAG_00502 conserved hypothetical protein (473 nt)	CNAG_00502	conserved hypothetical protein	3.39168
	CNAG_00503 conserved hypothetical protein (1262 nt)	CNAG_00503	conserved hypothetical protein	-2.35055
	181.m08240	CNAG_00504	peptidyl-prolyl cis-trans isomerase-like 4	3.12315
	CNAG_00506 conserved hypothetical protein (2031 nt)	CNAG_00506	conserved hypothetical protein	4.62355
	181.m08247	CNAG_00509	conserved hypothetical protein	-6.12623
	CNAG_00510 prefoldin subunit 2 (490 nt)	CNAG_00510	prefoldin subunit 2	2.27048
	181.m08252	CNAG_00514	conserved hypothetical protein	-2.55089
	181.m08272	CNAG_00532	conserved hypothetical protein	-2.17196
	CNAG_00534 hypothetical protein (826 nt)	CNAG_00534	hypothetical protein	-2.16895
	CNAG_00535 mitochondrial ribosomal protein subunit L16 (1164 nt)	CNAG_00535	mitochondrial ribosomal protein subunit L16	2.2548
	181.m08279	CNAG_00539	membrane transport protein	-4.12102
	181.m08286	CNAG_00545	IDN3-B	2.77791
	181.m08287	CNAG_00546	chitin synthase 6	-8.74828
	181.m08792	CNAG_00547	conserved hypothetical protein	2.72074
	181.m08795	CNAG_00556	CK1/CK1/CK1-G protein kinase	-6.28102
	181.m08298	CNAG_00560	vacuolar ATP synthase subunit e	-2.2253
	CNAG_00563 conserved hypothetical protein (1005 nt)	CNAG_00563	conserved hypothetical protein	2.33593
	181.m08313	CNAG_00575	catalase 3	6.24196
	181.m08315	CNAG_00577	conserved hypothetical protein	-2.44189
	181.m08325	CNAG_00592	dolichol-phosphate mannosyltransferase	-3.19984
	181.m08331	CNAG_00598	nicotinamide mononucleotide permease	2.85997
	181.m08332	CNAG_00599	anion transporter	-3.51129
	181.m08872	CNAG_00602	eukaryotic translation initiation factor 3 subunit	-3.18435
	181.m08344	CNAG_00613	cytosine deaminase	2.03073
	CNAG_00627 specific transcriptional repressor (2058 nt)	CNAG_00627	specific transcriptional repressor	2.30697
	181.m08810	CNAG_00635	cytoplasmic protein	-2.30378
	CNAG_00638 GTPase (2336 nt)	CNAG_00638	GTPase	-2.9019
	181.m08369	CNAG_00641	transcription elongation factor SPT5	2.20687
	181.m08378	CNAG_00647	conserved hypothetical protein	-10.2603
	181.m08381	CNAG_00650	GRAM domain-containing protein	-5.4189
	181.m08818	CNAG_00652	conserved hypothetical protein	-3.54553
	181.m08385	CNAG_00656	60s ribosomal protein l7	-2.13022
	1704.seq.075	CNAG_00657	predicted protein	2.57219
	CNAG_00661 conserved hypothetical protein (2610 nt)	CNAG_00661	conserved hypothetical protein	2.3669
	181.m08391	CNAG_00662	dienelactone hydrolase family protein	-3.6833
	CNAG_00663 conserved hypothetical protein (1558 nt)	CNAG_00663	conserved hypothetical protein	-4.3229
	CNAG_00664 predicted protein (2355 nt)	CNAG_00664	predicted protein	2.06623
	CNAG_00673 cytoplasmic protein (1255 nt)	CNAG_00673	cytoplasmic protein	3.69353
	181.m08873	CNAG_00674	conserved hypothetical protein	-3.49914
	181.m08402	CNAG_00678	urease accessory protein ureG	2.77406
	CNAG_00682 kinesin (6110 nt)	CNAG_00682	kinesin	-2.93834
	181.m08823	CNAG_00683	CMGC/CLK protein kinase	-3.54553
	181.m08409	CNAG_00685	pre-mRNA-splicing ATP-dependent RNA helicase PRP28	-3.29208
	CNAG_00693 ubiquitin-protein ligase (3104 nt)	CNAG_00693	ubiquitin-protein ligase	2.25012
	181.m08423	CNAG_00700	bifunctional purine biosynthesis protein PURH	-4.49712
	181.m08427	CNAG_00705	RuvB-like helicase 2	-5.10178
	181.m08441	CNAG_00719	helicase	-4.80654
	CNAG_00721 capsular associated protein (2205 nt)	CNAG_00721	capsular associated protein	2.10526
	CNAG_00722 ribosomal protein L27 (784 nt)	CNAG_00722	ribosomal protein L27	2.22068
	CNAG_00738 conserved hypothetical protein (1019 nt)	CNAG_00738	conserved hypothetical protein	2.90996
	CNAG_00739 chromosome 9 open reading frame 41 (1764 nt)	CNAG_00739	chromosome 9 open reading frame 41	2.0648
	181.m08465	CNAG_00744	alpha-1,6-mannosyltransferase	2.0181
	181.m08467	CNAG_00747	succinate-CoA ligase	-3.72955
	1704.seq.171	CNAG_00748	conserved hypothetical protein	6.58416
	CNAG_00750 conserved hypothetical protein (966 nt)	CNAG_00750	conserved hypothetical protein	4.9795
	CNAG_00758 regulatory protein ral2 (3498 nt)	CNAG_00758	regulatory protein ral2	-4.54097
	181.m08488	CNAG_00769	STE/STE7 protein kinase	-5.02109
	181.m08489	CNAG_00770	DNA mismatch repair protein MSH2	-2.74157
	181.m08491	CNAG_00772	uv excision repair protein rhp23	-4.78328
	181.m08493	CNAG_00774	d-3-phosphoglycerate dehydrogenase 2	2.69821
	181.m08497	CNAG_00778	conserved hypothetical protein	2.0392
	CNAG_00782 STE/STE20 protein kinase (2799 nt)	CNAG_00782	STE/STE20 protein kinase	3.68586
	CNAG_00783 conserved hypothetical protein (1489 nt)	CNAG_00783	conserved hypothetical protein	2.10235
	CNAG_00787 conserved hypothetical protein (5749 nt)	CNAG_00787	conserved hypothetical protein	3.74249
	CNAG_00790 PAP2 domain-containing protein (1511 nt)	CNAG_00790	PAP2 domain-containing protein	4.46915
	181.m08513	CNAG_00792	ATP-binding cassette transporter	-4.00277
	181.m08516	CNAG_00796	multidrug resistance protein 1	-5.62557
	181.m08520	CNAG_00800	nicotinamidase	2.38502
	181.m08524	CNAG_00805	conserved hypothetical protein	3.17994
	181.m08526	CNAG_00807	conserved hypothetical protein	2.64451
	181.m08530	CNAG_00811	anthranilate phosphoribosyltransferase	-2.04061
	181.m08535	CNAG_00816	microtubule binding protein	-2.4777
	181.m08537	CNAG_00818	AGD15	-8.51496
	181.m08550	CNAG_00828	pathway-specific nitrogen regulator	2.65369
	CNAG_00830 conserved hypothetical protein (3154 nt)	CNAG_00830	conserved hypothetical protein	6.34667
	CNAG_00835 conserved hypothetical protein (2824 nt)	CNAG_00835	conserved hypothetical protein	2.78176
	CNAG_00837 conserved hypothetical protein (2976 nt)	CNAG_00837	conserved hypothetical protein	2.4777
	181.m08560	CNAG_00840	conserved hypothetical protein	-7.78663
	181.m08566	CNAG_00845	conserved hypothetical protein	-5.56739
	CNAG_00852 conserved hypothetical protein (1288 nt)	CNAG_00852	conserved hypothetical protein	-3.91497
	163.m03775	CNAG_00874	tRNA (cytosine-5-)-methyltransferase	-3.07588
	CNAG_00875 GTPase (1192 nt)	CNAG_00875	GTPase	2.49147
	CNAG_00876 ferric-chelate reductase (2411 nt)	CNAG_00876	ferric-chelate reductase	4.2693
	163.m03791	CNAG_00877	adenylate kinase	3.85038
	163.m03790	CNAG_00879	glutamate dehydrogenase	2.25012
	CNAG_00884 exocyst complex component protein (3744 nt)	CNAG_00884	exocyst complex component protein	3.81319
	163.m03780	CNAG_00886	adenosylhomocysteinase	-4.31691
	CNAG_00889 conserved hypothetical protein (1873 nt)	CNAG_00889	conserved hypothetical protein	3.50157
	163.m06236	CNAG_00890	conserved hypothetical protein	-3.46295
	163.m03785	CNAG_00893	conserved hypothetical protein	-13.2599
	163.m03795	CNAG_00897	glucosidase	-2.47084
	163.m03822	CNAG_00904	aflatoxin efflux pump AFLT	-2.73967
	163.m04765	CNAG_00906	nucleolar protein	2.63353
	163.m04757	CNAG_00922	conserved hypothetical protein	2.75299
	163.m03809	CNAG_00930	argininosuccinate synthase	3.16674
	CNAG_00932 conserved hypothetical protein (990 nt)	CNAG_00932	conserved hypothetical protein	2.3408
	CNAG_00935 curved DNA-binding protein Cdb4 (1596 nt)	CNAG_00935	curved DNA-binding protein Cdb4	-3.26481
	163.m03838	CNAG_00939	glucan 1,3-beta-glucosidase	2.23148
	CNAG_00961 conserved hypothetical protein (1377 nt)	CNAG_00961	conserved hypothetical protein	2.13761
	163.m03933	CNAG_00970	phosphatidate cytidylyltransferase	-2.25636
	163.m04717	CNAG_00971	vacuolar fusion protein MON1	3.02095
	CNAG_00982 conserved hypothetical protein (1088 nt)	CNAG_00982	conserved hypothetical protein	3.42001
	163.m03886	CNAG_00987	prefoldin subunit	3.54553
	163.m03924	CNAG_00993	coenzyme q10 biosynthesis protein	-2.51228
	163.m03922	CNAG_00995	conserved hypothetical protein	-3.25352
	163.m03891	CNAG_00996	O-mannosyltransferase	-6.58873
	CNAG_01002 conserved hypothetical protein (2111 nt)	CNAG_01002	conserved hypothetical protein	2.69447
	163.m04782	CNAG_01006	conserved hypothetical protein	2.77984
	CNAG_01007 C2 domain-containing protein (1753 nt)	CNAG_01007	C2 domain-containing protein	-4.96227
	163.m04787	CNAG_01009	conserved hypothetical protein	-3.85305
	163.m03917	CNAG_01013	chromatin binding protein	-4.45677
	163.m04811	CNAG_01015	cytoplasmic protein	-3.7399
	163.m04809	CNAG_01031	conserved hypothetical protein	-4.50335
	CNAG_01044 ceramidase (1164 nt)	CNAG_01044	ceramidase	2.93834
	163.m04808	CNAG_01050	conserved hypothetical protein	-3.32188
	163.m06178	CNAG_01055	phospholipid transporter	-2.32624
	CNAG_01058 conserved hypothetical protein (1179 nt)	CNAG_01058	conserved hypothetical protein	2.54735
	163.m06176	CNAG_01059	vacuolar membrane protein	-2.89989
	163.m06173	CNAG_01063	WD-repeat protein mip1	2.04627
	163.m06169	CNAG_01074	neutral amino acid transporter	2.39662
	CNAG_01080 hydroxyacid oxidase (1418 nt)	CNAG_01080	hydroxyacid oxidase	3.6782
	CNAG_01082 conserved hypothetical protein (3829 nt)	CNAG_01082	conserved hypothetical protein	3.39638
	163.m06164	CNAG_01084	ubiquitin conjugating enzyme 4	-3.85305
	CNAG_01092 conserved hypothetical protein (972 nt)	CNAG_01092	conserved hypothetical protein	2.52625
	163.m06160	CNAG_01094	pre-mRNA-splicing factor CWC25	-6.23764
	CNAG_01100 conserved hypothetical protein (4882 nt)	CNAG_01100	conserved hypothetical protein	4.20178
	163.m06159	CNAG_01103	zinc finger protein Sap62	-3.46775
	163.m06148	CNAG_01106	vacuolar (H+)-ATPase subunit	-2.92817
	CNAG_01111 eukaryotic translation initiation factor 3 subunit 11 (1078 nt)	CNAG_01111	eukaryotic translation initiation factor 3 subunit	2.27995
	163.m06132	CNAG_01117	elongation factor 3	-2.21146
	163.m06182	CNAG_01120	dihydrolipoyllysine-residue acetyltransferase	-5.43018
	163.m06217	CNAG_01125	conserved hypothetical protein	-5.09824
	CNAG_01131 conserved hypothetical protein (254 nt)	CNAG_01131	conserved hypothetical protein	-2.84021
	CNAG_01134 conserved hypothetical protein (3792 nt)	CNAG_01134	conserved hypothetical protein	2.08638
	163.m02758	CNAG_01136	conserved hypothetical protein	-2.60088
	CNAG_01139 predicted protein (1006 nt)	CNAG_01139	predicted protein	2.82843
	CNAG_01142 endoplasmic reticulum protein (4039 nt)	CNAG_01142	endoplasmic reticulum protein	2.35218
	CNAG_01151 conserved hypothetical protein (728 nt)	CNAG_01151	conserved hypothetical protein	2.45377
	CNAG_01154 conserved hypothetical protein (731 nt)	CNAG_01154	conserved hypothetical protein	-2.37019
	163.m06200	CNAG_01155	glycerol kinase	-6.94512
	163.m02728	CNAG_01158	splicing factor SF1	-3.35195
	163.m06199	CNAG_01161	conserved hypothetical protein	-4.3319
	163.m06197	CNAG_01163	DNA supercoiling	-4.28115
	163.m06243	CNAG_01168	centromere/microtubule binding protein cbf5	-5.5251
	163.m06279	CNAG_01174	DUF1212 family protein	-4.82992
	CNAG_01175 conserved hypothetical protein (1295 nt)	CNAG_01175	conserved hypothetical protein	4.64282
	CNAG_01177 nuclear envelope-endoplasmic reticulum network protein (1626 nt)	CNAG_01177	nuclear envelope-endoplasmic reticulum network	7.58947
	CNAG_01178 nuclear envelope-endoplasmic reticulum network protein (2536 nt)	CNAG_01178	nuclear envelope-endoplasmic reticulum network	3.90683
	CNAG_01180 conserved hypothetical protein (2344 nt)	CNAG_01180	conserved hypothetical protein	2.56863
	163.m06577	CNAG_01185	hsp70-like protein	-6.50252
	163.m06257	CNAG_01197	ran GTPase activator	-3.54799
	163.m06258	CNAG_01199	conserved hypothetical protein	-3.6833
	163.m06259	CNAG_01201	conserved hypothetical protein	-5.10886
	163.m06430	CNAG_01211	conserved hypothetical protein	-3.34267
	CNAG_01213 conserved hypothetical protein (3262 nt)	CNAG_01213	conserved hypothetical protein	3.45575
	1632.seq.162	CNAG_01215	conserved hypothetical protein	-2.04486
	163.m06284	CNAG_01220	mitochondrial FAD-linked sulfhydryl oxidase ERV1	2.35055
	163.m06427	CNAG_01221	prenyltransferase	3.20428
	163.m06285	CNAG_01222	conserved hypothetical protein	-5.50217
	163.m06424	CNAG_01230	chitin deacetylase 2	-7.97232
	163.m06418	CNAG_01242	conserved hypothetical protein HapX	-45.7278
	CNAG_01256 conserved hypothetical protein (3106 nt)	CNAG_01256	conserved hypothetical protein	2.66106
	163.m06444	CNAG_01257	aldo-keto reductase	3.24901
	CNAG_01261 myosin I binding protein (4729 nt)	CNAG_01261	myosin I binding protein	3.01885
	163.m06471	CNAG_01279	ubiquitin-conjugating enzyme E2S	-5.09471
	CNAG_01281 conserved hypothetical protein (495 nt)	CNAG_01281	conserved hypothetical protein	-2.13465
	163.m06499	CNAG_01283	CAP5p	-3.33572
	163.m06500	CNAG_01284	ATPase	-7.79744
	163.m06473	CNAG_01285	other/AUR protein kinase	-4.55042
	CNAG_01289 conserved hypothetical protein (623 nt)	CNAG_01289	conserved hypothetical protein	-2.97935
	CNAG_01302 conserved hypothetical protein (566 nt)	CNAG_01302	conserved hypothetical protein	2.15248
	163.m02582	CNAG_01303	conserved hypothetical protein	3.06737
	163.m06492	CNAG_01309	small monomeric GTPase	-4.80988
	163.m06487	CNAG_01310	nucleolar protein	-3.43188
	CNAG_01314 vacuolar protein (2977 nt)	CNAG_01314	vacuolar protein	3.96412
	163.m06532	CNAG_01315	protein transporter	-3.30809
	CNAG_01317 conserved hypothetical protein (1023 nt)	CNAG_01317	conserved hypothetical protein	4.00833
	CNAG_01318 monovalent inorganic cation transporter (2618 nt)	CNAG_01318	monovalent inorganic cation transporter	3.0504
	CNAG_01319 conserved hypothetical protein (1894 nt)	CNAG_01319	conserved hypothetical protein	4.97605
	CNAG_01340 ATPase with bromodomain-containing protein (5195 nt)	CNAG_01340	ATPase with bromodomain-containing protein	3.605
	1633.seq.118	CNAG_01353	conserved hypothetical protein	2.95058
	CNAG_01356 conserved hypothetical protein (4423 nt)	CNAG_01356	conserved hypothetical protein	3.11234
	163.m06226	CNAG_01372	conserved hypothetical protein	-2.29899
	CNAG_01375 conserved hypothetical protein (2793 nt)	CNAG_01375	conserved hypothetical protein	3.92312
	163.m06143	CNAG_01384	bodown198	2.46913
	CNAG_01389 conserved hypothetical protein (2154 nt)	CNAG_01389	conserved hypothetical protein	-3.58507
	163.m06138	CNAG_01392	conserved hypothetical protein	2.25012
	163.m06219	CNAG_01399	conserved hypothetical protein	8.13984
	163.m06238	CNAG_01402	actin binding protein	-3.12315
	163.m06333	CNAG_01404	hsp71-like protein	-2.16145
	163.m06332	CNAG_01405	conserved hypothetical protein	-8.9569
	163.m06241	CNAG_01414	ARCN1 protein	-2.79917
	CNAG_01427 acetyltransferase (582 nt)	CNAG_01427	acetyltransferase	-2.43682
	163.m06305	CNAG_01432	WD repeat protein	-2.27521
	163.m06317	CNAG_01435	serine-tRNA ligase	-3.02095
	163.m06313	CNAG_01439	U4/U6 small nuclear ribonucleoprotein Prp4	3.12098
	163.m06372	CNAG_01441	conserved hypothetical protein	-5.46416
	CNAG_01442 cysteine desulfhydrase (1812 nt)	CNAG_01442	cysteine desulfhydrase	2.83628
	CNAG_01461 sodium/bile acid cotransporter 7-B/bile acid cotransporter 7-B (1936 nt)	CNAG_01461	sodium/bile acid cotransporter 7-B/bile acid	4.48777
	CNAG_01473 conserved hypothetical protein (2282 nt)	CNAG_01473	conserved hypothetical protein	2.62442
	179.m00623	CNAG_01475	sphingolipid C9-methyltransferase	-3.15579
	179.m00627	CNAG_01485	D-lactate dehydrogenase cytochrome oxidoreductase	-3.06099
	179.m00587	CNAG_01495	conserved hypothetical protein	-2.68887
	CNAG_01497 integral membrane protein (2216 nt)	CNAG_01497	integral membrane protein	2.41831
	179.m00640	CNAG_01500	taurine dioxygenase	2.45377
	179.m00579	CNAG_01510	conserved hypothetical protein	-3.56277
	179.m00571	CNAG_01520	protein-arginine N-methyltransferase	-3.61501
	179.m00638	CNAG_01523	CMGC/MAPK protein kinase	-6.23332
	1664.seq.165	CNAG_01524	conserved hypothetical protein	-4.91094
	179.m05169	CNAG_01528	conserved hypothetical protein	-5.6451
	CNAG_01534 predicted protein (447 nt)	CNAG_01534	predicted protein	-5.68437
	CNAG_01546 S-adenosylmethionine-dependent methyltransferase (1090 nt)	CNAG_01546	S-adenosylmethionine-dependent methyltransferase	2.8699
	179.m00543	CNAG_01553	CORD and CS domain-containing protein	-2.62989
	CNAG_01554 lipid binding protein (2445 nt)	CNAG_01554	lipid binding protein	4.81989
	179.m00079	CNAG_01568	t-complex protein 1	-4.69785
	CNAG_01571 conserved hypothetical protein (1141 nt)	CNAG_01571	conserved hypothetical protein	-2.41162
	179.m00086	CNAG_01576	conserved hypothetical protein	-5.58284
	CNAG_01580 conserved hypothetical protein (4746 nt)	CNAG_01580	conserved hypothetical protein	2.08782
	179.m00093	CNAG_01583	vacuolar-sorting protein SNF7	-4.37111
	179.m00101	CNAG_01593	rRNA binding protein	-5.63728
	179.m00103	CNAG_01595	conserved hypothetical protein	3.22657
	1661.seq.117	CNAG_01597	conserved hypothetical protein	-2.89588
	CNAG_01599 conserved hypothetical protein (746 nt)	CNAG_01599	conserved hypothetical protein	2.62079
	179.m00106	CNAG_01601	lipase	-3.21318
	179.m00651	CNAG_01604	haloacid dehalogenase-like hydrolase	2.33432
	179.m00111	CNAG_01607	thioredoxin	2.09507
	CNAG_01609 cystathionine gamma-synthase (2170 nt)	CNAG_01609	cystathionine gamma-synthase	20.3083
	179.m00114	CNAG_01610	DigA protein	-3.14923
	179.m00648	CNAG_01622	conserved hypothetical protein	6.45313
	179.m00138	CNAG_01638	mitotic spindle checkpoint protein MAD2	-6.40856
	179.m00142	CNAG_01642	DNA mismatch repair protein Msh3	2.50186
	179.m00149	CNAG_01650	60s ribosomal protein l7	2.76638
	179.m00154	CNAG_01656	conserved hypothetical protein	-5.06654
	179.m00160	CNAG_01664	CMGC/CDK/CDC2 protein kinase	-3.27388
	179.m00163	CNAG_01667	prenyltransferase	-3.12748
	179.m00654	CNAG_01668	conserved hypothetical protein	-4.06992
	179.m00164	CNAG_01669	metallo-beta-lactamase family protein	5.78373
	179.m00165	CNAG_01670	conserved hypothetical protein	-3.12098
	179.m00169	CNAG_01674	MFS transporter	2.65369
	179.m00176	CNAG_01681	cytosine permease	-6.00848
	179.m00181	CNAG_01688	ATP-dependent peptidase	-2.38337
	179.m00185	CNAG_01692	NEDD8-activating enzyme E1 catalytic subunit	2.89788
	179.m00186	CNAG_01693	exosome complex exonuclease rrp45	-5.63338
	179.m00189	CNAG_01696	DNAj protein	-2.80889
	CNAG_01701 integral membrane protein (1361 nt)	CNAG_01701	integral membrane protein	-3.47497
	CNAG_01702 integral membrane protein (1300 nt)	CNAG_01702	integral membrane protein	-3.32418
	179.m00198	CNAG_01704	serine/threonine protein kinase	-3.64268
	179.m00201	CNAG_01709	translation initiation factor	-5.16225
	179.m00202	CNAG_01711	glycerol-3-phosphate O-acyltransferase	-4.47845
	179.m00206	CNAG_01716	conserved hypothetical protein	2.07053
	179.m00208	CNAG_01720	conserved hypothetical protein	6.7132
	CNAG_01739 conserved hypothetical protein (2865 nt)	CNAG_01739	conserved hypothetical protein	3.39874
	179.m00228	CNAG_01745	sn-glycerol-3-phosphate dehydrogenase NAD	-3.16894
	CNAG_01755 conserved hypothetical protein (2688 nt)	CNAG_01755	conserved hypothetical protein	-4.06992
	CNAG_01759 vacuolar membrane protein (1599 nt)	CNAG_01759	vacuolar membrane protein	2.50533
	179.m00245	CNAG_01769	mitochondrial inner membrane protein	-7.2501
	179.m00666	CNAG_01778	conserved hypothetical protein	-3.45336
	179.m00667	CNAG_01779	conserved hypothetical protein	-5.88075
	179.m00254	CNAG_01780	cytoplasmic protein	-4.56622
	CNAG_01789 conserved hypothetical protein (622 nt)	CNAG_01789	conserved hypothetical protein	-2.5403
	179.m00257	CNAG_01791	coiled-coil protein	-3.5186
	179.m00679	CNAG_01797	conserved hypothetical protein	-3.98616
	CNAG_01803 conserved hypothetical protein (802 nt)	CNAG_01803	conserved hypothetical protein	-3.02514
	179.m00268	CNAG_01807	ATP dependent helicase	2.36526
	CNAG_01809 small nuclear ribonucleoprotein hPrp3 (1891 nt)	CNAG_01809	small nuclear ribonucleoprotein hPrp3	4.21344
	179.m00272	CNAG_01815	conserved hypothetical protein	2.41999
	CNAG_01818 ATP synthase mitochondrial F1 complex assembly factor 2 (1078 nt)	CNAG_01818	ATP synthase mitochondrial F1 complex assembly	2.82255
	179.m00275	CNAG_01819	ribosomal protein L1	-2.61897
	179.m00673	CNAG_01821	conserved hypothetical protein	-11.8844
	179.m00278	CNAG_01823	myo-inositol monophosphatase	-2.15696
	CNAG_01825 predicted protein (941 nt)	CNAG_01825	predicted protein	3.52592
	179.m00686	CNAG_01835	receptor	-4.22221
	179.m00289	CNAG_01839	transcriptional elongation regulator	-2.15846
	CNAG_01843 elongation factor ts (1136 nt)	CNAG_01843	elongation factor ts	2.01252
	179.m05155	CNAG_01847	conserved hypothetical protein	-4.77004
	179.m00297	CNAG_01852	CCR4-NOT transcription complex	-4.05584
	179.m00299	CNAG_01855	conserved hypothetical protein	-5.19096
	179.m00301	CNAG_01857	conserved hypothetical protein	2.27995
	176.m02346	CNAG_01868	RNA polymerase II elongator complex subunit	-3.86107
	CNAG_01871 membrane glycoprotein spo14 (1769 nt)	CNAG_01871	membrane glycoprotein spo14	4.91435
	CNAG_01873 conserved hypothetical protein (918 nt)	CNAG_01873	conserved hypothetical protein	2.04061
	176.m02353	CNAG_01876	TBC1 domain family member 5	-2.07916
	176.m02356	CNAG_01879	carboxypeptidase Y	-3.51129
	176.m02357	CNAG_01880	conserved hypothetical protein	-3.74509
	176.m02365	CNAG_01889	glutathione S-transferase	-4.05865
	CNAG_01891 RAD57 protein (1842 nt)	CNAG_01891	RAD57 protein	4.3349
	176.m02368	CNAG_01892	conserved hypothetical protein	3.03354
	176.m02370	CNAG_01894	aspartyl-tRNA synthetase 2	-3.14923
	176.m02374	CNAG_01899	Byr1-binding protein Bob1	-4.34995
	176.m02375	CNAG_01900	conserved hypothetical protein	-3.46775
	176.m02381	CNAG_01905	serine/threonine protein kinase	-4.18724
	CNAG_01908 uroporphyrinogen-III synthase (900 nt)	CNAG_01908	uroporphyrinogen-III synthase	9.76757
	176.m02393	CNAG_01916	DNA mismatch repair protein msh6	-5.44526
	CNAG_01917 conserved hypothetical protein (1120 nt)	CNAG_01917	conserved hypothetical protein	3.2898
	176.m02400	CNAG_01925	conserved hypothetical protein	-9.27277
	CNAG_01933 hypothetical protein (953 nt)	CNAG_01933	hypothetical protein	2.73208
	CNAG_01943 conserved hypothetical protein (1390 nt)	CNAG_01943	conserved hypothetical protein	-4.72725
	CNAG_01944 predicted protein (387 nt)	CNAG_01944	predicted protein	2.13022
	176.m02423	CNAG_01950	conserved hypothetical protein	-5.52893
	176.m02429	CNAG_01957	endopeptidase	3.96962
	176.m02430	CNAG_01958	het-c2 protein	-2.72452
	176.m02556	CNAG_01961	MSP domain-containing protein	-4.18724
	176.m02454	CNAG_01989	conserved hypothetical protein	-2.97729
	CNAG_01997 prephenate dehydrogenase (1830 nt)	CNAG_01997	prephenate dehydrogenase	2.62079
	176.m02461	CNAG_02001	inositol-polyphosphate 5-phosphatase	3.71407
	CNAG_02004 OTU domain-containing protein 6B (1216 nt)	CNAG_02004	OTU domain-containing protein 6B	-2.27679
	176.m02465	CNAG_02005	conserved hypothetical protein	2.4932
	176.m02468	CNAG_02008	nuclear protein	-2.8481
	167.m05816	CNAG_02028	CMGC/SRPK protein kinase	3.27388
	167.m03637	CNAG_02032	nucear export factor	2.23767
	CNAG_02033 conserved hypothetical protein (676 nt)	CNAG_02033	conserved hypothetical protein	-3.14051
	167.m03632	CNAG_02037	50S ribosomal protein L22	-2.69821
	167.m03628	CNAG_02041	conserved hypothetical protein	-5.78373
	167.m03616	CNAG_02054	conserved hypothetical protein	-2.90593
	167.m05827	CNAG_02059	CCR4-Not complex subunit Caf16	-3.53326
	CNAG_02060 conserved hypothetical protein (1174 nt)	CNAG_02060	conserved hypothetical protein	-3.07375
	CNAG_02063 conserved hypothetical protein (2622 nt)	CNAG_02063	conserved hypothetical protein	-2.36526
	CNAG_02070 conserved hypothetical protein (891 nt)	CNAG_02070	conserved hypothetical protein	-3.23777
	CNAG_02076 leukotriene-A4 hydrolase (2288 nt)	CNAG_02076	leukotriene-A4 hydrolase	2.86195
	CNAG_02089 conserved hypothetical protein (2422 nt)	CNAG_02089	conserved hypothetical protein	4.64603
	167.m03584	CNAG_02091	nucleosome assembly protein	-2.24233
	167.m03583	CNAG_02092	conserved hypothetical protein	2.40161
	167.m03570	CNAG_02106	intermembrane space import and assembly protein 40	-3.53081
	167.m05845	CNAG_02110	N-terminal acetyltransferase	-2.50533
	167.m03566	CNAG_02111	conserved hypothetical protein	-3.4822
	CNAG_02114 conserved hypothetical protein (2037 nt)	CNAG_02114	conserved hypothetical protein	-2.29104
	167.m03561	CNAG_02115	nonhistone protein 6	-9.42832
	CNAG_02116 gie1 (963 nt)	CNAG_02116	gie1	-3.39168
	167.m03555	CNAG_02122	mitochondrial protein	-5.80381
	167.m03544	CNAG_02134	Smarcc1 protein	2.0181
	CNAG_02147 cytochrome-c peroxidase (1682 nt)	CNAG_02147	cytochrome-c peroxidase	5.173
	1673.seq.034	CNAG_02149	conserved hypothetical protein	4.18144
	167.m03526	CNAG_02154	cell division control protein 16	2.27837
	167.m03519	CNAG_02162	chromosome 14 open reading frame 111	-4.60117
	167.m05863	CNAG_02173	transport protein particle component	-5.74378
	167.m03508	CNAG_02174	signal recognition particle protein	-8.07241
	167.m03506	CNAG_02177	serine/threonine protein phosphatase PP2A catalytic	-4.39542
	CNAG_02184 predicted protein (390 nt)	CNAG_02184	predicted protein	2.57041
	167.m03495	CNAG_02189	alpha-amylase	-2.71133
	167.m03489	CNAG_02196	septin	-7.03232
	CNAG_02199 conserved hypothetical protein (1497 nt)	CNAG_02199	conserved hypothetical protein	2.51577
	CNAG_02203 karyopherin/importin that interacts with the nuclear pore complex (3635 nt)	CNAG_02203	karyopherin/importin that interacts with the nuclear	6.73184
	CNAG_02211 conserved hypothetical protein (1136 nt)	CNAG_02211	conserved hypothetical protein	-2.99385
	CNAG_02212 eukaryotic translation initiation factor 3 110 kda subunit (3077 nt)	CNAG_02212	eukaryotic translation initiation factor 3 110 kda	2.08349
	167.m05878	CNAG_02218	conserved hypothetical protein	2.27995
	167.m03466	CNAG_02220	conserved hypothetical protein	-3.52104
	CNAG_02223 signal sequence binding protein (5448 nt)	CNAG_02223	signal sequence binding protein	4.62675
	CNAG_02224 conserved hypothetical protein (1517 nt)	CNAG_02224	conserved hypothetical protein	2.98349
	CNAG_02229 farnesyltransferase (1298 nt)	CNAG_02229	farnesyltransferase	3.04618
	167.m03455	CNAG_02231	cytosolic Fe-S cluster assembling factor NBP35	-5.28902
	167.m05881	CNAG_02236	serine/threonine-protein phosphatase 2A catalytic	-2.88186
	167.m05880	CNAG_02239	endopeptidase	-8.61589
	CNAG_02241 conserved hypothetical protein (343 nt)	CNAG_02241	conserved hypothetical protein	-3.10588
	CNAG_02254 quinate permease (2476 nt)	CNAG_02254	quinate permease	-3.59004
	167.m03425	CNAG_02255	BNR/Asp-box repeat family protein	-3.72696
	CNAG_02262 ATP-binding cassette transporter (6844 nt)	CNAG_02262	ATP-binding cassette transporter	2.20076
	CNAG_02267 spindle assembly checkpoint protein SLDB (1587 nt)	CNAG_02267	spindle assembly checkpoint protein SLDB	2.39496
	167.m05903	CNAG_02268	nuclear membrane protein	-2.73019
	CNAG_02280 DUF1168 domain-containing protein (764 nt)	CNAG_02280	DUF1168 domain-containing protein	-2.64451
	167.m05906	CNAG_02282	carboxypeptidase A4	-5.07357
	167.m03383	CNAG_02301	la ribonucleoprotein	-4.90414
	167.m03382	CNAG_02303	pre-mRNA splicing factor	2.7549
	167.m03381	CNAG_02304	conserved hypothetical protein	3.52837
	1672.seq.063	CNAG_02305	conserved hypothetical protein	2.29262
	167.m03376	CNAG_02310	casein kinase II beta chain	-5.54428
	167.m03374	CNAG_02312	patatin-like phospholipase domain-containing protein	2.43513
	167.m05919	CNAG_02314	conserved hypothetical protein	-3.7633
	CNAG_02321 conserved hypothetical protein (2799 nt)	CNAG_02321	conserved hypothetical protein	2.27837
	CNAG_02325 mitochondrial protein (1340 nt)	CNAG_02325	mitochondrial protein	2.09652
	167.m03360	CNAG_02333	conserved hypothetical protein	2.76638
	167.m03694	CNAG_02335	UPF0364 protein	-2.2548
	CNAG_02339 conserved hypothetical protein (1155 nt)	CNAG_02339	conserved hypothetical protein	-5.79979
	167.m03355	CNAG_02340	conserved hypothetical protein	-2.08782
	CNAG_02350 conserved hypothetical protein (795 nt)	CNAG_02350	conserved hypothetical protein	6.72251
	167.m03344	CNAG_02357	STE/STE7 protein kinase	-3.91768
	1672.seq.008	CNAG_02360	conserved hypothetical protein	-2.06766
	167.m03690	CNAG_02361	transmembrane transporter Liz1p	-7.60527
	167.m03319	CNAG_02383	Tgs1 protein	2.11844
	CNAG_02385 DNA primase small subunit (1875 nt)	CNAG_02385	DNA primase small subunit	2.4932
	167.m05967	CNAG_02394	conserved hypothetical protein	3.11882
	CNAG_02397 conserved hypothetical protein (2068 nt)	CNAG_02397	conserved hypothetical protein	3.6731
	167.m03311	CNAG_02398	conserved hypothetical protein	-3.07801
	167.m03297	CNAG_02415	annexin XIV	-9.16414
	167.m03295	CNAG_02417	lipase/esterase family protein	-7.86256
	167.m03292	CNAG_02420	conserved hypothetical protein	2.43176
	167.m05955	CNAG_02427	conserved hypothetical protein	-4.19596
	167.m03276	CNAG_02435	white collar 2	-5.41515
	167.m05958	CNAG_02440	cation-transporting ATPase	-3.55537
	167.m03268	CNAG_02445	phosphoacetylglucosamine mutase	-6.78336
	1671.seq.093	CNAG_02452	conserved hypothetical protein	2.7283
	167.m05798	CNAG_02460	coproporphyrinogen oxidase	-6.66221
	CNAG_02469 cytoplasmic protein (1496 nt)	CNAG_02469	cytoplasmic protein	11.6641
	167.m03241	CNAG_02475	flavin-containing monooxygenase	2.27679
	167.m05790	CNAG_02493	conserved hypothetical protein	-4.49089
	167.m03217	CNAG_02501	conserved hypothetical protein	-3.20206
	CNAG_02504 conserved hypothetical protein (1145 nt)	CNAG_02504	conserved hypothetical protein	-4
	167.m03211	CNAG_02507	conserved hypothetical protein	-4.83998
	167.m05783	CNAG_02522	carrier	-3.37059
	167.m03196	CNAG_02527	multidrug transporter	-2.914
	167.m03183	CNAG_02536	transcription initiation factor TFIID complex 60	-2.40827
	167.m03172	CNAG_02546	transferase	-5.17658
	CNAG_02551 dihydroxyacetone kinase 1 (776 nt)	CNAG_02551	dihydroxyacetone kinase 1	-2.96083
	CNAG_02558 predicted protein (505 nt)	CNAG_02558	predicted protein	3.72438
	176.m02194	CNAG_02561	spermine transporter	-5.4039
	176.m02200	CNAG_02566	hepatocyte nuclear factor	-9.50706
	CNAG_02568 UBA/TS-N domain-containing protein (5172 nt)	CNAG_02568	UBA/TS-N domain-containing protein	3.75809
	176.m02206	CNAG_02575	RAB small monomeric GTPase	-3.19098
	176.m02214	CNAG_02583	Trmt11 protein	-3.46775
	176.m02216	CNAG_02585	RfeF	-4.7338
	CNAG_02594 conserved hypothetical protein (3704 nt)	CNAG_02594	conserved hypothetical protein	2.7549
	176.m02227	CNAG_02600	tartrate transporter	2.30378
	176.m02231	CNAG_02604	conserved hypothetical protein	2.4402
	176.m02531	CNAG_02661	conserved hypothetical protein	-3.39638
	CNAG_02662 peptidase family C54 protein (3824 nt)	CNAG_02662	peptidase family C54 protein	3.61
	176.m02292	CNAG_02663	ribonucleotide reductase small subunit	-2.94854
	CNAG_02666 conserved hypothetical protein (1998 nt)	CNAG_02666	conserved hypothetical protein	-3.00008
	176.m02297	CNAG_02671	pre-mRNA-splicing factor CEF1	-4.58525
	176.m02298	CNAG_02672	RNA binding protein	-7.88986
	CNAG_02674 dJ347H13 4 (2150 nt)	CNAG_02674	dJ347H13.4	-3.27615
	176.m02309	CNAG_02683	conserved hypothetical protein	-11.012
	176.m02312	CNAG_02686	cystathionine beta-lyase	-2.92614
	176.m02313	CNAG_02687	conserved hypothetical protein	-2.34567
	CNAG_02689 conserved hypothetical protein (1145 nt)	CNAG_02689	conserved hypothetical protein	-5.61
	CNAG_02698 hSgt1p (3162 nt)	CNAG_02698	hSgt1p	2.13022
	CNAG_02700 conserved hypothetical protein (5143 nt)	CNAG_02700	conserved hypothetical protein	4.6654
	CNAG_02710 chaperonin-containing T-complex gamma subunit Cct3 (2240 nt)	CNAG_02710	chaperonin-containing T-complex gamma subunit Cct3	2.45037
	CNAG_02712 other/Bud32 protein kinase (1156 nt)	CNAG_02712	other/Bud32 protein kinase	-5.3443
	CNAG_02713 predicted protein (573 nt)	CNAG_02713	predicted protein	3.07162
	CNAG_02726 cytoplasmic protein (1494 nt)	CNAG_02726	cytoplasmic protein	2.6226
	1663.seq.034	CNAG_02727	conserved hypothetical protein	2.70008
	179.m00312	CNAG_02733	monosaccharide transporter	-2.19466
	CNAG_02735 hypothetical protein (930 nt)	CNAG_02735	hypothetical protein	-5.76372
	179.m00315	CNAG_02736	t-complex protein 1	-2.81474
	179.m00691	CNAG_02758	NADH:flavin oxidoreductase/NADH oxidase	-3.8
	179.m00699	CNAG_02773	PM-scl autoantigen	-2.45207
	CNAG_02787 dephospho-CoA kinase (1098 nt)	CNAG_02787	dephospho-CoA kinase	2.53678
	179.m00354	CNAG_02790	galactinol synthase	-9.20234
	CNAG_02792 AAA family ATPase (1908 nt)	CNAG_02792	AAA family ATPase	4.77004
	179.m00364	CNAG_02804	conserved hypothetical protein	-3.01676
	179.m00701	CNAG_02824	domain-containing protein	-3.09084
	CNAG_02847 thymidylate kinase (811 nt)	CNAG_02847	thymidylate kinase	2.40327
	179.m00401	CNAG_02852	aminotransferase	-4.24275
	179.m00709	CNAG_02855	conserved hypothetical protein	-2.47598
	179.m00715	CNAG_02857	conserved hypothetical protein	-3.02304
	179.m00408	CNAG_02860	endo-1,3(4)-beta-glucanase	-7.57371
	CNAG_02861 histidinol-phosphatase (1173 nt)	CNAG_02861	histidinol-phosphatase	4.94167
	CNAG_02863 predicted protein (892 nt)	CNAG_02863	predicted protein	2.36199
	179.m00415	CNAG_02867	phosphoinositide phospholipase C	-2.41329
	179.m00416	CNAG_02868	tryptophan 2,3-dioxygenase	2.23767
	CNAG_02871 GPI mannosyltransferase 2 (1426 nt)	CNAG_02871	GPI mannosyltransferase 2	3.08015
	CNAG_02872 conserved hypothetical protein (540 nt)	CNAG_02872	conserved hypothetical protein	2.04344
	179.m00714	CNAG_02873	signal peptidase I	-3.16674
	179.m00420	CNAG_02876	ornithine decarboxylase	-2.78562
	CNAG_02878 conserved hypothetical protein (1511 nt)	CNAG_02878	conserved hypothetical protein	2.31177
	1663.seq.190	CNAG_02882	conserved hypothetical protein	2.00139
	179.m00713	CNAG_02884	DNA replication complex GINS protein PSF2	-3.65026
	CNAG_02885 capsular associated protein (2054 nt)	CNAG_02885	capsular associated protein	-8.71802
	179.m00432	CNAG_02891	endoplasmic reticulum protein	-2.30857
	1664.seq.002	CNAG_02894	predicted protein	-2.61172
	179.m00435	CNAG_02896	hydroxymethylglutaryl-CoA synthase	-21.2295
	179.m00439	CNAG_02901	glycine rich protein	-2.3473
	179.m00441	CNAG_02903	zinc-type alcohol dehydrogenase	2.48113
	CNAG_02910 conserved hypothetical protein (1287 nt)	CNAG_02910	conserved hypothetical protein	3.87716
	179.m00459	CNAG_02923	mitochondrial 60s ribosomal protein l38	-4.20178
	179.m00461	CNAG_02925	d-arabinitol 2-dehydrogenase	-6.11351
	1664.seq.033	CNAG_02926	predicted protein	-4.54097
	179.m00724	CNAG_02937	conserved hypothetical protein	-4.39542
	179.m00481	CNAG_02943	cytoplasmic protein	-3.07375
	179.m00501	CNAG_02962	CMGC/DYRK/PRP4 protein kinase	6.51155
	1664.seq.075	CNAG_02965	conserved hypothetical protein	-2.38337
	CNAG_02967 conserved hypothetical protein (941 nt)	CNAG_02967	conserved hypothetical protein	2.54206
	179.m00507	CNAG_02973	tRNA-intron endonuclease	-3.21763
	179.m00508	CNAG_02974	voltage-dependent ion-selective channel	3.35427
	179.m00510	CNAG_02976	riboflavin kinase	-2.39164
	179.m00514	CNAG_02982	U3 small nucleolar RNA-associated protein 13	-3.68586
	179.m00522	CNAG_02995	RNA binding protein	-2.56685
	CNAG_03002 conserved hypothetical protein (1642 nt)	CNAG_03002	conserved hypothetical protein	-6.52058
	179.m00643	CNAG_03013	small oligopeptide transporter	-7.4798
	179.m00064	CNAG_03017	conserved hypothetical protein	3.16017
	179.m00615	CNAG_03020	conserved hypothetical protein	-4.54412
	CNAG_03032 conserved hypothetical protein (1516 nt)	CNAG_03032	conserved hypothetical protein	2.31017
	CNAG_03037 WDR8 protein (1731 nt)	CNAG_03037	WDR8 protein	-3.3566
	CNAG_03043 predicted protein (1306 nt)	CNAG_03043	predicted protein	2.62806
	179.m00039	CNAG_03048	cytoplasmic protein	-5.82396
	CNAG_03052 PP2Cc protein phosphatase (2432 nt)	CNAG_03052	PP2Cc protein phosphatase	-4.59479
	CNAG_03054 conserved hypothetical protein (1419 nt)	CNAG_03054	conserved hypothetical protein	2.90996
	179.m00028	CNAG_03061	multiple drug resistance protein	-5.65685
	179.m00024	CNAG_03065	ER-derived vesicles protein ERV14	-2.32947
	179.m00022	CNAG_03067	pyruvate carboxyltransferase	5.30738
	CNAG_03086 predicted protein (2277 nt)	CNAG_03086	predicted protein	2.72074
	CNAG_03095 conserved hypothetical protein (755 nt)	CNAG_03095	conserved hypothetical protein	2.73208
	CNAG_03096 UDP-glucose 4-epimerase (1091 nt)	CNAG_03096	UDP-glucose 4-epimerase	3.85038
	CNAG_03098 conserved hypothetical protein (951 nt)	CNAG_03098	conserved hypothetical protein	2.57398
	CNAG_03102 conserved hypothetical protein (1792 nt)	CNAG_03102	conserved hypothetical protein	2.85205
	177.m03297	CNAG_03103	ubiquitin-protein ligase	-4.24275
	CNAG_03105 predicted protein (513 nt)	CNAG_03105	predicted protein	-3.04407
	177.m03294	CNAG_03106	conserved hypothetical protein	-5.56739
	1773.seq.107	CNAG_03107	conserved hypothetical protein	2.9302
	177.m03291	CNAG_03110	conserved hypothetical protein	-3.90683
	CNAG_03117 conserved hypothetical protein (4796 nt)	CNAG_03117	conserved hypothetical protein	3.5801
	177.m03280	CNAG_03124	WD repeat protein	-3.82643
	1773.seq.087	CNAG_03126	hypothetical protein	2.93427
	CNAG_03132 predicted protein (1188 nt)	CNAG_03132	predicted protein	2.05908
	CNAG_03136 conserved hypothetical protein (2192 nt)	CNAG_03136	conserved hypothetical protein	-3.16017
	CNAG_03140 sugar transporter (2626 nt)	CNAG_03140	sugar transporter	-3.06099
	1773.seq.072	CNAG_03141	conserved hypothetical protein	2.17799
	177.m03255	CNAG_03151	COP9 signalosome subunit 4	3.43426
	1773.seq.055	CNAG_03159	cytoplasmic protein	-6.08813
	177.m03244	CNAG_03162	vacuolar protein	-4.57572
	177.m03235	CNAG_03171	other/WEE protein kinase	-4.44752
	CNAG_03181 conserved hypothetical protein (2023 nt)	CNAG_03181	conserved hypothetical protein	3.45336
	177.m03224	CNAG_03182	conserved hypothetical protein	-4.96227
	177.m03223	CNAG_03183	nuclear protein	2.33918
	177.m03215	CNAG_03191	FZR1 protein	-5.75573
	177.m03214	CNAG_03192	conserved hypothetical protein	-2.92209
	CNAG_03197 conserved hypothetical protein (1195 nt)	CNAG_03197	conserved hypothetical protein	2.47255
	177.m03211	CNAG_03198	40S ribosomal protein S8	-2.79723
	177.m03206	CNAG_03203	DNA polymerase epsilon p12 subunit	-10.4614
	CNAG_03204 conserved hypothetical protein (1036 nt)	CNAG_03204	conserved hypothetical protein	-3.45575
	177.m03202	CNAG_03210	conserved hypothetical protein	3.51129
	177.m03200	CNAG_03213	UV-endonuclease UVE-1	-5.01066
	177.m03196	CNAG_03216	CAMK/CAMKL/MARK protein kinase	5.07708
	177.m03185	CNAG_03229	specific transcriptional repressor	3.06737
	177.m03181	CNAG_03232	Lactamase_B	-3.57019
	CNAG_03234 cell wall surface anchor protein (3293 nt)	CNAG_03234	cell wall surface anchor protein	2.33108
	177.m03177	CNAG_03236	AMME syndrome candidate gene 1 protein	-2.97729
	CNAG_03241 conserved hypothetical protein (2867 nt)	CNAG_03241	conserved hypothetical protein	2.25324
	CNAG_03245 glucose-6-phosphate 1-dehydrogenase (1976 nt)	CNAG_03245	glucose-6-phosphate 1-dehydrogenase	2.64268
	177.m03161	CNAG_03251	ARF small monomeric GTPase	-2.58829
	177.m03144	CNAG_03271	pre-mRNA-splicing factor PRP46	-3.68586
	177.m03141	CNAG_03274	S-adenosylmethionine transporter	2.50359
	CNAG_03276 conserved hypothetical protein (1485 nt)	CNAG_03276	conserved hypothetical protein	-3.66547
	1772.seq.122	CNAG_03281	glycine-rich RNA binding protein	-2.4402
	177.m03129	CNAG_03286	erp2,4	2.41329
	177.m03123	CNAG_03293	conserved hypothetical protein	-8.17943
	CNAG_03294 conserved hypothetical protein (880 nt)	CNAG_03294	conserved hypothetical protein	2.39828
	177.m03121	CNAG_03296	tyrosine specific protein phosphatase family	-3.44618
	177.m03117	CNAG_03300	RRP1B protein	-3.32188
	CNAG_03308 conserved hypothetical protein (3336 nt)	CNAG_03308	conserved hypothetical protein	-2.65737
	177.m03109	CNAG_03309	pre-mRNA-splicing factor CWC21	-13.4357
	177.m03108	CNAG_03310	nicotinamide N-methyltransferase	-9.04424
	177.m03105	CNAG_03314	YTH domain family 2	-5.08413
	177.m03104	CNAG_03315	Rho1 GTP-binding protein	-2.2548
	177.m03103	CNAG_03316	rho GDP-dissociation inhibitor 1	-6.76927
	CNAG_03321 vacuolar protein sorting-associated protein 9 (2751 nt)	CNAG_03321	vacuolar protein sorting-associated protein 9	2.55797
	177.m03091	CNAG_03329	PHD-finger protein	3.47497
	CNAG_03330 conserved hypothetical protein (1727 nt)	CNAG_03330	conserved hypothetical protein	5.81992
	177.m03088	CNAG_03332	activator 1 40 kDa subunit	3.60001
	CNAG_03333 cytoplasmic protein (2980 nt)	CNAG_03333	cytoplasmic protein	5.80783
	177.m03078	CNAG_03342	tRNA (guanine-N7-)-methyltransferase	-6.06707
	177.m03077	CNAG_03343	conserved hypothetical protein	-3.9834
	177.m03393	CNAG_03362	conserved hypothetical protein	3.55045
	177.m03399	CNAG_03368	microtubule Associated protein	-4.79989
	177.m03401	CNAG_03369	other/WEE protein kinase	-3.17774
	177.m03055	CNAG_03372	vacuolar protein-sorting protein BRO1	-4.08688
	177.m03054	CNAG_03375	succinyl-coa ligase subunit alpha	-3.53081
	177.m03051	CNAG_03378	conserved hypothetical protein	-2.31498
	177.m03047	CNAG_03385	g1/s-specific cyclin pcl1	-4.13532
	177.m03044	CNAG_03389	alpha-ketoglutarate catabolism dioxygenase	-7.27527
	177.m03043	CNAG_03390	AAA family ATPase	-3.54799
	CNAG_03391 mitochondrial inner membrane protein (1474 nt)	CNAG_03391	mitochondrial inner membrane protein	2.6081
	CNAG_03394 conserved hypothetical protein (1107 nt)	CNAG_03394	conserved hypothetical protein	4.05303
	177.m03026	CNAG_03406	transcriptional activator	6.31157
	177.m03023	CNAG_03410	cytoplasmic protein	2.00555
	177.m03021	CNAG_03412	cytoplasmic protein	-9.16414
	177.m03020	CNAG_03413	alginate lyase	-5.35171
	CNAG_03416 conserved hypothetical protein (844 nt)	CNAG_03416	conserved hypothetical protein	2.00834
	177.m02999	CNAG_03435	snRNP subunit	-4.06146
	177.m02997	CNAG_03438	hexose transporter	-6.43081
	177.m02994	CNAG_03441	conserved hypothetical protein	2.56863
	CNAG_03442 conserved hypothetical protein (1984 nt)	CNAG_03442	conserved hypothetical protein	3.07588
	CNAG_03444 conserved hypothetical protein (656 nt)	CNAG_03444	conserved hypothetical protein	-3.85839
	177.m03384	CNAG_03445	conserved hypothetical protein	2.77214
	177.m02984	CNAG_03453	microtubule motor	-5.75573
	CNAG_03454 pria protein (1414 nt)	CNAG_03454	pria protein	-2.81474
	CNAG_03455 conserved hypothetical protein (614 nt)	CNAG_03455	conserved hypothetical protein	-2.63902
	177.m02981	CNAG_03457	arginine-tRNA ligase	-8.20214
	177.m02979	CNAG_03459	t-complex protein 1	3.23553
	CNAG_03460 phosphoglycerate dehydrogenase (1191 nt)	CNAG_03460	phosphoglycerate dehydrogenase	4.22807
	177.m02974	CNAG_03463	conserved hypothetical protein	-5.80381
	177.m02967	CNAG_03474	efflux protein EncT	-2.41999
	1771.seq.119	CNAG_03475	conserved hypothetical protein	-2.89588
	CNAG_03479 conserved hypothetical protein (3778 nt)	CNAG_03479	conserved hypothetical protein	2.23148
	177.m02955	CNAG_03487	DNAJ domain-containing protein	-3.03143
	177.m02950	CNAG_03492	conserved hypothetical protein	-2.15547
	177.m03316	CNAG_03493	platelet-activating factor acetylhydrolase	2.37347
	CNAG_03494 conserved hypothetical protein (1713 nt)	CNAG_03494	conserved hypothetical protein	-2.64085
	177.m02942	CNAG_03500	osmosensor	-2.68515
	177.m02941	CNAG_03502	manganese resistance protein MNR2	-4.64603
	177.m02939	CNAG_03504	conserved hypothetical protein	2.37019
	177.m03439	CNAG_03526	conserved hypothetical protein	3.41764
	CNAG_03534 hypothetical protein (953 nt)	CNAG_03534	hypothetical protein	2.58291
	177.m02901	CNAG_03553	conserved hypothetical protein	-4.7338
	177.m02900	CNAG_03554	coatomer alpha subunit	-6.82581
	177.m02899	CNAG_03555	acylglycerone-phosphate reductase	-3.55784
	CNAT_03568_CNAG_03568_cneo	CNAG_03569	hypothetical protein	-3.5801
	177.m02887	CNAG_03572	opsin 1	2.51577
	177.m02883	CNAG_03575	alfa-L-rhamnosidase	-3.16455
	177.m02876	CNAG_03584	U5 snRNP-specific protein	-3.2288
	177.m02870	CNAG_03590	casein kinase II beta chain	-2.55797
	177.m02869	CNAG_03591	RAB GDP-dissociation inhibitor	-12.1932
	186.m03524	CNAG_03603	ATP-dependent RNA helicase HAS1	-5.30003
	186.m03525	CNAG_03604	no arches protein	-4.53782
	CNAG_03613 conserved hypothetical protein (1439 nt)	CNAG_03613	conserved hypothetical protein	2.62989
	CNAG_03618 quinone oxidoreductase (1311 nt)	CNAG_03618	quinone oxidoreductase	3.57514
	CNAG_03626 actin cross-linking (4514 nt)	CNAG_03626	actin cross-linking	2.88786
	186.m03550	CNAG_03628	VpsB	-3.06949
	1711.seq.140	CNAG_03635	conserved hypothetical protein	3.06737
	186.m03563	CNAG_03641	eukaryotic translation initiation factor 3 subunit	-6.54322
	CNAG_03647 conserved hypothetical protein (1028 nt)	CNAG_03647	conserved hypothetical protein	2.9897
	186.m03575	CNAG_03651	t-SNARE	3.04829
	CNAG_03652 dynactin subunit p27 (801 nt)	CNAG_03652	dynactin subunit p27	2.80889
	186.m03576	CNAG_03654	ATP dependent DNA helicase	-4.34694
	186.m03577	CNAG_03655	predicted protein	-3.56524
	CNAG_03656 conserved hypothetical protein (339 nt)	CNAG_03656	conserved hypothetical protein	-2.93223
	186.m03584	CNAG_03664	high-affinity nickel-transporter	-2.07197
	CNAG_03670 other/IRE protein kinase (3710 nt)	CNAG_03670	other/IRE protein kinase	-2.57219
	186.m03600	CNAG_03677	conserved hypothetical protein	-2.23923
	186.m03601	CNAG_03678	conserved hypothetical protein	3.44857
	186.m03605	CNAG_03684	ATP-binding cassette transporter	-5.00719
	CNAG_03686 UDP-N-acetylglucosamine transferase subunit ALG14 (870 nt)	CNAG_03686	UDP-N-acetylglucosamine transferase subunit ALG14	3.12965
	CNAG_03693 60s ribosomal protein l19 (568 nt)	CNAG_03693	60s ribosomal protein l19	-2.11404
	CNAG_03702 tubulin-folding cofactor B (887 nt)	CNAG_03702	tubulin-folding cofactor B	3.34267
	CNAG_03708 conserved hypothetical protein (1215 nt)	CNAG_03708	conserved hypothetical protein	3.70122
	186.m03642	CNAG_03715	conserved hypothetical protein	-6.05027
	186.m03648	CNAG_03721	26s proteasome non-ATPase regulatory subunit 8	-2.89387
	186.m03651	CNAG_03724	nucleolar protein	-4.78328
	186.m03657	CNAG_03730	DNA-directed RNA polymerase II kda polypeptide	-3.47256
	CNAG_03734 conserved hypothetical protein (2207 nt)	CNAG_03734	conserved hypothetical protein	2.46741
	186.m03663	CNAG_03739	ribosomal L10 protein	-2.74347
	CNAG_03743 cytoplasmic protein (1773 nt)	CNAG_03743	cytoplasmic protein	2.96905
	CNAG_03745 predicted protein (2778 nt)	CNAG_03745	predicted protein	2.83039
	CNAG_03746 conserved hypothetical protein (1204 nt)	CNAG_03746	conserved hypothetical protein	3.35195
	CNAG_03751 calcium channel (2113 nt)	CNAG_03751	calcium channel	4.14393
	CNAG_03752 conserved hypothetical protein (1995 nt)	CNAG_03752	conserved hypothetical protein	2.17196
	1712.seq.087	CNAG_03755	conserved hypothetical protein	5.1124
	CNAG_03770 predicted protein (434 nt)	CNAG_03770	predicted protein	-3.94493
	186.m03692	CNAG_03773	NAD binding dehydrogenase family protein	-5.58671
	CNAG_03777 conserved hypothetical protein (2225 nt)	CNAG_03777	conserved hypothetical protein	4.01111
	186.m03702	CNAG_03781	conserved hypothetical protein	-5.25613
	186.m03712	CNAG_03790	conserved hypothetical protein	-5.18017
	186.m04048	CNAG_03796	other/NAK protein kinase	-4.94167
	186.m03727	CNAG_03805	calcium:hydrogen antiporter	-2.50533
	1712.seq.153	CNAG_03809	conserved hypothetical protein	-2.63353
	1712.seq.170	CNAG_03825	conserved hypothetical protein	2.71133
	CNAG_03829 L-carnitine dehydratase/bile acid-inducible protein F (2318 nt)	CNAG_03829	L-carnitine dehydratase/bile acid-inducible protein	5.56739
	186.m03758	CNAG_03834	sphingosine hydroxylase	-3.38463
	186.m03764	CNAG_03840	pre-mRNA-splicing factor CWC26	-2.08638
	CNAG_03848 glutathione transferase (1485 nt)	CNAG_03848	glutathione transferase	2.07916
	CNAG_03851 conserved hypothetical protein (1792 nt)	CNAG_03851	conserved hypothetical protein	-3.16894
	CNAG_03862 conserved hypothetical protein (1070 nt)	CNAG_03862	conserved hypothetical protein	2.43513
	186.m03796	CNAG_03863	histone H4 arginine methyltransferase RmtA	-11.7697
	186.m03797	CNAG_03864	conserved hypothetical protein	-7.06652
	186.m03799	CNAG_03866	amino acid transporter	-3.43903
	186.m03805	CNAG_03873	conserved hypothetical protein	-3.17334
	186.m03807	CNAG_03875	UTP-hexose-1-phosphate uridylyltransferase	-3.3776
	CNAG_03878 conserved hypothetical protein (1483 nt)	CNAG_03878	conserved hypothetical protein	-2.32302
	CNAG_03889 conserved hypothetical protein (1960 nt)	CNAG_03889	conserved hypothetical protein	2.61353
	186.m03826	CNAG_03898	phosphoadenylyl-sulfate reductase	-2.60268
	186.m03827	CNAG_03899	HSP 70 family protein	-3.83706
	186.m03828	CNAG_03900	f-actin capping protein beta subunit	2.15248
	CNAG_03905 conserved hypothetical protein (732 nt)	CNAG_03905	conserved hypothetical protein	2.12579
	186.m03837	CNAG_03912	membrane protein	-5.13726
	1713.seq.065	CNAG_03913	conserved hypothetical protein	-3.44857
	186.m03840	CNAG_03916	glucose-6-phosphate isomerase	-2.71321
	CNAG_03925 peptidase (817 nt)	CNAG_03925	peptidase	4.31093
	186.m03854	CNAG_03927	conserved hypothetical protein	6.1774
	186.m03870	CNAG_03944	chaperone regulator	-11.7942
	CNAG_03948 cytoplasmic protein (1893 nt)	CNAG_03948	cytoplasmic protein	-2.48802
	186.m03879	CNAG_03955	L-methionine transporter	-4.09255
	CNAG_03959 conserved hypothetical protein (1294 nt)	CNAG_03959	conserved hypothetical protein	-3.1145
	186.m03896	CNAG_03977	conserved hypothetical protein	-6.14324
	186.m03904	CNAG_03986	nam9 protein	-3.5603
	186.m03906	CNAG_03988	vacuolar amino acid transporter 2	3.21986
	CNAG_03995 predicted protein (736 nt)	CNAG_03995	predicted protein	2.32463
	186.m03915	CNAG_03998	transcriptional activator	-3.06099
	CNAG_04008 conserved hypothetical protein (1430 nt)	CNAG_04008	conserved hypothetical protein	5.42642
	186.m03937	CNAG_04014	26S proteasome regulatory subunit RPN9	-4.00833
	CNAG_04015 amino acid transporter (924 nt)	CNAG_04015	amino acid transporter	-3.76853
	186.m03950	CNAG_04024	sugar transporter	2.89788
	186.m04083	CNAG_04027	conserved hypothetical protein	-2.5633
	CNAG_04034 conserved hypothetical protein (1326 nt)	CNAG_04034	conserved hypothetical protein	2.31819
	CNAG_04042 conserved hypothetical protein (1215 nt)	CNAG_04042	conserved hypothetical protein	-5.06303
	186.m03973	CNAG_04044	U3 snoRNP protein	-4.3319
	186.m03980	CNAG_04052	ATP dependent DNA helicase	-6.18168
	186.m04084	CNAG_04062	WD repeat-containing protein	-6.35988
	186.m04000	CNAG_04071	proteasome subunit alpha type 1	-4.00277
	186.m04010	CNAG_04082	proline-tRNA ligase	-4.10391
	186.m04086	CNAG_04083	dolichol kinase	3.02723
	CNAG_04088 predicted protein (482 nt)	CNAG_04088	predicted protein	-8.84585
	186.m04012	CNAG_04089	coatomer zeta subunit	-2.49493
	186.m04015	CNAG_04092	sugar transporter	2.44867
	CNAG_04095 bacterial alpha-L-rhamnosidase domain-containing protein (2537 nt)	CNAG_04095	bacterial alpha-L-rhamnosidase domain-containing	-2.46741
	CNAG_04109 conserved hypothetical protein (1616 nt)	CNAG_04109	conserved hypothetical protein	2.67957
	CNAG_04116 predicted protein (748 nt)	CNAG_04116	predicted protein	2.17799
	CNAG_04121 conserved hypothetical protein (683 nt)	CNAG_04121	conserved hypothetical protein	-2.47598
	CNAG_04123 predicted protein (408 nt)	CNAG_04123	predicted protein	-2.68143
	CNAG_04128 GTPase inhibitor (945 nt)	CNAG_04128	GTPase inhibitor	2.52101
	162.m02813	CNAG_04136	CIG2	-4.66863
	CNAG_04140 conserved hypothetical protein (394 nt)	CNAG_04140	conserved hypothetical protein	2.69634
	162.m03045	CNAG_04161	conserved hypothetical protein	3.2154
	CNAG_04164 conserved hypothetical protein (2110 nt)	CNAG_04164	conserved hypothetical protein	3.87179
	162.m02841	CNAG_04168	conserved hypothetical protein	-9.55331
	162.m02845	CNAG_04171	conserved hypothetical protein	-12.4666
	CNAG_04178 conserved hypothetical protein (2109 nt)	CNAG_04178	conserved hypothetical protein	3.94493
	162.m02861	CNAG_04179	lysine-tRNA ligase	-5.25248
	162.m02849	CNAG_04183	conserved hypothetical protein	-18.2649
	162.m02851	CNAG_04187	GPI-anchored wall transfer protein 1	-3.4295
	CNAG_04188 O-methyltransferase (853 nt)	CNAG_04188	O-methyltransferase	2.21914
	162.m02901	CNAG_04191	other/Scy1 protein kinase	-2.79723
	CNAG_04192 phosphoribosylformylglycinamidine synthase (4068 nt)	CNAG_04192	phosphoribosylformylglycinamidine synthase	2.6081
	CNAG_04196 actin binding protein (1776 nt)	CNAG_04196	actin binding protein	3.4129
	CNAG_04201 conserved hypothetical protein (3208 nt)	CNAG_04201	conserved hypothetical protein	2.59548
	162.m02894	CNAG_04213	signal transducer	-8.46201
	162.m02888	CNAG_04217	phosphoenolpyruvate carboxykinase	-6.82108
	162.m02904	CNAG_04229	phytanoyl-CoA dioxygenase family protein	2.79142
	162.m02956	CNAG_04230	thiamine biosynthetic bifunctional enzyme	-4.19014
	CNAG_04231 conserved hypothetical protein (3106 nt)	CNAG_04231	conserved hypothetical protein	3.09299
	162.m04587	CNAG_04241	cytoplasmic protein	2.40327
	CNAG_04247 conserved hypothetical protein (3885 nt)	CNAG_04247	conserved hypothetical protein	3.22433
	162.m04584	CNAG_04256	conserved hypothetical protein	2.27363
	162.m02911	CNAG_04259	small nucleolar RNP protein	-2.96699
	162.m02943	CNAG_04260	translation initiation factor	3.16017
	162.m03594	CNAG_04263	conserved hypothetical protein	3.12965
	162.m02942	CNAG_04265	conserved hypothetical protein	-2.9897
	CNAG_04270 SNAP receptor (992 nt)	CNAG_04270	SNAP receptor	2.54383
	162.m02936	CNAG_04278	DNA ligase	-2.6629
	162.m03026	CNAG_04283	integral membrane protein	-4.3319
	162.m02299	CNAG_04288	conserved hypothetical protein	-6.6116
	1622.seq.080	CNAG_04294	predicted protein	-3.83706
	162.m02308	CNAG_04296	conserved hypothetical protein	3.44857
	162.m02788	CNAG_04298	AD24	-3.65533
	CNAG_04300 conserved hypothetical protein (722 nt)	CNAG_04300	conserved hypothetical protein	-2.67586
	162.m02796	CNAG_04303	E3 ubiquitin-protein ligase BRE1	-3.38933
	162.m02784	CNAG_04306	vesicle transport protein SFT2B	-3.45336
	CNAG_04307 uricase (1389 nt)	CNAG_04307	uricase	-3.8
	162.m02798	CNAG_04312	mannose-6-phosphate isomerase	-4.29602
	162.m02799	CNAG_04313	NADPH dehydrogenase 2	-2.92209
	CNAG_04318 telomeric DNA binding protein (3615 nt)	CNAG_04318	telomeric DNA binding protein	2.52275
	162.m04549	CNAG_04319	conserved hypothetical protein	3.09942
	162.m02779	CNAG_04320	polysaccharide synthase Cps1p	-3.9422
	162.m02804	CNAG_04321	yeast chs5 homologfibronectin type III	-5.87667
	CNAG_04327 SCP160 protein (4501 nt)	CNAG_04327	SCP160 protein	2.56152
	1622.seq.041	CNAG_04330	conserved hypothetical protein	2.46058
	CNAG_04342 conserved hypothetical protein (2011 nt)	CNAG_04342	conserved hypothetical protein	2.56685
	162.m04099	CNAG_04350	glycerophosphodiesterase	-6.17312
	162.m02998	CNAG_04353	conserved hypothetical protein	-2.29262
	162.m02766	CNAG_04356	TPR repeat-containing protein	3.23104
	162.m02743	CNAG_04358	iron-sulfur clusters transporter ATM1	-13.8902
	162.m02741	CNAG_04365	ribosome biogenesis protein	-4.13532
	CNAG_04373 alginate lyase (2143 nt)	CNAG_04373	alginate lyase	-8.17376
	CNAG_04377 vacuolar protein (4251 nt)	CNAG_04377	vacuolar protein	3.3058
	162.m02717	CNAG_04381	RNA polymerase II transcription factor	-3.53571
	162.m02716	CNAG_04383	acetyltransferase	-3.09942
	CNAG_04385 conserved hypothetical protein (1371 nt)	CNAG_04385	conserved hypothetical protein	2.25324
	162.m04528	CNAG_04386	conserved hypothetical protein	-8.81524
	CNAG_04396 Aycl012 (603 nt)	CNAG_04396	Aycl012	-5.11949
	CNAG_04397 conserved hypothetical protein (1613 nt)	CNAG_04397	conserved hypothetical protein	4.17565
	CNAG_04399 alanine racemase domain-containing protein (947 nt)	CNAG_04399	alanine racemase domain-containing protein	4.94853
	162.m02736	CNAG_04400	mitochondrial ribosomal protein	-3.02095
	162.m02737	CNAG_04402	splicing factor	-4.5789
	162.m04523	CNAG_04408	choline kinase	6.54322
	162.m04531	CNAG_04410	endoplasmic reticulum protein	2.1155
	CNAG_04413 conserved hypothetical protein (1480 nt)	CNAG_04413	conserved hypothetical protein	2.26891
	162.m02699	CNAG_04414	multidrug resistance protein fnx1	-3.47015
	162.m04521	CNAG_04432	conserved hypothetical protein	3.11666
	162.m02667	CNAG_04441	polyadenylate-binding protein	-5.95871
	CNAG_04444 small nuclear ribonucleoprotein (3749 nt)	CNAG_04444	small nuclear ribonucleoprotein	4.70111
	162.m02479	CNAG_04446	conserved hypothetical protein	3.57019
	162.m02663	CNAG_04447	chromosome 20 open reading frame 7	3.76853
	162.m02660	CNAG_04451	ribonucleases P/MRP protein subunit	2.49493
	162.m02973	CNAG_04456	conserved hypothetical protein	2.19619
	162.m02656	CNAG_04458	DNA helicase	-2.49493
	162.m02677	CNAG_04460	RNA polymerase II transcription factor	-2.45377
	CNAG_04471 FAD dependent oxidoreductase superfamily (1881 nt)	CNAG_04471	FAD dependent oxidoreductase superfamily	-3.14051
	162.m02683	CNAG_04472	membrane protein	2.74157
	CNAG_04476 conserved hypothetical protein (3060 nt)	CNAG_04476	conserved hypothetical protein	-3.01467
	162.m02637	CNAG_04485	long-chain-fatty-acid-CoA-ligase	-4.62675
	CNAG_04493 ubiquitin specific peptidase 48 (3592 nt)	CNAG_04493	ubiquitin specific peptidase 48	4.25453
	CNAG_04495 conserved hypothetical protein (774 nt)	CNAG_04495	conserved hypothetical protein	4.64603
	162.m02632	CNAG_04498	alpha-1,2-mannosidase	3.05675
	162.m02630	CNAG_04499	clathrin light chain	2.13465
	1621.seq.054	CNAG_04503	conserved hypothetical protein	-2.66475
	162.m02627	CNAG_04505	guanine nucleotide-binding protein subunit alpha	-3.17774
	162.m02623	CNAG_04510	ATPase	-3.82643
	162.m02645	CNAG_04514	CMGC/MAPK/ERK protein kinase	-6.62537
	162.m02963	CNAG_04518	conserved hypothetical protein	2.43513
	CNAG_04519 D-serine dehydratase (1557 nt)	CNAG_04519	D-serine dehydratase	3.41527
	162.m02965	CNAG_04525	GPI-anchor transamidase	-2.40161
	162.m04514	CNAG_04528	conserved hypothetical protein	2.31659
	CNAG_04535 tartrate dehydrogenase (1419 nt)	CNAG_04535	tartrate dehydrogenase	3.62254
	162.m02615	CNAG_04536	nicotinamide mononucleotide permease	2.66845
	1621.seq.015	CNAG_04541	polyadenylation factor 64 kDa subunit	2.00973
	CNAG_04553 conserved hypothetical protein (1126 nt)	CNAG_04553	conserved hypothetical protein	3.25126
	CNAG_04574 conserved hypothetical protein (424 nt)	CNAG_04574	conserved hypothetical protein	2.51403
	185.m02366	CNAG_04580	RNA helicase	-4.43213
	CNAG_04584 cytoplasmic protein (1526 nt)	CNAG_04584	cytoplasmic protein	2.04769
	185.m02376	CNAG_04589	conserved hypothetical protein	-9.16414
	CNAG_04594 PRO1 protein (2685 nt)	CNAG_04594	PRO1 protein	3.62505
	185.m02383	CNAG_04599	3-methyl-2-oxobutanoate hydroxymethyltransferase	3.03143
	185.m02384	CNAG_04600	DNA topoisomerase type I	-2.51751
	CNAG_04608 signal peptidase I (1234 nt)	CNAG_04608	signal peptidase I	2.44528
	185.m02399	CNAG_04615	L-aminoadipate-semialdehyde dehydrogenase	2.1795
	185.m02402	CNAG_04618	PRO1 protein	3.80791
	1742.seq.120	CNAG_04623	conserved hypothetical protein	2.53854
	185.m02411	CNAG_04628	eukaryotic translation initiation factor 6	-6.49352
	185.m02416	CNAG_04633	conserved hypothetical protein	-7.45392
	185.m02418	CNAG_04635	endopeptidase	-9.72029
	185.m02420	CNAG_04636	metacaspase	-3.78423
	185.m02424	CNAG_04639	conserved hypothetical protein	-3.24451
	185.m02426	CNAG_04640	acly protein	-2.17347
	185.m02428	CNAG_04642	tetraspanin Tsp2	-9.49389
	185.m02430	CNAG_04646	conserved hypothetical protein	-6.01682
	185.m02437	CNAG_04652	enoyl reductase	-4.89395
	185.m02442	CNAG_04659	pyruvate decarboxylase	-7.96128
	CNAG_04660 conserved hypothetical protein (5419 nt)	CNAG_04660	conserved hypothetical protein	3.4129
	185.m02444	CNAG_04662	sepB	2.77022
	CNAG_04663 conserved hypothetical protein (1774 nt)	CNAG_04663	conserved hypothetical protein	6.13048
	185.m02446	CNAG_04665	conserved hypothetical protein	4.90074
	CNAG_04668 E2 ubiquitin-conjugating enzyme (884 nt)	CNAG_04668	E2 ubiquitin-conjugating enzyme	-2.04911
	185.m02450	CNAG_04669	mitochondrial matrix protein import protein	-2.14652
	185.m02458	CNAG_04679	conserved hypothetical protein	-3.57762
	185.m02739	CNAG_04681	conserved hypothetical protein	-5.20176
	CNAG_04686 conserved hypothetical protein (1326 nt)	CNAG_04686	conserved hypothetical protein	3.99446
	CNAG_04691 conserved hypothetical protein (1455 nt)	CNAG_04691	conserved hypothetical protein	3.27615
	185.m02472	CNAG_04694	periodic tryptophan protein 1	-4.36808
	CNAG_04696 DNA clamp loader (2445 nt)	CNAG_04696	DNA clamp loader	5.90117
	CNAG_04700 conserved hypothetical protein (2409 nt)	CNAG_04700	conserved hypothetical protein	4.31991
	CNAG_04709 conserved hypothetical protein (1172 nt)	CNAG_04709	conserved hypothetical protein	2.95468
	185.m02492	CNAG_04714	MFS multidrug transporter protein	-3.39168
	185.m02494	CNAG_04716	KH domain-containing protein	-2.69821
	185.m02499	CNAG_04723	conserved hypothetical protein	-3.59004
	185.m02502	CNAG_04728	conserved hypothetical protein	-5.6647
	185.m02509	CNAG_04735	extracellular elastinolytic metalloproteinase	-14.7639
	CNAG_04736 conserved hypothetical protein (1301 nt)	CNAG_04736	conserved hypothetical protein	-6.31595
	185.m02513	CNAG_04739	metal ion transporter	-3.01676
	CNAG_04743 dolichyl-diphosphooligosaccharide-protein glycotransferase (1693 nt)	CNAG_04743	dolichyl-diphosphooligosaccharide-protein	3.34035
	CNAG_04747 conserved hypothetical protein (1806 nt)	CNAG_04747	conserved hypothetical protein	3.30809
	CNAG_04750 conserved hypothetical protein (937 nt)	CNAG_04750	conserved hypothetical protein	-5.79577
	CNAG_04751 conserved hypothetical protein (1296 nt)	CNAG_04751	conserved hypothetical protein	5.58284
	185.m02526	CNAG_04752	conserved hypothetical protein	-9.72029
	185.m02529	CNAG_04755	STE/STE11 protein kinase	-3.2065
	185.m02532	CNAG_04757	mitochondrial protein	-5.73185
	185.m02538	CNAG_04764	dihydrofolate reductase	-3.84504
	185.m02546	CNAG_04772	conserved hypothetical protein	-5.7041
	CNAG_04781 predicted protein (1416 nt)	CNAG_04781	predicted protein	-4.10676
	CNAG_04784 monosaccharide transporter (2191 nt)	CNAG_04784	monosaccharide transporter	2.87986
	CNAG_04788 conserved hypothetical protein (6965 nt)	CNAG_04788	conserved hypothetical protein	-3.56524
	CNAG_04793 predicted protein (505 nt)	CNAG_04793	predicted protein	2.22068
	CNAG_04794 spermine transporter (2969 nt)	CNAG_04794	spermine transporter	-8.49139
	CNAG_04797 signal recognition particle protein (1244 nt)	CNAG_04797	signal recognition particle protein	6.25062
	185.m02572	CNAG_04799	ribosomal protein L14	-2.20534
	185.m02576	CNAG_04802	ribosomal RNA-processing protein 9	-6.23332
	185.m02580	CNAG_04808	XPG N-terminal domain-containing protein	-4.40457
	CNAG_04810 conserved hypothetical protein (333 nt)	CNAG_04810	conserved hypothetical protein	-2.84218
	CNAG_04814 conserved hypothetical protein (645 nt)	CNAG_04814	conserved hypothetical protein	3.33572
	185.m02584	CNAG_04815	cytokinesis protein sepa	-6.72717
	CNAG_04816 conserved hypothetical protein (613 nt)	CNAG_04816	conserved hypothetical protein	-4.42292
	CNAG_04819 conserved hypothetical protein (2031 nt)	CNAG_04819	conserved hypothetical protein	2.4402
	CNAG_04820 conserved hypothetical protein (1042 nt)	CNAG_04820	conserved hypothetical protein	-3.1145
	185.m02600	CNAG_04828	histone	-3.03564
	CNAG_04829 conserved hypothetical protein (1186 nt)	CNAG_04829	conserved hypothetical protein	5.62557
	185.m02601	CNAG_04830	predicted protein	-3.05887
	CNAG_04835 dihydrodipicolinate synthase DapA (1101 nt)	CNAG_04835	dihydrodipicolinate synthase DapA	3.56771
	185.m02609	CNAG_04839	conserved hypothetical protein	-3.06099
	185.m02613	CNAG_04844	mitochondrial import receptor subunit tom22	-2.47084
	CNAG_04845 MPU1p (1233 nt)	CNAG_04845	MPU1p	3.81319
	CNAG_04849 vacuolar protein (1746 nt)	CNAG_04849	vacuolar protein	3.2221
	185.m02619	CNAG_04851	MMS2	-6.48902
	CNAG_04857 hypothetical protein (1974 nt)	CNAG_04857	hypothetical protein	-2.78755
	CNAG_04858 predicted protein (554 nt)	CNAG_04858	predicted protein	3.97788
	185.m02645	CNAG_04861	transglycosylase SLT domain-containing protein	-8.59799
	CNAG_04865 mannitol dehydrogenase (2253 nt)	CNAG_04865	mannitol dehydrogenase	2.80111
	185.m02650	CNAG_04867	vacuolar protein	-3.34035
	185.m02651	CNAG_04868	cytoplasmic protein	-10.6738
	CNAG_04870 conserved hypothetical protein (2815 nt)	CNAG_04870	conserved hypothetical protein	-2.15397
	185.m02657	CNAG_04874	conserved hypothetical protein	-11.1502
	CNAG_04875 conserved hypothetical protein (2929 nt)	CNAG_04875	conserved hypothetical protein	3.55291
	CNAG_04877 conserved hypothetical protein (1393 nt)	CNAG_04877	conserved hypothetical protein	4.77996
	CNAG_04880 conserved hypothetical protein (966 nt)	CNAG_04880	conserved hypothetical protein	-6.67607
	CNAG_04893 conserved hypothetical protein (1149 nt)	CNAG_04893	conserved hypothetical protein	2.67586
	CNAG_04898 MFS transporter (2018 nt)	CNAG_04898	MFS transporter	3.61251
	CNAG_04900 WD40 protein Ciao1 variant (1641 nt)	CNAG_04900	WD40 protein Ciao1 variant	2.62806
	CNAG_04902 MMS2 (3014 nt)	CNAG_04902	MMS2	-2.80889
	CNAG_04909 serine carboxypeptidase-like 33 (1736 nt)	CNAG_04909	serine carboxypeptidase-like 33	-3.6731
	185.m02691	CNAG_04913	integral membrane protein sed5	-7.23002
	CNAG_04915 predicted protein (391 nt)	CNAG_04915	predicted protein	2.75872
	CNAG_04923 predicted protein (741 nt)	CNAG_04923	predicted protein	-5.10178
	184.m04989	CNAG_04938	conserved hypothetical protein	-3.40345
	184.m04983	CNAG_04944	conserved hypothetical protein	-3.1536
	184.m05212	CNAG_04948	tubulin beta chain	-4.02782
	184.m04973	CNAG_04953	conserved hypothetical protein	-3.7218
	184.m04972	CNAG_04954	conserved hypothetical protein	3.36126
	184.m04964	CNAG_04962	conserved hypothetical protein	-6.27667
	184.m04963	CNAG_04963	conserved hypothetical protein	-8.96933
	CNAG_04968 conserved hypothetical protein (1677 nt)	CNAG_04968	conserved hypothetical protein	3.85038
	CNAG_04976 zuotin (1601 nt)	CNAG_04976	zuotin	-9.8765
	184.m05198	CNAG_04978	phytanoyl-CoA dioxygenase family protein	2.21606
	162.m02915	CNAG_04982	cytosine-purine permease	2.63353
	184.m04944	CNAG_04984	pleiotropic drug resistance protein	-12.4063
	184.m04943	CNAG_04985	nascent polypeptide-associated complex subunit	-2.43176
	CNAG_04986 predicted protein (879 nt)	CNAG_04986	predicted protein	-4.5096
	184.m05201	CNAG_04992	conserved hypothetical protein	-4.22514
	CNAG_05000 conserved hypothetical protein (2933 nt)	CNAG_05000	conserved hypothetical protein	3.2221
	CNAG_05003 conserved hypothetical protein (1796 nt)	CNAG_05003	conserved hypothetical protein	-4.13246
	184.m04924	CNAG_05005	other/ULK protein kinase	2.43176
	1732.seq.038	CNAG_05008	hypothetical protein	3.09728
	CNAG_05011 mitochondrial iron uptake protein (696 nt)	CNAG_05011	mitochondrial iron uptake protein	6.21606
	184.m05188	CNAG_05013	RNP domain-containing protein	-3.71149
	184.m04910	CNAG_05024	L-xylulose reductase	-2.43513
	184.m04907	CNAG_05026	mango esterase	-4.22514
	184.m04905	CNAG_05028	cysteine synthase	-2.27048
	CNAG_05032 conserved hypothetical protein (1395 nt)	CNAG_05032	conserved hypothetical protein	-3.10157
	184.m04899	CNAG_05035	NADPH-adrenodoxin reductase	2.6703
	CNAG_05036 conserved hypothetical protein (1627 nt)	CNAG_05036	conserved hypothetical protein	-2.11404
	CNAG_05040 predicted protein (703 nt)	CNAG_05040	predicted protein	3.22433
	184.m04886	CNAG_05050	ARF GTPase activator	-2.76638
	184.m05176	CNAG_05055	C2H2 finger domain containing protein	2.84415
	CNAG_05057 conserved hypothetical protein (725 nt)	CNAG_05057	conserved hypothetical protein	-4.28709
	CNAG_05065 conserved hypothetical protein (709 nt)	CNAG_05065	conserved hypothetical protein	2.45717
	1731.seq.165	CNAG_05076	conserved hypothetical protein	-12.8527
	184.m04860	CNAG_05081	phosphodiesterase	-2.64268
	184.m04859	CNAG_05082	conserved hypothetical protein	5.09824
	CNAG_05091 conserved hypothetical protein (618 nt)	CNAG_05091	conserved hypothetical protein	-9.06936
	184.m04849	CNAG_05095	putativepod-specific dehydrogenase SAC25	2.2974
	CNAG_05104 CAMK-group protein kinase (1043 nt)	CNAG_05104	CAMK-group protein kinase	3.45575
	184.m04839	CNAG_05105	eukaryotic translation initiation factor 3 subunit	-6.85901
	CNAG_05106 conserved hypothetical protein (1073 nt)	CNAG_05106	conserved hypothetical protein	5.55967
	184.m04834	CNAG_05111	conserved hypothetical protein	-5.60611
	184.m05169	CNAG_05112	conserved hypothetical protein	3.55784
	184.m04824	CNAG_05121	conserved hypothetical protein	2.58471
	CNAG_05123 conserved hypothetical protein (1066 nt)	CNAG_05123	conserved hypothetical protein	-2.9465
	184.m04813	CNAG_05131	conserved hypothetical protein	-2.83431
	184.m04812	CNAG_05132	cytochrome c oxidase polypeptide IV	8.83972
	184.m04811	CNAG_05134	ornithine-oxo-acid transaminase	-3.31958
	184.m04807	CNAG_05138	exo-beta-1,3-glucanase	-10.2248
	CNAG_05142 alpha-1	CNAG_05142	alpha-1,3-mannosyltransferase	3.21318
	184.m04794	CNAG_05154	membrane fraction protein	-5.79175
	CNAG_05157 conserved hypothetical protein (1551 nt)	CNAG_05157	conserved hypothetical protein	10.1401
	184.m04790	CNAG_05158	conserved hypothetical protein	2.46913
	CNAG_05168 conserved hypothetical protein (1493 nt)	CNAG_05168	conserved hypothetical protein	2.49493
	184.m05165	CNAG_05169	cytochrome b2	3.62254
	184.m04783	CNAG_05171	ccr4-not transcription complex	-4.27226
	184.m04782	CNAG_05172	microfilament motor	-3.71149
	CNAG_05173 DNA-3-methyladenine glycosidase (1734 nt)	CNAG_05173	DNA-3-methyladenine glycosidase	2.91602
	184.m04777	CNAG_05176	conserved hypothetical protein	-2.09507
	184.m05047	CNAG_05193	endoplasmic reticulum-Golgi intermediate	-4.18434
	184.m04754	CNAG_05200	bud site selection protein 16	4.03062
	CNAG_05201 conserved hypothetical protein (4520 nt)	CNAG_05201	conserved hypothetical protein	-2.66475
	CNAG_05215 conserved hypothetical protein (1858 nt)	CNAG_05215	conserved hypothetical protein	3.98616
	184.m04743	CNAG_05216	CAMK/RAD53 protein kinase	3.18656
	CNAG_05217 conserved hypothetical protein (881 nt)	CNAG_05217	conserved hypothetical protein	-7.95576
	CNAG_05221 histone H2A 4 (661 nt)	CNAG_05221	histone H2A.4	-9.9659
	CNAG_05224 conserved hypothetical protein (1315 nt)	CNAG_05224	conserved hypothetical protein	-3.68075
	184.m04731	CNAG_05229	stomatin family protein	-3.24226
	184.m04726	CNAG_05234	mitochondrial import inner membrane translocase	-2.03637
	184.m04724	CNAG_05236	conserved hypothetical protein	-2.33918
	CNAG_05239 cytoplasmic protein (697 nt)	CNAG_05239	cytoplasmic protein	-3.73472
	CNAG_05240 conserved hypothetical protein (2068 nt)	CNAG_05240	conserved hypothetical protein	2.5865
	CNAG_05257 predicted protein (389 nt)	CNAG_05257	predicted protein	2.5865
	CNAG_05278 hypothetical protein (597 nt)	CNAG_05278	hypothetical protein	-3.20872
	184.m04681	CNAG_05283	coenzyme A transporter	-2.75108
	184.m04679	CNAG_05285	conserved hypothetical protein	-8
	CNAG_05295 conserved hypothetical protein (1146 nt)	CNAG_05295	conserved hypothetical protein	-2.61353
	1741.seq.043	CNAG_05298	conserved hypothetical protein	3.68075
	CNAG_05299 oxidoreductase (1077 nt)	CNAG_05299	oxidoreductase	-6.87329
	CNAG_05301 microtubule binding protein (3261 nt)	CNAG_05301	microtubule binding protein	2.64818
	CNAG_05314 ARF GTPase activator (1862 nt)	CNAG_05314	ARF GTPase activator	2.55974
	CNAG_05317 phytanoyl-CoA dioxygenase family protein (1601 nt)	CNAG_05317	phytanoyl-CoA dioxygenase family protein	2.51228
	184.m04648	CNAG_05318	L-mandelate dehydrogenase	3.16017
	CNAG_05319 conserved hypothetical protein (1377 nt)	CNAG_05319	conserved hypothetical protein	3.50157
	184.m04643	CNAG_05324	sugar transporter	2.85403
	CNAG_05334 conserved hypothetical protein (1082 nt)	CNAG_05334	conserved hypothetical protein	2.11111
	184.m04326	CNAG_05336	glucose transporter	-2.59908
	CNAG_05346 peroxisomal sarcosine oxidase (1580 nt)	CNAG_05346	peroxisomal sarcosine oxidase	-4.23687
	184.m04338	CNAG_05348	Dch2	-12.7728
	184.m04339	CNAG_05349	conserved hypothetical protein	-5.84418
	184.m04341	CNAG_05351	phosphomannomutase	-3.71149
	CNAG_05356 conserved hypothetical protein (843 nt)	CNAG_05356	conserved hypothetical protein	2.97111
	CNAG_05357 conserved hypothetical protein (920 nt)	CNAG_05357	conserved hypothetical protein	2.31338
	184.m04362	CNAG_05372	B2-aldehyde-forming enzyme	-9.95209
	CNAG_05378 conserved hypothetical protein (1389 nt)	CNAG_05378	conserved hypothetical protein	4.02224
	184.m04376	CNAG_05386	glutamate 5-kinase	4.7207
	CNAG_05387 galactose transporter (2324 nt)	CNAG_05387	galactose transporter	3.79211
	184.m05041	CNAG_05389	sphinganine-1-phosphate aldolase	-5.1124
	CNAG_05394 cation:cation antiporter (3013 nt)	CNAG_05394	cation:cation antiporter	2.06337
	CNAG_05397 conserved hypothetical protein (1620 nt)	CNAG_05397	conserved hypothetical protein	2.63719
	CNAG_05398 phosphoserine transaminase (1349 nt)	CNAG_05398	phosphoserine transaminase	2.14206
	CNAG_05403 conserved hypothetical protein (876 nt)	CNAG_05403	conserved hypothetical protein	2.7683
	CNAG_05408 conserved hypothetical protein (1139 nt)	CNAG_05408	conserved hypothetical protein	2.84613
	184.m04398	CNAG_05410	chromosome 17 open reading frame 39	-4.05303
	184.m04407	CNAG_05420	RNA polymerase II transcription factor	-3.75288
	1744.seq.059	CNAG_05421	conserved hypothetical protein	-2.86195
	CNAG_05424 conserved hypothetical protein (1411 nt)	CNAG_05424	conserved hypothetical protein	-4.57255
	CNAG_05427 conserved hypothetical protein (828 nt)	CNAG_05427	conserved hypothetical protein	2.11844
	184.m04415	CNAG_05429	conserved hypothetical protein	2.62989
	184.m04427	CNAG_05442	general RNA polymerase II transcription factor	-3.3776
	184.m04438	CNAG_05458	endo-1,3(4)-beta-glucanase	-5.00025
	184.m04439	CNAG_05459	Pi-transporter A-1	-4.67187
	184.m04448	CNAG_05471	alpha-glucosidase	4.80654
	CNAG_05482 conserved hypothetical protein (1277 nt)	CNAG_05482	conserved hypothetical protein	2.95263
	184.m04458	CNAG_05483	conserved hypothetical protein	4.39846
	184.m04461	CNAG_05485	tRNA methyltransferase complex subunit Cpd1	-4.64603
	184.m04462	CNAG_05486	MMS2	-2.43344
	CNAG_05498 conserved hypothetical protein (1867 nt)	CNAG_05498	conserved hypothetical protein	5.56739
	CNAG_05500 conserved hypothetical protein (1651 nt)	CNAG_05500	conserved hypothetical protein	3.95588
	1742.seq.046	CNAG_05504	GDSL Lipase/Acylhydrolase family protein	-3.42475
	CNAG_05505 serine/threonine-protein phosphatase 2A activator 2 (1409 nt)	CNAG_05505	serine/threonine-protein phosphatase 2A activator 2	3.29436
	184.m04490	CNAG_05511	ATPase	-3.23104
	184.m04492	CNAG_05513	septum-promoting GTP-binding protein 1	-3.73731
	184.m04494	CNAG_05517	conserved hypothetical protein	-4.12673
	CNAG_05518 conserved hypothetical protein (4827 nt)	CNAG_05518	conserved hypothetical protein	2.06337
	CNAG_05519 conserved hypothetical protein (2987 nt)	CNAG_05519	conserved hypothetical protein	2.86394
	CNAG_05527 helicase sen1 (7052 nt)	CNAG_05527	helicase sen1	-2.87787
	CNAG_05532 arylformamidase (1532 nt)	CNAG_05532	arylformamidase	3.01049
	184.m04511	CNAG_05533	conserved hypothetical protein	-3.13182
	184.m04513	CNAG_05535	conserved hypothetical protein	-4.9795
	CNAG_05536 conserved hypothetical protein (1045 nt)	CNAG_05536	conserved hypothetical protein	2.89588
	CNAG_05546 conserved hypothetical protein (1055 nt)	CNAG_05546	conserved hypothetical protein	5.60611
	CNAG_05550 conserved hypothetical protein (1589 nt)	CNAG_05550	conserved hypothetical protein	-4.30795
	184.m04537	CNAG_05557	mitochondrial outer membrane protein	-2.64451
	184.m04538	CNAG_05558	CAMK/CAMKL protein kinase	-3.62756
	CNAG_05559 conserved hypothetical protein (3340 nt)	CNAG_05559	conserved hypothetical protein	3.54062
	184.m05108	CNAG_05560	short chain dehydrogenase	-3.19984
	184.m04549	CNAG_05570	conserved hypothetical protein	2.44528
	184.m05100	CNAG_05579	conserved hypothetical protein	-4.1468
	184.m04564	CNAG_05587	conserved hypothetical protein	-4.01389
	CNAG_05588 conserved hypothetical protein (5531 nt)	CNAG_05588	conserved hypothetical protein	4.06992
	184.m04570	CNAG_05592	calcium-transporting ATPase	-9.69338
	CNAG_05594 conserved hypothetical protein (1214 nt)	CNAG_05594	conserved hypothetical protein	3.1536
	CNAG_05597 POS9-activating factor FAP7 (727 nt)	CNAG_05597	POS9-activating factor FAP7	-3.48462
	CNAG_05599 conserved hypothetical protein (1388 nt)	CNAG_05599	conserved hypothetical protein	2.24544
	184.m04581	CNAG_05603	conserved hypothetical protein	-3.38933
	184.m04583	CNAG_05606	mitochondrial DNA repair and recombination protein	-3.14487
	184.m04586	CNAG_05609	Isw1p	-3.27615
	184.m04593	CNAG_05615	syntaxin	-3.62254
	184.m04594	CNAG_05616	ABC transporter	-2.70757
	184.m04600	CNAG_05623	chorismate synthase	2.20076
	CNAG_05624 conserved hypothetical protein (1315 nt)	CNAG_05624	conserved hypothetical protein	4.31093
	CNAG_05627 ATP-dependent rRNA helicase SPB4 (2495 nt)	CNAG_05627	ATP-dependent rRNA helicase SPB4	-2.42335
	CNAG_05635 50s ribosomal protein l19 (636 nt)	CNAG_05635	50s ribosomal protein l19	4.54412
	CNAG_05640 transporter protein SMF2 (2617 nt)	CNAG_05640	transporter protein SMF2	2.42167
	184.m04620	CNAG_05647	conserved hypothetical protein	2.46058
	CNAG_05651 hypothetical protein (675 nt)	CNAG_05651	hypothetical protein	-2.46229
	184.m04631	CNAG_05661	chromatin binding protein	2.25793
	184.m04633	CNAG_05663	cell wall integrity protein scw1	-3.78948
	CNAG_05667 myo-inositol transporter 1 (2244 nt)	CNAG_05667	myo-inositol transporter 1	-2.87587
	CNAG_05668 predicted protein (973 nt)	CNAG_05668	predicted protein	-2.14058
	180.m00135	CNAG_05671	oxidation resistance protein 1	-2.83039
	180.m00131	CNAG_05678	membrane protein	-6.04608
	CNAG_05689 conserved hypothetical protein (815 nt)	CNAG_05689	conserved hypothetical protein	4.82658
	180.m00401	CNAG_05690	histone deacetylase 2	2.66475
	180.m00403	CNAG_05694	CMGC/CK2 protein kinase	-5.18376
	180.m00124	CNAG_05696	ubiquitin-conjugating enzyme e2-16 kda	-2.2642
	CNAG_05701 actin lateral binding protein (715 nt)	CNAG_05701	actin lateral binding protein	-3.91225
	1682.seq.110	CNAG_05704	ELL complex EAP30 subunit isoform 1	3.18215
	CNAG_05706 conserved hypothetical protein (2125 nt)	CNAG_05706	conserved hypothetical protein	4.39237
	CNAG_05707 cytoplasmic protein (1376 nt)	CNAG_05707	cytoplasmic protein	-3.82378
	CNAG_05711 conserved hypothetical protein (859 nt)	CNAG_05711	conserved hypothetical protein	-3.6075
	CNAG_05712 6	CNAG_05712	6,7-dimethyl-8-ribityllumazine synthase	2.69447
	180.m00118	CNAG_05714	conserved hypothetical protein	-6.48452
	180.m00387	CNAG_05722	alanine-tRNA ligase	-2.95468
	CNAG_05723 alcohol dehydrogenase (1526 nt)	CNAG_05723	alcohol dehydrogenase	2.34892
	180.m00113	CNAG_05726	DUF850 domain-containing protein	3.15579
	CNAG_05732 predicted protein (648 nt)	CNAG_05732	predicted protein	-3.0504
	180.m00358	CNAG_05741	conserved hypothetical protein	-13.5385
	1682.seq.069	CNAG_05746	conserved hypothetical protein	2.03496
	180.m00103	CNAG_05751	conserved hypothetical protein	4.84669
	CNAG_05756 mitochondrial protein (1005 nt)	CNAG_05756	mitochondrial protein	2.0195
	CNAG_05763 conserved hypothetical protein (1069 nt)	CNAG_05763	conserved hypothetical protein	2.25636
	CNAG_05776 conserved hypothetical protein (1170 nt)	CNAG_05776	conserved hypothetical protein	3.75288
	CNAG_05777 conserved hypothetical protein (720 nt)	CNAG_05777	conserved hypothetical protein	11.1039
	CNAG_05781 dynein (562 nt)	CNAG_05781	dynein	-5.56353
	180.m00087	CNAG_05792	proteasome subunit alpha type 4	-3.04407
	CNAG_05793 conserved hypothetical protein (1455 nt)	CNAG_05793	conserved hypothetical protein	2.86592
	180.m00336	CNAG_05799	chitin deacetylase	-4.11531
	CNAG_05802 D-aspartate oxidase (1287 nt)	CNAG_05802	D-aspartate oxidase	2.04627
	180.m02975	CNAG_05804	conserved hypothetical protein	2.95878
	180.m00083	CNAG_05805	conserved hypothetical protein	2.77791
	CNAG_05808 conserved hypothetical protein (1279 nt)	CNAG_05808	conserved hypothetical protein	3.04196
	180.m00082	CNAG_05811	conserved hypothetical protein	2.37347
	180.m00324	CNAG_05814	40s ribosomal protein s10	-2.06766
	1681.seq.178	CNAG_05821	predicted protein	5.02109
	CNAG_05833 allantoate transporter (2136 nt)	CNAG_05833	allantoate transporter	3.10588
	180.m00073	CNAG_05836	alpha-1,6-mannosyltransferase	-4.45677
	180.m00298	CNAG_05839	cytochrome c oxidase subunit VIb	4.14393
	180.m00300	CNAG_05840	family with sequence similarity 96	-4.23394
	180.m00066	CNAG_05847	thioredoxin-disulfide reductase	-4.85341
	180.m00297	CNAG_05848	rRNA primary transcript binding protein	-2.57041
	CNAG_05858 conserved hypothetical protein (774 nt)	CNAG_05858	conserved hypothetical protein	2.89788
	CNAG_05859 conserved hypothetical protein (530 nt)	CNAG_05859	conserved hypothetical protein	-2.1495
	CNAG_05864 conserved hypothetical protein (2258 nt)	CNAG_05864	conserved hypothetical protein	-2.91602
	CNAG_05871 conserved hypothetical protein (724 nt)	CNAG_05871	conserved hypothetical protein	2.31498
	180.m00307	CNAG_05874	conserved hypothetical protein	-3.91497
	180.m00308	CNAG_05878	p41-Arc	-5.6451
	180.m00045	CNAG_05882	glycosyl transferase	-4.18434
	180.m00281	CNAG_05884	importin beta-4 subunit	-11.8597
	CNAG_05885 conserved hypothetical protein (2089 nt)	CNAG_05885	conserved hypothetical protein	2.20228
	180.m00279	CNAG_05886	ubiquitin conjugating enzyme MmsB	-3.23328
	180.m00042	CNAG_05889	SH3YL1 protein	2.71133
	180.m00287	CNAG_05894	motor	2.8699
	180.m00276	CNAG_05896	Uba2	-2.2642
	CNAG_05911 predicted protein (1498 nt)	CNAG_05911	predicted protein	-6.35107
	180.m02966	CNAG_05924	conserved hypothetical protein	3.01467
	180.m00025	CNAG_05925	septin ring protein	-6.3072
	CNAG_05928 conserved hypothetical protein (743 nt)	CNAG_05928	conserved hypothetical protein	3.36825
	180.m00270	CNAG_05932	peptidyl-prolyl cis-trans isomerase D	-7.15524
	1641.seq.028	CNAG_05938	conserved hypothetical protein	3.09513
	180.m00271	CNAG_05940	conserved hypothetical protein	-5.05952
	CNAG_05964 Poly(3-hydroxybutyrate) depolymerase (1230 nt)	CNAG_05964	Poly(3-hydroxybutyrate) depolymerase	2.72074
	180.m00009	CNAG_05965	conserved hypothetical protein	5.57511
	CNAG_05969 mitochondrial protein (1421 nt)	CNAG_05969	mitochondrial protein	3.29436
	180.m00008	CNAG_05970	STE/STE20/PAKA protein kinase	-4.53782
	CNAG_05971 hypothetical protein (241 nt)	CNAG_05971	hypothetical protein	-2.21299
	180.m00006	CNAG_05973	serine carboxypeptidase	4.67511
	CNAG_05974 predicted protein (387 nt)	CNAG_05974	predicted protein	2.35871
	CNAG_05990 predicted protein (2564 nt)	CNAG_05990	predicted protein	-2.03355
	CNAG_05991 glycosyl hydrolase family 88 (1886 nt)	CNAG_05991	glycosyl hydrolase family 88	2.35545
	CNAG_05992 conserved hypothetical protein (2338 nt)	CNAG_05992	conserved hypothetical protein	2.95263
	164.m02007	CNAG_05993	transmembrane transporter Liz1p	-3.65279
	164.m01643	CNAG_05998	rho GTPase	-2.43851
	164.m02036	CNAG_06002	tRNA	-6.75989
	CNAG_06003 conserved hypothetical protein (912 nt)	CNAG_06003	conserved hypothetical protein	2.62989
	CNAG_06006 conserved hypothetical protein (1542 nt)	CNAG_06006	conserved hypothetical protein	-2.19466
	164.m02043	CNAG_06010	fatty aldehyde dehydrogenase	-3.57266
	164.m02040	CNAG_06016	CAP6p	-2.94854
	CNAG_06017 predicted protein (573 nt)	CNAG_06017	predicted protein	2.35381
	164.m01996	CNAG_06029	conserved hypothetical protein	2.51228
	CNAG_06058 conserved hypothetical protein (2237 nt)	CNAG_06059	cytoplasmic protein	-2.6666
	164.m02097	CNAG_06060	conserved hypothetical protein	-4.51273
	164.m02058	CNAG_06061	eukaryotic translation initiation factor 3 subunit	-5.57897
	164.m02096	CNAG_06063	cytochrome c oxidase assembly protein cox15	-2.10235
	164.m02091	CNAG_06074	cytoplasmic protein	-3.97788
	164.m02090	CNAG_06075	conserved hypothetical protein	-4.08688
	164.m02089	CNAG_06076	cytoplasmic protein	-2.71697
	164.m02087	CNAG_06079	DNA polymerase processivity factor	-4.54412
	CNAG_06082 delayed-type hypersensitivity antigen (1283 nt)	CNAG_06082	delayed-type hypersensitivity antigen	2.27995
	CNAG_06092 cyclin (1389 nt)	CNAG_06092	cyclin	-4.11246
	CNAG_06097 conserved hypothetical protein (3159 nt)	CNAG_06097	conserved hypothetical protein	7.2501
	164.m02080	CNAG_06101	eukaryotic ADP/ATP carrier	-2.73967
	164.m02079	CNAG_06103	RNA binding protein	-3.23104
	164.m02073	CNAG_06106	chaperone regulator	-5.16225
	CNAG_06115 conserved hypothetical protein (2295 nt)	CNAG_06115	conserved hypothetical protein	-4.48156
	164.m02134	CNAG_06119	spermine transporter	-12.4753
	164.m02105	CNAG_06128	conserved hypothetical protein	4.06428
	164.m02106	CNAG_06129	cytoplasmic protein	-4.6396
	CNAG_06134 conserved hypothetical protein (1930 nt)	CNAG_06134	conserved hypothetical protein	-4.31691
	164.m02113	CNAG_06151	transferase	-3.32879
	CNAG_06156 conserved hypothetical protein (3750 nt)	CNAG_06156	conserved hypothetical protein	3.73213
	CNAG_06162 conserved hypothetical protein (2172 nt)	CNAG_06162	conserved hypothetical protein	-3.09942
	164.m02136	CNAG_06167	metal homeostatis protein bsd2	-16.9123
	164.m02137	CNAG_06170	carboxylesterase	-3.42713
	164.m02147	CNAG_06180	NADH-ubiquinone oxidoreductase 21 kDa subunit	7.46426
	164.m01439	CNAG_06185	conserved hypothetical protein	-2.52801
	164.m02144	CNAG_06190	N-acetylglucosamine-6-phosphate deacetylase	-4.6396
	CNAG_06196 conserved hypothetical protein (1239 nt)	CNAG_06196	conserved hypothetical protein	6.00016
	164.m02180	CNAG_06205	conserved hypothetical protein	-4.11816
	164.m02159	CNAG_06206	ATP-dependent RNA helicase DBP9	-3.18877
	164.m02179	CNAG_06213	conserved hypothetical protein	-3.47738
	164.m02170	CNAG_06223	conserved hypothetical protein	-2.95672
	CNAG_06224 nuclear movement protein nudC (943 nt)	CNAG_06224	nuclear movement protein nudC	2.68515
	CNAG_06225 predicted protein (634 nt)	CNAG_06225	predicted protein	2.0181
	CNAG_06231 ribosomal protein L13A (1308 nt)	CNAG_06231	ribosomal protein L13A	3.69609
	CNAG_06233 conserved hypothetical protein (1248 nt)	CNAG_06233	conserved hypothetical protein	2.10964
	CNAG_06234 conserved hypothetical protein (450 nt)	CNAG_06234	conserved hypothetical protein	2.07484
	164.m02194	CNAG_06253	sugar transporter	2.92411
	CNAG_06263 conserved hypothetical protein (444 nt)	CNAG_06263	conserved hypothetical protein	3.14487
	1752.seq.051	CNAG_06286	conserved hypothetical protein	-3.93401
	CNAG_06290 sugar transporter (2525 nt)	CNAG_06290	sugar transporter	-3.09942
	CNAG_06292 sugar transporter (1344 nt)	CNAG_06292	sugar transporter	2.39994
	183.m01616	CNAG_06301	AGC/AKT protein kinase	-3.06949
	CNAG_06308 WD repeat protein (1683 nt)	CNAG_06308	WD repeat protein	4.45369
	183.m01619	CNAG_06310	CAMK/CAMKL/BRSK protein kinase	2.58471
	183.m01620	CNAG_06311	cytoplasmic protein	-5.37401
	183.m01831	CNAG_06313	phosphoglucomutase	-2.15099
	183.m01627	CNAG_06318	conserved hypothetical protein	-5.46795
	CNAG_06322 conserved hypothetical protein (2316 nt)	CNAG_06322	conserved hypothetical protein	4.09823
	CNAG_06323 L-fucose permease (3011 nt)	CNAG_06323	L-fucose permease	6.55229
	183.m01631	CNAG_06325	GTPase activator	2.63719
	183.m01871	CNAG_06336	glucan 1,3 beta-glucosidase protein	-14.0744
	CNAG_06343 conserved hypothetical protein (718 nt)	CNAG_06343	conserved hypothetical protein	2.47598
	183.m01654	CNAG_06353	pseudouridylate synthase	-3.49187
	CNAG_06355 conserved hypothetical protein (611 nt)	CNAG_06355	conserved hypothetical protein	5.24521
	CNAG_06358 predicted protein (525 nt)	CNAG_06358	predicted protein	3.01049
	CNAG_06375 predicted protein (591 nt)	CNAG_06375	predicted protein	2.79142
	CNAG_06376 vacuolar membrane protein (3634 nt)	CNAG_06376	vacuolar membrane protein	2.76255
	183.m01677	CNAG_06379	nucleolar protein	-2.53503
	183.m01678	CNAG_06380	general RNA polymerase II transcription factor	-2.2958
	183.m01882	CNAG_06381	DUF221 family protein	-4.39542
	183.m01880	CNAG_06383	cytoplasmic protein	-8.02777
	CNAG_06385 GAF domain nucleotide-binding protein (685 nt)	CNAG_06385	GAF domain nucleotide-binding protein	2.25793
	CNAG_06410 ATP-dependent Clp protease (935 nt)	CNAG_06410	ATP-dependent Clp protease	2.4657
	183.m01707	CNAG_06415	copper-exporting ATPase	-3.68586
	CNAG_06422 conserved hypothetical protein (1057 nt)	CNAG_06422	conserved hypothetical protein	-3.17554
	183.m01715	CNAG_06423	conserved hypothetical protein	-2.8699
	CNAG_06426 conserved hypothetical protein (397 nt)	CNAG_06426	conserved hypothetical protein	2.85799
	183.m01727	CNAG_06436	conserved hypothetical protein	-2.13909
	CNAG_06438 conserved hypothetical protein (898 nt)	CNAG_06438	conserved hypothetical protein	3.32879
	183.m01732	CNAG_06443	heat shock protein 70	-3.50399
	CNAG_06444 signal peptidase (767 nt)	CNAG_06444	signal peptidase	2.65921
	CNAG_06446 mitochondrial splicing suppressor (1788 nt)	CNAG_06446	mitochondrial splicing suppressor	4.1468
	183.m01739	CNAG_06452	integral membrane protein	-3.40345
	183.m01746	CNAG_06460	conserved hypothetical protein	-11.9257
	183.m01757	CNAG_06474	heterogeneous nuclear ribonucleoprotein HRP1	-4.15832
	183.m01758	CNAG_06475	conserved hypothetical protein	-9.25351
	183.m01790	CNAG_06492	cytoplasmic protein	-3.63008
	183.m01834	CNAG_06495	ribonuclease H	-5.02457
	183.m01797	CNAG_06499	Ppapdc1 protein	-10.9056
	183.m01799	CNAG_06501	1,3-beta-glucanosyltransferase	-10.1753
	183.m01800	CNAG_06502	mitochondrial ornithine transporter 1	-4.21344
	183.m01804	CNAG_06508	glucan synthase	-9.30496
	CNAG_06516 conserved hypothetical protein (268 nt)	CNAG_06516	conserved hypothetical protein	-3.4011
	CNAG_06518 predicted protein (660 nt)	CNAG_06518	predicted protein	2.07916
	183.m01813	CNAG_06521	receptor	-5.47174
	CNAG_06526 conserved hypothetical protein (1291 nt)	CNAG_06526	conserved hypothetical protein	2.4402
	CNAG_06532 conserved hypothetical protein (3285 nt)	CNAG_06532	conserved hypothetical protein	3.43426
	180.m00238	CNAG_06534	hydroxymethylglutaryl-CoA reductase	-2.47598
	180.m00467	CNAG_06536	monocarboxylic acid transporter	2.35708
	180.m00460	CNAG_06537	monocarboxylic acid transporter	-3.7399
	CNAG_06539 monocarboxylic acid transporter (1693 nt)	CNAG_06539	monocarboxylic acid transporter	-5.95458
	180.m00233	CNAG_06541	conserved hypothetical protein	-9.85598
	180.m00456	CNAG_06545	pim1 protein + RNA transport protein 2	-5.93398
	CNAG_06563 eukaryotic translation initiation factor 3 subunit EifCf (1108 nt)	CNAG_06563	eukaryotic translation initiation factor 3 subunit	2.06766
	CNAG_06589 endoribonuclease L-PSP (535 nt)	CNAG_06589	endoribonuclease L-PSP	2.06194
	CNAG_06590 conserved hypothetical protein (1045 nt)	CNAG_06590	conserved hypothetical protein	-6.6116
	180.m00202	CNAG_06591	conserved hypothetical protein	-7.01285
	CNAG_06592 ubiquitin conjugating enzyme (1465 nt)	CNAG_06592	ubiquitin conjugating enzyme	-2.24078
	CNAG_06594 oxysterol binding protein (1964 nt)	CNAG_06594	oxysterol binding protein	2.10089
	180.m00197	CNAG_06601	amidohydrolase family protein	2.86195
	180.m00452	CNAG_06606	rho small monomeric GTPase	-3.49187
	180.m00196	CNAG_06607	DNA polymerase alpha catalytic subunit	-4.48466
	180.m00195	CNAG_06608	conserved hypothetical protein	-2.79723
	180.m00192	CNAG_06613	endoplasmic reticulum protein	-3.19098
	CNAG_06625 Shp1p (1633 nt)	CNAG_06625	Shp1p	4.04181
	CNAG_06627 formin binding protein 3 (2458 nt)	CNAG_06627	formin binding protein 3	2.73587
	1683.seq.046	CNAG_06632	atypical/ABC1/ABC1-B protein kinase	2.41496
	CNAG_06639 conserved hypothetical protein (5222 nt)	CNAG_06639	conserved hypothetical protein	2.74157
	180.m00418	CNAG_06641	DNA-directed RNA polymerase III 34 kda polypeptide	-3.4011
	180.m00173	CNAG_06645	methylenetetrahydrofolate dehydrogenase	-4.64603
	180.m00421	CNAG_06647	CDC1	-3.32649
	CNAG_06653 hypothetical protein (708 nt)	CNAG_06653	hypothetical protein	4.3289
	180.m00171	CNAG_06656	diphthine synthase	-3.59502
	CNAG_06657 conserved hypothetical protein (995 nt)	CNAG_06657	conserved hypothetical protein	-2.36526
	180.m00170	CNAG_06658	rhomboid family membrane protein	-6.69461
	CNAG_06661 conserved hypothetical protein (3309 nt)	CNAG_06661	conserved hypothetical protein	2.9019
	CNAG_06668 mitochondrial protein (1095 nt)	CNAG_06668	mitochondrial protein	-2.998
	180.m00159	CNAG_06673	conserved hypothetical protein	-2.64451
	180.m00158	CNAG_06674	conserved hypothetical protein	-2.96493
	180.m00412	CNAG_06688	transmembrane GTPase fzo1	-2.30378
	1682.seq.185	CNAG_06689	cytoplasmic protein	-7.11567
	1682.seq.181	CNAG_06693	conserved hypothetical protein	-15.2845
	CNAG_06703 conserved hypothetical protein (2106 nt)	CNAG_06703	conserved hypothetical protein	-2.48802
	CNAG_06709 conserved hypothetical protein (3593 nt)	CNAG_06709	conserved hypothetical protein	2.55443
	186.m03501	CNAG_06714	endoplasmic reticulum vesicle protein 25	-2.04344
	CNAG_06726 chitin synthase regulator 3 (2674 nt)	CNAG_06726	chitin synthase regulator 3	3.14705
	CNAG_06728 kinesin (3564 nt)	CNAG_06728	kinesin	-4.42599
	CNAG_06731 conserved hypothetical protein (2694 nt)	CNAG_06731	conserved hypothetical protein	2.37512
	CNAG_06754 pol II transcription elongation factor (3916 nt)	CNAG_06754	pol II transcription elongation factor	3.08228
	186.m03458	CNAG_06756	pre-rRNA-processing protein ESF2	-3.62003
	186.m03457	CNAG_06758	efflux protein	-10.7034
	186.m03450	CNAG_06761	siderophore-iron transporter Str1	-19.712
	186.m03446	CNAG_06765	conserved hypothetical protein	-2.48802
	CNAG_06769 gamma DNA-directed DNA polymerase (4516 nt)	CNAG_06769	gamma DNA-directed DNA polymerase	4.23687
	CNAG_06770 fructose-bisphosphate aldolase (1953 nt)	CNAG_06770	fructose-bisphosphate aldolase	2.05765
	186.m03435	CNAG_06773	protein transport protein SEC24	-4.03621
	186.m03432	CNAG_06776	membrane protein	5.33319
	CNAG_06778 serine/threonine kinase receptor associated protein (1580 nt)	CNAG_06778	serine/threonine kinase receptor associated protein	2.31819
	186.m04030	CNAG_06787	metacaspase	2.88386
	186.m03424	CNAG_06791	conserved hypothetical protein	-5.75175
	CNAG_06792 conserved hypothetical protein (1239 nt)	CNAG_06792	conserved hypothetical protein	-2.10089
	1711.seq.094	CNAG_06795	conserved hypothetical protein	-11.0886
	163.m06636	CNAG_06804	BSP3	-2.68515
	163.m06385	CNAG_06814	SXI1	-2.59009
	163.m06361	CNAG_06821	ferric reductase transmembrane component 4	-11.4399
	163.m06415	CNAG_06835	glucosidase	-5.49454
	163.m06397	CNAG_06840	translation elongation factor 2	-5.16583
	CNAG_06843 predicted protein (1339 nt)	CNAG_06843	predicted protein	2.10818
	CNAG_06848 predicted protein (222 nt)	CNAG_06848	predicted protein	2.96288
	CNAG_06853 hypothetical protein (1444 nt)	CNAG_06853	hypothetical protein	-3.24001
	CNAG_06861 TAF15 (3594 nt)	CNAG_06861	TAF15	-2.51403
	167.m03664	CNAG_06872	5-oxoprolinase	3.02095
	176.m02186	CNAG_06880	mitochondrial protein	-2.85008
	176.m02182	CNAG_06884	conserved hypothetical protein	-5.04201
	CNAG_06889 sodium-hydrogen antiporter (1884 nt)	CNAG_06889	sodium-hydrogen antiporter	-2.26734
	CNAG_06891 conserved hypothetical protein (911 nt)	CNAG_06891	conserved hypothetical protein	3.98616
	CNAG_06894 conserved hypothetical protein (443 nt)	CNAG_06894	conserved hypothetical protein	2.93223
	176.m02146	CNAG_06920	ubiquitin-specific protease	-6.1774
	CNAG_06921 conserved hypothetical protein (2695 nt)	CNAG_06921	conserved hypothetical protein	-4.53154
	176.m02145	CNAG_06922	anon-23da protein	-6.99828
	176.m02141	CNAG_06925	arsenite transporter	-3.46535
	1761.seq.001	CNAG_06929	ras GTPase-activating protein	-2.91198
	CNAG_06935 isochorismatase hydrolase (614 nt)	CNAG_06935	isochorismatase hydrolase	6.32471
	CNAG_06936 beta-glucosidase (3470 nt)	CNAG_06936	beta-glucosidase	2.15547
	163.m02628	CNAG_06947	conserved hypothetical protein	2.79723
	CNAG_06957 conserved hypothetical protein (1721 nt)	CNAG_06957	conserved hypothetical protein	2.15397
	177.m02859	CNAG_06967	phytase	-4.90074
	MYO2_grubii_MATalpha_MYO2grubii	CNAG_06971	MYO2	2.9897
	CNAG_06978 cytoplasmic protein (999 nt)	CNAG_06978	cytoplasmic protein	-6.94994
	179.m00003	CNAG_06984	conserved hypothetical protein	-4.50648
	CNAG_06993 conserved hypothetical protein (1217 nt)	CNAG_06993	conserved hypothetical protein	-2.48285
	CNAG_06944 conserved hypothetical protein (2280 nt)	CNAG_07002	conserved hypothetical protein	3.46055
	163.m06352	CNAG_07004	LPD1	-9.36319
	181.m07981	CNAG_07028	multidrug resistance protein	2.6629
	181.m07980	CNAG_07029	vesicle-associated membrane protein 712	-2.08782
	176.m02270	CNAG_07162	DNA replication origin binding protein	5.1551
	167.m05900	CNAG_07163	inner membrane protein OXA1-like	4.95196
	181.m07960	CNAG_07316	alcohol dehydrogenase	-2.45717
	CNAT_00204_CNAG_00204_cneo	CNAG_07323	cactin	2.15995
	CNAT_00207_CNAG_00207_cneo	CNAG_07326	conserved hypothetical protein	2.16745
	181.m07971	CNAG_07328	conserved hypothetical protein	3.08015
	CNAT_00218_CNAG_00218_cneo	CNAG_07337	conserved hypothetical protein	-2.42167
	181.m07985	CNAG_07341	conserved hypothetical protein	-2.5633
	CNAT_07113_CNAG_07113_cneo	CNAG_07346	t-complex protein 1	2.30218
	CNAT_00298_CNAG_00298_cneo	CNAG_07349	conserved hypothetical protein	2.29899
	181.m08853	CNAG_07353	conserved hypothetical protein	-3.02514
	CNAT_07038_CNAG_07038_cneo	CNAG_07354	3',5'-bisphosphate nucleotidase	3.37059
	181.m08213	CNAG_07362	single-stranded DNA binding protein	-3.87179
	CNAT_00629_CNAG_00629_cneo	CNAG_07375	guanyl-nucleotide exchange factor	-5.75175
	CNAT_06850_CNAG_06850_cneo	CNAG_07400	aspartate-tRNA ligase	-4.231
	MFalpha3_grubii_MATalpha_MFalpha3grubii	CNAG_07406	pheromone alpha (117 nt) Note: short protein	-4.21637
	MFalpha1_grubii_MATalpha_MFalpha1grubii	CNAG_07407	fungal mating-type pheromone (117 nt) Note: short	-2.2084
	163.m06354	CNAG_07408	STE/STE20/PAKA protein kinase	-11.1039
	PAN6_grubii_MATalpha_PAN6grubii	CNAG_07414	pantoate-beta-alanine ligase	4.33791
	163.m06611	CNAG_07416	exosome component Rrp41	-3.40345
	CNAT_07194_CNAG_07194_cneo	CNAG_07426	chaperone	-2.25793
	163.m06491	CNAG_07427	CAMK/CAMKL/CHK1 protein kinase	-4.23981
	CNAT_01260_CNAG_01260_cneo	CNAG_07430	transcription factor binding protein	3.99446
	CNAT_01206_CNAG_01206_cneo	CNAG_07434	conserved hypothetical protein	2.78562
	CNAT_01205_CNAG_01205_cneo	CNAG_07435	transcription activator Hap2	-2.32463
	CNAT_01068_CNAG_01068_cneo	CNAG_07441	conserved hypothetical protein	-2.85997
	163.m03836	CNAG_07445	transketolase	-3.69609
	CNAT_07235_CNAG_07235_cneo	CNAG_07449	amino acid transporter	2.35055
	CNAT_06788_CNAG_06788_cneo	CNAG_07460	heat shock transcription factor 2	2.30537
	CNAT_03615_CNAG_03615_cneo	CNAG_07470	high-affinity phosphodiesterase	2.3408
	186.m03671	CNAG_07478	conserved hypothetical protein	4.34694
	CNAT_03943_CNAG_03943_cneo	CNAG_07485	membrane protein	-3.24901
	CNAT_04019_CNAG_04019_cneo	CNAG_07489	conserved hypothetical protein	-9.91766
	186.m03985	CNAG_07491	conserved hypothetical protein	-8.59799
	179.m00005	CNAG_07499	chitin synthase 8	-3.26708
	179.m00023	CNAG_07502	CTP synthase	-3.91497
	CNAT_03029_CNAG_03029_cneo	CNAG_07505	conserved hypothetical protein	2.60629
	179.m00486	CNAG_07511	MKI67 interacting nucleolar phosphoprotein	-9.45449
	176.m02533	CNAG_07530	conserved hypothetical protein	3.88792
	176.m02262	CNAG_07549	conserved hypothetical protein	3.08015
	176.m02573	CNAG_07556	conserved hypothetical protein	2.96493
	CNAT_02624_CNAG_02624_cneo	CNAG_07557	ATP-binding cassette transporter	-2.18404
	176.m02252	CNAG_07558	wos2 protein	-3.48945
	CNAG_04099 phosphogluconate dehydrogenase (1616 nt)	CNAG_07561	phosphogluconate dehydrogenase	-2.24389
	176.m02247	CNAG_07562	conserved hypothetical protein	2.82647
	CNAT_02617_CNAG_02617_cneo	CNAG_07564	conserved hypothetical protein	3.57266
	CNAT_06883_CNAG_06883_cneo	CNAG_07577	predicted protein	2.5403
	179.m00573	CNAG_07591	mitochondrial metalloendopeptidase OMA1	-5.28535
	CNAT_01762_CNAG_01762_cneo	CNAG_07603	conserved hypothetical protein	3.06312
	179.m00665	CNAG_07604	metalloreductase	2.40827
	179.m05158	CNAG_07608	conserved hypothetical protein	-9.2792
	CNAT_01887_CNAG_01887_cneo	CNAG_07612	conserved hypothetical protein	2.88986
	167.m03259	CNAG_07628	translation initiation factor eIF3c	-3.04407
	167.m03405	CNAG_07636	protoplast regeneration and killer toxin resistance	-3.19319
	CNAT_06990_CNAG_06990_cneo	CNAG_07637	LSU ribosomal protein L3P	2.37347
	CNAT_02275_CNAG_02275_cneo	CNAG_07639	lipase 2	-3.54062
	180.m00231	CNAG_07657	nucleolar complex protein 4	-3.55537
	CNAT_06572_CNAG_06572_cneo	CNAG_07660	pyruvate dehydrogenase e1 component alpha subunit	-2.74727
	CNAT_06618_CNAG_06618_cneo	CNAG_07663	conserved hypothetical protein	2.98349
	CNAT_05709_CNAG_05709_cneo	CNAG_07669	sorting nexin-3	-3.85305
	CNAT_07100_CNAG_07100_cneo	CNAG_07675	ras GTPase activator	3.17774
	CNAT_07299_CNAG_07299_cneo	CNAG_07676	ATP-dependent RNA helicase DBP2-A	-6.05027
	180.m00295	CNAG_07679	positive transcription elongation factor	3.79211
	1681.seq.106	CNAG_07681	conserved hypothetical protein	2.43007
	CNAT_05942_CNAG_05942_cneo	CNAG_07685	Atg22p	3.01467
	180.m00016	CNAG_07694	nicotinate-nucleotide adenylyltransferase	-2.87986
	180.m00017	CNAG_07695	gamma-aminobutyric acid transporter	-9.25351
	CNAT_05953_CNAG_05953_cneo	CNAG_07696	conserved hypothetical protein	-2.48802
	CNAT_05958_CNAG_05958_cneo	CNAG_07700	conserved hypothetical protein	2.88786
	1681.seq.026	CNAG_07701	conserved hypothetical protein	2.45377
	CNAT_06961_CNAG_06961_cneo	CNAG_07704	conserved hypothetical protein	2.01112
	177.m03209	CNAG_07716	conserved hypothetical protein	-5.01413
	177.m03194	CNAG_07719	endopeptidase	-3.44857
	177.m03452	CNAG_07720	presequence translocated-associated motor subunit	-3.2065
	177.m03005	CNAG_07732	amidohydrolase 2	4.02782
	177.m02912	CNAG_07745	mannitol-1-phosphate dehydrogenase	-3.4129
	177.m02885	CNAG_07747	acyl-coenzyme A oxidase I	-3.49429
	177.m02867	CNAG_07751	siderophore iron transporter mirB	-31.823
	162.m02967	CNAG_07778	eukaryotic translation initiation factor 2 subunit	-6.28538
	162.m02614	CNAG_07779	D-glycerate 3-kinase	2.57576
	CNAT_07269_CNAG_07269_cneo	CNAG_07804	conserved hypothetical protein	-2.04344
	184.m04853	CNAG_07810	mitochondrial protein	2.0223
	184.m04820	CNAG_07812	conserved hypothetical protein	-4.22221
	CNAT_05133_CNAG_05133_cneo	CNAG_07815	conserved hypothetical protein	2.32785
	CNAT_07292_CNAG_07292_cneo	CNAG_07862	fumarate reductase	3.08442
	185.m02701	CNAG_07865	ferro-O2-oxidoreductase	-5.05601
	CNAT_04550_CNAG_04550_cneo	CNAG_07868	predicted protein	-3.58755
	CNAT_07218_CNAG_07218_cneo	CNAG_07913	conserved hypothetical protein	2.45037
	164.m02165	CNAG_07914	PDF2	-8.72406
	CNAT_06261_CNAG_06261_cneo	CNAG_07921	conserved hypothetical protein	-3.89062
	CNAT_06488_CNAG_06488_cneo	CNAG_07943	conserved hypothetical protein	2.05908
	181.m08735	CNAG_07945	conserved hypothetical protein	3.28524
hap3∆ vs WT	CNAG_00472 conserved hypothetical protein (1445 nt)	CNAG_00472	conserved hypothetical protein		-3.34035
	181.m08783	CNAG_00542	conserved hypothetical protein		7.91177
	CNAG_01118 amino acid transporter (1996 nt)	CNAG_01118	amino acid transporter		24.59
	CNAG_01244 conserved hypothetical protein (1700 nt)	CNAG_01244	conserved hypothetical protein		2.87388
	CNAG_01493 conserved hypothetical protein (698 nt)	CNAG_01493	conserved hypothetical protein		3.38463
	CNAG_01841 predicted protein (969 nt)	CNAG_01841	predicted protein		-4.39846
	167.m03608	CNAG_02067	vacuolar protein		4.03341
	167.m03590	CNAG_02084	farnesyl pyrophosphate synthetase		-2.40161
	167.m03575	CNAG_02100	fatty-acid synthase complex protein		2.45207
	CNAG_02347 conserved hypothetical protein (777 nt)	CNAG_02347	conserved hypothetical protein		4.90074
	176.m02199	CNAG_02565	homoaconitate hydratase		5.01413
	CNAG_02751 short-chain dehydrogenase (1563 nt)	CNAG_02751	short-chain dehydrogenase		3.38463
	179.m00735	CNAG_02988	acetyltransferase		-3.47497
	CNAG_02990 nuclear protein (840 nt)	CNAG_02990	nuclear protein		2.27048
	CNAG_03050 conserved hypothetical protein (2135 nt)	CNAG_03050	conserved hypothetical protein		3.59253
	CNAG_03174 phosphopantetheinyl transferase (1001 nt)	CNAG_03174	phosphopantetheinyl transferase		-2.60449
	CNAG_03202 adenylate cyclase (7187 nt)	CNAG_03202	adenylate cyclase		2.51054
	177.m03152	CNAG_03263	translation elongation factor		2.07197
	177.m03046	CNAG_03386	carrier protein ymc2		3.17994
	177.m02890	CNAG_03565	hydrogen-exporting ATPase		3.93128
	186.m03583	CNAG_03663	L-lactate dehydrogenase		4.4168
	186.m03830	CNAG_03902	transcriptional regulatory protein		5.92576
	186.m04076	CNAG_03983	oxidoreductase		4.19887
	CNAG_03985 monothiol glutaredoxin-5 (811 nt)	CNAG_03985	monothiol glutaredoxin-5		3.01467
	CNAG_04105 hypothetical protein (519 nt)	CNAG_04105	hypothetical protein		2.41162
	CNAG_04261 conserved hypothetical protein (1591 nt)	CNAG_04261	conserved hypothetical protein		-3.03774
	162.m02941	CNAG_04267	mitochondrial genome maintenance protein		4.97605
	CNAG_04689 conserved hypothetical protein (898 nt)	CNAG_04689	conserved hypothetical protein		3.63763
	184.m04947	CNAG_04981	catalase A		6.94512
	CNAG_05544 conserved hypothetical protein (643 nt)	CNAG_05544	conserved hypothetical protein		4.01389
	CNAG_05575 conserved hypothetical protein (990 nt)	CNAG_05575	conserved hypothetical protein		-2.26106
	CNAG_05610 conserved hypothetical protein (774 nt)	CNAG_05610	conserved hypothetical protein		-3.82378
	CNAG_05638 conserved hypothetical protein (1445 nt)	CNAG_05638	conserved hypothetical protein		3.09942
	180.m02938	CNAG_05795	nuclear mRNA splicing protein		-2.41496
	180.m02969	CNAG_05881	mannosyltransferase		3.78948
	183.m01740	CNAG_06453	conserved hypothetical protein		2.08782
	180.m00465	CNAG_06530	conserved hypothetical protein		3.90413
	180.m00212	CNAG_06576	allergen		2.16745
	CNAG_06659 beta-hexosaminidase (2301 nt)	CNAG_06659	beta-hexosaminidase		4.15256
	163.m06378	CNAG_06827	conserved hypothetical protein		6.39525
	163.m06377	CNAG_06828	vacuolar amino acid transporter 3		5.79175
	181.m07871	CNAG_07309	pelota		5.49074
	177.m02929	CNAG_07740	conserved hypothetical protein		2.3669
	184.m04961	CNAG_07798	amidohydrolase 3		3.31728
cir1∆ vs WT	181.m07793	CNAG_00011	conserved hypothetical protein			13.8518
	181.m07812	CNAG_00034	60s ribosomal protein l9			-2.53678
	181.m07824	CNAG_00050	conserved hypothetical protein			3.25577
	CNAG_00076 A/G-specific adenine DNA glycosylase (2332 nt)	CNAG_00076	A/G-specific adenine DNA glycosylase			-2.52976
	CNAG_00086 tRNA (guanine-N2-)-methyltransferase (2362 nt)	CNAG_00086	tRNA (guanine-N2-)-methyltransferase			-8.96311
	181.m07884	CNAG_00116	ribosomal protein S3			-2.82843
	181.m07908	CNAG_00144	conserved hypothetical protein			3.20206
	CNAG_00173 conserved hypothetical protein (1290 nt)	CNAG_00173	conserved hypothetical protein			3.74509
	CNAG_00194 conserved hypothetical protein (887 nt)	CNAG_00194	conserved hypothetical protein			-2.83431
	CNAG_00259 bud site selection protein (1088 nt)	CNAG_00259	bud site selection protein			-7.25512
	181.m08023	CNAG_00275	conserved hypothetical protein			11.2589
	CNAG_00289 conserved hypothetical protein (982 nt)	CNAG_00289	conserved hypothetical protein			3.06524
	181.m08098	CNAG_00360	nuclear protein SNF4			7.64226
	CNAG_00376 conserved hypothetical protein (1619 nt)	CNAG_00376	conserved hypothetical protein			-2.31017
	CNAG_00386 eukaryotic initiation factor 4F subunit P130 (3767 nt)	CNAG_00386	eukaryotic initiation factor 4F subunit P130			-2.53503
	181.m08145	CNAG_00399	transformer-2-beta isoform 3			3.86642
	181.m08156	CNAG_00410	conserved hypothetical protein			-2.23303
	CNAG_00427 type 2C protein Phosphatase (2100 nt)	CNAG_00427	type 2C protein Phosphatase			-2.0392
	CNAG_00466 adaptin ear-binding coat-associated protein 2 (867 nt)	CNAG_00466	adaptin ear-binding coat-associated protein 2			3.00008
	181.m08224	CNAG_00490	acetyl-CoA C-acyltransferase			3.49671
	181.m08264	CNAG_00524	acetyl-Coenzyme A acyltransferase 2			3.63259
	181.m08271	CNAG_00531	ENA P-type ATPase 1			-2.4402
	181.m08277	CNAG_00537	carnitine acetyltransferase			3.02304
	181.m08281	CNAG_00541	dimethylaniline monooxygenase			5.01761
	CNAG_00587 conserved hypothetical protein (1376 nt)	CNAG_00587	conserved hypothetical protein			15.9889
	CNAG_00588 conserved hypothetical protein (923 nt)	CNAG_00588	conserved hypothetical protein			34.0598
	181.m08803	CNAG_00595	conserved hypothetical protein			5.1337
	CNAG_00597 amino acid transporter (2385 nt)	CNAG_00597	amino acid transporter			4.70437
	181.m08801	CNAG_00605	cytoplasmic protein			5.56353
	181.m08338	CNAG_00607	conserved hypothetical protein			-2.90392
	181.m08352	CNAG_00623	cytoplasmic protein			4.19596
	CNAG_00637 cystathionine beta-synthase (1693 nt)	CNAG_00637	cystathionine beta-synthase			5.71202
	CNAG_00639 conserved hypothetical protein (661 nt)	CNAG_00639	conserved hypothetical protein			3.91497
	181.m08807	CNAG_00640	40s ribosomal protein			-2.00139
	181.m08404	CNAG_00680	conserved hypothetical protein			-2.49493
	CNAG_00690 conserved hypothetical protein (1463 nt)	CNAG_00690	conserved hypothetical protein			-2.11844
	181.m08428	CNAG_00706	RNA-binding protein rnp24			-3.72438
	181.m08429	CNAG_00710	glutamine synthetase			3.80264
	181.m08439	CNAG_00717	conserved hypothetical protein			4.04741
	CNAG_00723 conserved hypothetical protein (1406 nt)	CNAG_00723	conserved hypothetical protein			-2.15547
	CNAG_00733 conserved hypothetical protein (1902 nt)	CNAG_00733	conserved hypothetical protein			-2.28786
	181.m08456	CNAG_00735	succinate-semialdehyde dehydrogenase			10.9132
	181.m08457	CNAG_00736	exocyst protein			3.10157
	CNAG_00749 alternative sulfate transporter (1868 nt)	CNAG_00749	alternative sulfate transporter			6.23332
	181.m08473	CNAG_00754	ATP-binding cassette sub-family E member 1			-5.10178
	181.m08485	CNAG_00766	conserved hypothetical protein			12.8438
	181.m08490	CNAG_00771	ribosomal protein L35			-2.34567
	CNAG_00775 kda trp-asp repeats containing protein (1687 nt)	CNAG_00775	kda trp-asp repeats containing protein			-3.39874
	181.m08505	CNAG_00785	translation initiation factor			-2.5245
	181.m08541	CNAG_00821	60s ribosomal protein l34-b			-2.42167
	CNAG_00834 phosphatidylserine decarboxylase (1589 nt)	CNAG_00834	phosphatidylserine decarboxylase			7.72749
	1705.seq.083	CNAG_00838	conserved hypothetical protein			6.0377
	181.m08564	CNAG_00843	monoxygenase			3.30351
	CNAG_00844 conserved hypothetical protein (2097 nt)	CNAG_00844	conserved hypothetical protein			4.02782
	181.m08570	CNAG_00848	conserved hypothetical protein			4.29602
	CNAG_00849 predicted protein (731 nt)	CNAG_00849	predicted protein			18.7004
	163.m03767	CNAG_00864	myo-inositol transporter			15.1579
	CNAG_00892 conserved hypothetical protein (884 nt)	CNAG_00892	conserved hypothetical protein			3.49914
	CNAG_00920 protein-binding protein (1061 nt)	CNAG_00920	protein-binding protein			3.11882
	163.m03814	CNAG_00921	glutathione transferase			2.77791
	163.m06592	CNAG_00983	conserved hypothetical protein			3.8
	CNAG_01045 conserved hypothetical protein (2525 nt)	CNAG_01045	conserved hypothetical protein			-2.11111
	CNAG_01049 predicted protein (403 nt)	CNAG_01049	predicted protein			-3.47256
	CNAG_01052 conserved hypothetical protein (1449 nt)	CNAG_01052	conserved hypothetical protein			2.4657
	CNAG_01073 conserved hypothetical protein (1995 nt)	CNAG_01073	conserved hypothetical protein			3.48945
	163.m06168	CNAG_01075	methylmalonate-semialdehyde dehydrogenase			3.63008
	163.m06166	CNAG_01079	HpcH/HpaI aldolase/citrate lyase family protein			7.91725
	163.m06114	CNAG_01081	conserved hypothetical protein			25.8125
	163.m06152	CNAG_01112	xenobiotic reductase			2.4777
	163.m06215	CNAG_01133	mitochondrial protein			7.77046
	CNAG_01146 pre-rRNA processing protein Utp22 (4077 nt)	CNAG_01146	pre-rRNA processing protein Utp22			-3.41527
	163.m06205	CNAG_01147	ARP2/3 complex 20 kDa subunit			2.69073
	163.m02744	CNAG_01148	peptidyl prolyl cis-trans isomerase			-2.89588
	163.m06202	CNAG_01152	40s ribosomal protein s6-b			-2.38998
	163.m02738	CNAG_01153	40s ribosomal protein s13			-2.03637
	163.m02724	CNAG_01166	conserved hypothetical protein			3.10803
	163.m06276	CNAG_01181	ribosomal chaperone			-2.07916
	163.m06265	CNAG_01203	conserved hypothetical protein			-4.02503
	CNAG_01207 conserved hypothetical protein (2644 nt)	CNAG_01207	conserved hypothetical protein			3.4295
	CNAG_01239 chitin deacetylase (1797 nt)	CNAG_01239	chitin deacetylase			3.27615
	163.m06469	CNAG_01250	RNA ligase			-2.05053
	CNAG_01252 thiosulfate sulfurtransferase (1311 nt)	CNAG_01252	thiosulfate sulfurtransferase			7.64756
	CNAG_01263 vacuolar transporter chaperone 4 (3049 nt)	CNAG_01263	vacuolar transporter chaperone 4			-2.09507
	CNAG_01273 zinc-finger protein GIS2 (1177 nt)	CNAG_01273	zinc-finger protein GIS2			-2.12285
	CNAG_01288 mitochondrial carrier protein rim2 (1599 nt)	CNAG_01288	mitochondrial carrier protein rim2			-3.67565
	163.m06494	CNAG_01304	conserved hypothetical protein			-4.81989
	CNAG_01306 chromodomain-helicase-DNA-binding protein 3 (3953 nt)	CNAG_01306	chromodomain-helicase-DNA-binding protein 3			-5.01066
	CNAG_01308 conserved hypothetical protein (3221 nt)	CNAG_01308	conserved hypothetical protein			-2.40327
	163.m06505	CNAG_01332	37S ribosomal protein S24			-2.51926
	CNAG_01379 UPF0390 protein (531 nt)	CNAG_01379	UPF0390 protein			-3.46055
	CNAG_01383 conserved hypothetical protein (248 nt)	CNAG_01383	conserved hypothetical protein			-3.13616
	CNAG_01463 conserved hypothetical protein (783 nt)	CNAG_01463	conserved hypothetical protein			4.95539
	CNAG_01506 conserved hypothetical protein (1474 nt)	CNAG_01506	conserved hypothetical protein			5.23431
	CNAG_01519 endonuclease/exonuclease/phosphatase (1396 nt)	CNAG_01519	endonuclease/exonuclease/phosphatase			5.5098
	CNAG_01540 dehydrogenase (1905 nt)	CNAG_01540	dehydrogenase			3.04829
	179.m00550	CNAG_01545	conserved hypothetical protein			-3.39874
	179.m00544	CNAG_01551	conserved hypothetical protein			-3.77637
	CNAG_01562 conserved hypothetical protein (1497 nt)	CNAG_01562	conserved hypothetical protein			-3.2154
	CNAG_01564 RNA-binding protein (2173 nt)	CNAG_01564	RNA-binding protein			2.95672
	179.m00078	CNAG_01567	DUF1688 domain-containing protein			8.35709
	179.m00129	CNAG_01628	ribosomal protein S20			-3.38933
	179.m00130	CNAG_01629	conserved hypothetical protein			-2.61716
	179.m00161	CNAG_01665	conserved hypothetical protein			-3.37059
	CNAG_01672 RAS1 (794 nt)	CNAG_01672	RAS1			-2.76063
	CNAG_01687 atypical/RIO protein kinase (2097 nt)	CNAG_01687	atypical/RIO protein kinase			-4.54727
	CNAG_01713 conserved hypothetical protein (739 nt)	CNAG_01713	conserved hypothetical protein			-3.74509
	179.m00205	CNAG_01715	GTP binding protein			-4.03901
	CNAG_01721 hydroxymethylbilane synthase (1680 nt)	CNAG_01721	hydroxymethylbilane synthase			-5.28902
	179.m00237	CNAG_01756	mitochondrial import inner membrane translocase			-2.02651
	179.m00668	CNAG_01760	conserved hypothetical protein			3.06524
	179.m00243	CNAG_01764	cytoplasmic protein			3.03143
	179.m00261	CNAG_01795	conserved hypothetical protein			4.03901
	CNAG_01833 cap binding protein (1251 nt)	CNAG_01833	cap binding protein			-2.2084
	179.m00684	CNAG_01848	conserved hypothetical protein			6.62077
	1762.seq.063	CNAG_01883	conserved hypothetical protein			-2.12727
	176.m02387	CNAG_01911	conserved hypothetical protein			3.05675
	176.m02395	CNAG_01919	conserved hypothetical protein			2.94854
	CNAG_01921 predicted protein (429 nt)	CNAG_01921	predicted protein			10.5561
	CNAG_01947 2	CNAG_01947	2,4-dienoyl-CoA reductase			22.5961
	CNAG_01952 aryl-alcohol dehydrogenase (1969 nt)	CNAG_01952	aryl-alcohol dehydrogenase			4.55673
	176.m02427	CNAG_01954	aldo/keto reductase			6.32471
	176.m02436	CNAG_01964	oligopeptide transporter			4.31991
	176.m02442	CNAG_01976	60s ribosomal protein l23			-2.78949
	CNAG_01980 conserved hypothetical protein (1808 nt)	CNAG_01980	conserved hypothetical protein			-8.57419
	CNAG_01995 conserved hypothetical protein (886 nt)	CNAG_01995	conserved hypothetical protein			26.575
	167.m03642	CNAG_02025	conserved hypothetical protein			-3.13616
	CNAG_02031 conserved hypothetical protein (1203 nt)	CNAG_02031	conserved hypothetical protein			-2.04627
	167.m03623	CNAG_02047	conserved hypothetical protein			3.32879
	CNAG_02049 proline dehydrogenase (2035 nt)	CNAG_02049	proline dehydrogenase			24.7267
	CNAG_02065 conserved hypothetical protein (1455 nt)	CNAG_02065	conserved hypothetical protein			3.39168
	167.m05835	CNAG_02087	sphingosine N-acyltransferase			9.37618
	167.m03578	CNAG_02096	peroxisomal membrane protein pex16			4.06428
	167.m03577	CNAG_02097	conserved hypothetical protein			4.87026
	CNAG_02159 predicted protein (753 nt)	CNAG_02159	predicted protein			-2.96288
	CNAG_02187 terbinafine resistance locus protein (1096 nt)	CNAG_02187	terbinafine resistance locus protein			2.12138
	CNAG_02188 conserved hypothetical protein (1183 nt)	CNAG_02188	conserved hypothetical protein			2.64634
	CNAG_02209 small nuclear ribonucleoprotein (2056 nt)	CNAG_02209	small nuclear ribonucleoprotein			-3.07801
	CNAG_02225 cellulase (1679 nt)	CNAG_02225	cellulase			3.97512
	CNAG_02235 conserved hypothetical protein (647 nt)	CNAG_02235	conserved hypothetical protein			-4.59161
	167.m05898	CNAG_02258	conserved hypothetical protein			-3.67056
	CNAG_02259 tRNA-dihydrouridine synthase 2-like (1810 nt)	CNAG_02259	tRNA-dihydrouridine synthase 2-like			-2.20076
	1672.seq.082	CNAG_02289	Rab4			3.59253
	1672.seq.077	CNAG_02292	superoxide dismutase copper chaperone			-2.19466
	CNAG_02299 conserved hypothetical protein (2250 nt)	CNAG_02299	conserved hypothetical protein			-3.82113
	167.m03370	CNAG_02318	conserved hypothetical protein			5.45659
	167.m03353	CNAG_02343	conserved hypothetical protein			5.04901
	167.m03691	CNAG_02355	UDP-N-acetylglucosamine transporter			3.64016
	167.m03328	CNAG_02373	ATP binding protein			3.12098
	CNAG_02382 ribosome biogenesis protein BRX1 (1016 nt)	CNAG_02382	ribosome biogenesis protein BRX1			-3.53571
	167.m05952	CNAG_02409	conserved hypothetical protein			3.37995
	CNAG_02419 conserved hypothetical protein (2666 nt)	CNAG_02419	conserved hypothetical protein			-2.13169
	CNAG_02454 conserved hypothetical protein (2450 nt)	CNAG_02454	conserved hypothetical protein			-3.67056
	CNAG_02463 conserved hypothetical protein (1539 nt)	CNAG_02463	conserved hypothetical protein			4.34092
	CNAG_02488 methionyl-tRNA formyltransferase (3157 nt)	CNAG_02488	methionyl-tRNA formyltransferase			4.11531
	167.m03228	CNAG_02489	mannitol-1-phosphate dehydrogenase			7.09105
	167.m03202	CNAG_02520	conserved hypothetical protein			-3.62254
	CNAG_02523 conserved hypothetical protein (4541 nt)	CNAG_02523	conserved hypothetical protein			4.82323
	CNAG_02526 conserved hypothetical protein (904 nt)	CNAG_02526	conserved hypothetical protein			33.5909
	CNAG_02539 amino acid transporter (2462 nt)	CNAG_02539	amino acid transporter			-2.84415
	167.m05754	CNAG_02552	transketolase			5.61778
	1761.seq.075	CNAG_02567	conserved hypothetical protein			2.17799
	CNAG_02569 conserved hypothetical protein (1278 nt)	CNAG_02569	conserved hypothetical protein			3.15142
	CNAG_02586 sugar transporter (2274 nt)	CNAG_02586	sugar transporter			2.7549
	CNAG_02591 hypothetical protein (522 nt)	CNAG_02591	hypothetical protein			6.04608
	CNAG_02602 flavonol synthase (1511 nt)	CNAG_02602	flavonol synthase			3.46775
	176.m02286	CNAG_02657	eukaryotic translation initiation factor 3			-2.17648
	CNAG_02703 conserved hypothetical protein (3520 nt)	CNAG_02703	conserved hypothetical protein			-2.38833
	1663.seq.112	CNAG_02811	hypothetical protein			-2.5865
	179.m00394	CNAG_02844	CDP-diacylglycerol-glycerol-3-phosphate			3.24001
	179.m00400	CNAG_02851	threonine aldolase			3.41054
	179.m00402	CNAG_02853	amidophosphoribosyltransferase			-2.96905
	CNAG_02877 conserved hypothetical protein (2470 nt)	CNAG_02877	conserved hypothetical protein			2.20687
	179.m00438	CNAG_02900	conserved hypothetical protein			4.14968
	179.m00451	CNAG_02913	conserved hypothetical protein			4.57255
	179.m00454	CNAG_02917	YHM1			-3.58258
	179.m00456	CNAG_02920	hydrolase			3.56771
	CNAG_02935 oxidoreductase (1411 nt)	CNAG_02935	oxidoreductase			8.04448
	179.m00484	CNAG_02944	acid phosphatase			3.85305
	179.m00720	CNAG_02968	conserved hypothetical protein			3.62505
	CNAG_02969 thioesterase family protein (1982 nt)	CNAG_02969	thioesterase family protein (1485 nt) Note: Short			6.36429
	CNAG_03001 rRNA primary transcript binding protein (2457 nt)	CNAG_03001	rRNA primary transcript binding protein			-3.21763
	CNAG_03007 conserved hypothetical protein (797 nt)	CNAG_03007	conserved hypothetical protein			24.2011
	179.m00535	CNAG_03011	glycerate-and formate-dehydrogenase			5.41139
	CNAG_03134 3-hydroxybutyryl-CoA dehydrogenase (1198 nt)	CNAG_03134	3-hydroxybutyryl-CoA dehydrogenase			4.54727
	CNAG_03221 ribosomal protein L29 e (738 nt)	CNAG_03221	ribosomal protein L29.e			-2.89387
	CNAG_03238 dioxygenase subfamily protein (1199 nt)	CNAG_03238	dioxygenase subfamily protein			3.85572
	177.m03170	CNAG_03242	peroxisomal membrane protein			3.02933
	CNAG_03318 conserved hypothetical protein (930 nt)	CNAG_03318	conserved hypothetical protein			3.65786
	CNAG_03344 conserved hypothetical protein (1100 nt)	CNAG_03344	conserved hypothetical protein			-4.75683
	177.m03388	CNAG_03381	conserved hypothetical protein			3.72438
	CNAG_03400 oxidoreductase (1483 nt)	CNAG_03400	oxidoreductase			4.19305
	177.m03025	CNAG_03408	conserved hypothetical protein			6.32033
	177.m02973	CNAG_03465	laccase Lac1			45.6961
	177.m02968	CNAG_03473	lipoate-protein ligase B			-3.27161
	177.m02960	CNAG_03482	thioredoxin-dependent peroxide reductase			2.71133
	CNAG_03483 coiled-coil protein (889 nt)	CNAG_03483	coiled-coil protein			-2.77599
	177.m02957	CNAG_03485	polyamine transporter 1			3.21318
	177.m02947	CNAG_03495	conserved hypothetical protein			5.71994
	CNAG_03527 cytoplasmic protein (3072 nt)	CNAG_03527	cytoplasmic protein			2.18404
	177.m02895	CNAG_03560	conserved hypothetical protein			9.50706
	CNAG_03645 conserved hypothetical protein (3828 nt)	CNAG_03645	conserved hypothetical protein			-5.87667
	CNAG_03650 conserved hypothetical protein (628 nt)	CNAG_03650	conserved hypothetical protein			8.56825
	CNAG_03653 conserved hypothetical protein (2764 nt)	CNAG_03653	conserved hypothetical protein			-2.95263
	186.m03595	CNAG_03672	BET3 family protein			2.54735
	CNAG_03695 Cas41p (1801 nt)	CNAG_03695	Cas41p			4.45677
	186.m03636	CNAG_03713	efflux protein EncT			5.07357
	CNAG_03731 conserved hypothetical protein (1928 nt)	CNAG_03731	conserved hypothetical protein			-4.9864
	186.m03664	CNAG_03742	transcription factor			8.24775
	CNAG_03759 conidiation-specific protein 6 (381 nt)	CNAG_03759	conidiation-specific protein 6			5.07005
	186.m03681	CNAG_03762	RNA methyltransferase			-5.04201
	CNAG_03857 hypothetical protein (1114 nt)	CNAG_03857	hypothetical protein			2.53503
	CNAG_03883 conserved hypothetical protein (691 nt)	CNAG_03883	conserved hypothetical protein			-3.83972
	186.m03834	CNAG_03908	WD-repeat protein			5.00025
	186.m03836	CNAG_03910	D-xylose-proton symporter			2.85403
	CNAG_03930 predicted protein (891 nt)	CNAG_03930	predicted protein			-2.95263
	CNAG_03961 conserved hypothetical protein (759 nt)	CNAG_03961	conserved hypothetical protein			-3.37526
	186.m03908	CNAG_03991	integral membrane protein			4.89395
	CNAG_04017 protein-methionine-R-oxide reductase (889 nt)	CNAG_04017	protein-methionine-R-oxide reductase			2.02792
	186.m03947	CNAG_04021	60S ribosomal protein L26			-2.82451
	186.m03997	CNAG_04068	60s ribosomal protein			-2.45717
	186.m04020	CNAG_04097	glucose 1-dehydrogenase			3.31268
	CNAG_04160 conserved hypothetical protein (660 nt)	CNAG_04160	conserved hypothetical protein			-2.44528
	162.m03035	CNAG_04173	conserved hypothetical protein			5.42642
	CNAG_04175 conserved hypothetical protein (1466 nt)	CNAG_04175	conserved hypothetical protein			-3.84771
	162.m04558	CNAG_04186	conserved hypothetical protein			3.24901
	162.m02900	CNAG_04200	C2 domain-containing protein			5.73185
	162.m02882	CNAG_04209	voltage-gated potassium channel beta-2 subunit			10.6886
	CNAG_04232 conserved hypothetical protein (950 nt)	CNAG_04232	conserved hypothetical protein			-2.01112
	162.m02947	CNAG_04252	family with sequence similarity 116			2.92209
	1622.seq.034	CNAG_04338	cation diffusion facilitator 1			-3.95588
	162.m02759	CNAG_04344	mandelate racemase/muconate lactonizing enzyme			5.13015
	162.m02760	CNAG_04346	dihydrodipicolinate synthase			5.4189
	CNAG_04355 conserved hypothetical protein (1536 nt)	CNAG_04355	conserved hypothetical protein			-4.50648
	CNAG_04367 conserved hypothetical protein (1258 nt)	CNAG_04367	conserved hypothetical protein			-7.67943
	162.m02770	CNAG_04368	conserved hypothetical protein			3.63259
	162.m02720	CNAG_04372	DNA-directed RNA polymerase I			-2.85601
	162.m02705	CNAG_04405	cyclin-dependent protein kinase regulator			3.09728
	162.m02704	CNAG_04407	dynein intermediate chain			3.605
	162.m02996	CNAG_04409	conserved hypothetical protein			3.59253
	162.m02692	CNAG_04416	major facilitator superfamily transporter			5.71994
	162.m02977	CNAG_04436	conserved hypothetical protein			-3.57019
	162.m02671	CNAG_04445	40S ribosomal protein S7			-2.2084
	162.m02650	CNAG_04469	ornithine-oxo-acid aminotransferase			11.5755
	162.m02682	CNAG_04470	haloacid dehalogenase			18.1261
	CNAG_04478 conserved hypothetical protein (3236 nt)	CNAG_04478	conserved hypothetical protein			2.59548
	1621.seq.032	CNAG_04524	zinc metalloprotease			2.88586
	162.m02602	CNAG_04531	enoyl-CoA hydratase			3.55291
	185.m02390	CNAG_04606	conserved hypothetical protein			3.17554
	185.m02398	CNAG_04614	conserved hypothetical protein			3.02514
	185.m02410	CNAG_04627	COP9 signalosome complex subunit 12			2.66475
	185.m02439	CNAG_04655	rab family GTP-binding protein			3.29436
	185.m02466	CNAG_04688	acyl-CoA dehydrogenase			7.98338
	CNAG_04692 thymidylate synthase (1108 nt)	CNAG_04692	thymidylate synthase			-3.16894
	CNAG_04707 conserved hypothetical protein (1218 nt)	CNAG_04707	conserved hypothetical protein			-4.09255
	CNAG_04746 conserved hypothetical protein (2017 nt)	CNAG_04746	conserved hypothetical protein			3.37995
	185.m02522	CNAG_04748	conserved hypothetical protein			5.828
	185.m02523	CNAG_04749	conserved hypothetical protein			4.90414
	185.m02533	CNAG_04758	ammonium transporter			4.94853
	185.m02536	CNAG_04762	Ras2			-2.0806
	185.m02544	CNAG_04770	nucleolar essential protein 1			-4.13246
	185.m02755	CNAG_04790	conserved hypothetical protein			5.15153
	CNAG_04838 conserved hypothetical protein (2974 nt)	CNAG_04838	conserved hypothetical protein			-2.70195
	185.m02665	CNAG_04886	conserved hypothetical protein			3.71149
	185.m02666	CNAG_04888	conserved hypothetical protein			4.96227
	185.m02668	CNAG_04891	conserved hypothetical protein			35.8276
	CNAG_04895 nuclear protein (3718 nt)	CNAG_04895	nuclear protein			-2.25168
	185.m02674	CNAG_04896	tyrosine-tRNA ligase			11.2902
	185.m02681	CNAG_04903	conserved hypothetical protein			2.79917
	CNAG_04955 oxidoreductase (1430 nt)	CNAG_04955	oxidoreductase			2.31498
	CNAG_04979 conserved hypothetical protein (1637 nt)	CNAG_04979	conserved hypothetical protein			7.15028
	184.m05200	CNAG_04991	conserved hypothetical protein			-4.69785
	CNAG_05033 conserved hypothetical protein (1650 nt)	CNAG_05033	conserved hypothetical protein			-2.5403
	CNAG_05064 conserved hypothetical protein (1979 nt)	CNAG_05064	conserved hypothetical protein			-2.63171
	CNAG_05094 predicted protein (290 nt)	CNAG_05094	predicted protein			-3.71664
	184.m04847	CNAG_05097	cytoplasmic protein			4.55042
	184.m05029	CNAG_05115	sarcosine oxidase			7.33095
	184.m04826	CNAG_05119	GabA permease			9.60643
	CNAG_05139 UGT1 (2452 nt)	CNAG_05139	UGT1			3.81848
	184.m04797	CNAG_05151	u3 small nucleolar RNA-associated protein 11			-3.7218
	CNAG_05160 predicted protein (229 nt)	CNAG_05160	predicted protein			-19.5758
	CNAG_05162 predicted protein (377 nt)	CNAG_05162	predicted protein			2.00834
	CNAG_05167 conserved hypothetical protein (536 nt)	CNAG_05167	conserved hypothetical protein			3.00008
	184.m04741	CNAG_05218	adenylyl cyclase-associated protein			2.13761
	CNAG_05246 conserved hypothetical protein (735 nt)	CNAG_05246	conserved hypothetical protein			2.78369
	184.m04707	CNAG_05256	catalase			3.43664
	184.m04706	CNAG_05258	glucose-methanol-choline oxidoreductase			23.4091
	184.m04703	CNAG_05260	glutamate decarboxylase			4.10676
	CNAG_05264 alpha-amylase AmyA (2469 nt)	CNAG_05264	alpha-amylase AmyA			-15.9005
	CNAG_05266 membrane protein (1806 nt)	CNAG_05266	membrane protein			2.9302
	1741.seq.028	CNAG_05286	conserved hypothetical protein			2.04202
	CNAG_05289 conserved hypothetical protein (1860 nt)	CNAG_05289	conserved hypothetical protein			-2.53854
	184.m04663	CNAG_05302	amine oxidase			3.87447
	CNAG_05338 conserved hypothetical protein (682 nt)	CNAG_05338	conserved hypothetical protein			-3.3058
	184.m04330	CNAG_05340	monosaccharide transporter			-4.56938
	184.m04340	CNAG_05350	conserved hypothetical protein			-4.08971
	CNAG_05360 ATP-dependent RNA helicase MAK5 (2614 nt)	CNAG_05360	ATP-dependent RNA helicase MAK5			-7.55798
	CNAG_05371 conserved hypothetical protein (2688 nt)	CNAG_05371	conserved hypothetical protein			-3.20428
	184.m04373	CNAG_05383	conserved hypothetical protein			3.85305
	CNAG_05396 LRP16 family protein (940 nt)	CNAG_05396	LRP16 family protein			3.84238
	CNAG_05402 conserved hypothetical protein (1238 nt)	CNAG_05402	conserved hypothetical protein			-4.76013
	184.m04399	CNAG_05411	endoglucanase E-4			3.19098
	184.m04417	CNAG_05431	transcription factor Rim101/PacC			-6.39968
	184.m04424	CNAG_05438	conserved hypothetical protein			-12.969
	184.m04428	CNAG_05444	NADPH dehydrogenase			9.61309
	CNAG_05479 conserved hypothetical protein (3765 nt)	CNAG_05479	conserved hypothetical protein			-2.40827
	184.m04499	CNAG_05521	aldose reductase			6.25496
	184.m04512	CNAG_05534	pyridoxal reductase			4.53468
	CNAG_05572 conserved hypothetical protein (650 nt)	CNAG_05572	conserved hypothetical protein			-2.20381
	CNAG_05577 DUF747 family protein (2724 nt)	CNAG_05577	DUF747 family protein			4.35297
	1741.seq.112	CNAG_05632	conserved hypothetical protein			-15.4657
	184.m04617	CNAG_05644	2-nitropropane dioxygenase			7.1602
	CNAG_05658 L-arabinitol 4-dehydrogenase (1570 nt)	CNAG_05658	L-arabinitol 4-dehydrogenase			6.77866
	180.m00386	CNAG_05721	peroxisomal hydratase-dehydrogenase-epimerase			3.4011
	180.m00115	CNAG_05724	conserved hypothetical protein			3.42001
	180.m02983	CNAG_05739	conserved hypothetical protein			3.45575
	CNAG_05772 conserved hypothetical protein (2089 nt)	CNAG_05772	conserved hypothetical protein			7.54228
	CNAG_05778 WSC domain-containing protein (1989 nt)	CNAG_05778	WSC domain-containing protein			4.56938
	180.m00085	CNAG_05794	mps1 binder			2.74918
	CNAG_05817 nucleotide-sugar transporter (1970 nt)	CNAG_05817	nucleotide-sugar transporter			2.01112
	180.m00331	CNAG_05824	transparent testa glabra 1 protein			3.7633
	180.m00035	CNAG_05904	ribosomal protein S14			-2.72074
	180.m00032	CNAG_05913	alpha-glucosidase			6.85426
	CNAG_05914 MFS maltose permease MalP (2192 nt)	CNAG_05914	MFS maltose permease MalP			3.55045
	1681.seq.049	CNAG_05939	conserved hypothetical protein			3.66293
	CNAG_05981 conserved hypothetical protein (458 nt)	CNAG_05981	conserved hypothetical protein			-3.40345
	CNAG_05996 amino acid transporter (3075 nt)	CNAG_05996	amino acid transporter			3.28524
	CNAG_06000 glycoprotein (1986 nt)	CNAG_06000	glycoprotein			-5.90526
	CNAG_06005 conserved hypothetical protein (3065 nt)	CNAG_06005	conserved hypothetical protein			-4.77996
	164.m01652	CNAG_06008	asparaginase			5.76372
	164.m01998	CNAG_06027	aryl-alcohol dehydrogenase			6.26798
	CNAG_06051 galactokinase (2195 nt)	CNAG_06051	galactokinase			4.11816
	164.m01573	CNAG_06056	conserved hypothetical protein			2.94241
	164.m02811	CNAG_06136	conserved hypothetical protein			6.73184
	164.m02125	CNAG_06144	cytoplasmic protein			-2.09072
	164.m02122	CNAG_06155	conserved hypothetical protein			3.04407
	164.m02152	CNAG_06169	R,R			5.3852
	164.m02814	CNAG_06191	conserved hypothetical protein			5.18376
	164.m02161	CNAG_06208	heat shock protein			-2.14801
	CNAG_06217 conserved hypothetical protein (1417 nt)	CNAG_06217	conserved hypothetical protein			-2.80694
	164.m02206	CNAG_06241	acidic laccase Cfo1			-2.81474
	CNAG_06250 conserved hypothetical protein (2099 nt)	CNAG_06250	conserved hypothetical protein			3.6833
	183.m01597	CNAG_06259	alpha-glucoside:hydrogen symporter			12.3291
	183.m01630	CNAG_06324	zinc finger protein			-3.89602
	CNAG_06340 conserved hypothetical protein (1743 nt)	CNAG_06340	conserved hypothetical protein			-3.54062
	CNAG_06341 conserved hypothetical protein (1010 nt)	CNAG_06341	conserved hypothetical protein			-5.49074
	183.m01867	CNAG_06345	MDM10			-3.87179
	CNAG_06367 conserved hypothetical protein (2479 nt)	CNAG_06367	conserved hypothetical protein			-2.36362
	183.m01671	CNAG_06371	hydrolase			4.55358
	CNAG_06372 hypothetical protein (607 nt)	CNAG_06372	hypothetical protein			6.77866
	183.m01782	CNAG_06484	conserved hypothetical protein			8.6458
	CNAG_06491 conserved hypothetical protein (995 nt)	CNAG_06491	conserved hypothetical protein			-2.90593
	183.m01798	CNAG_06500	arginine metabolism transcriptional control protein			3.45097
	183.m01808	CNAG_06511	conserved hypothetical protein			5.30738
	CNAG_06515 UPF0271 protein (1049 nt)	CNAG_06515	UPF0271 protein			5.59834
	CNAG_06524 conserved hypothetical protein (2629 nt)	CNAG_06524	conserved hypothetical protein			20.1681
	180.m00454	CNAG_06552	CAMK/CAMKL/AMPK protein kinase			3.66293
	180.m00227	CNAG_06553	conserved hypothetical protein			3.01467
	180.m00226	CNAG_06554	FAD dependent oxidoreductase superfamily			8
	180.m00225	CNAG_06555	aromatic amino acid aminotransferase			4.36203
	180.m00472	CNAG_06559	conserved hypothetical protein			5.23794
	180.m00223	CNAG_06560	esterase			3.98616
	CNAG_06568 serine/threonine protein kinase (1629 nt)	CNAG_06568	serine/threonine protein kinase			-3.85572
	180.m02956	CNAG_06588	conserved hypothetical protein			2.59728
	CNAG_06611 DNA-directed RNA polymerase I polypeptide 2 (4257 nt)	CNAG_06611	DNA-directed RNA polymerase I polypeptide 2			-2.81864
	CNAG_06649 haloacid dehalogenase (1142 nt)	CNAG_06649	haloacid dehalogenase			9.11347
	CNAG_06651 amidohydrolase (1645 nt)	CNAG_06651	amidohydrolase			4.11246
	CNAG_06752 conserved hypothetical protein (1999 nt)	CNAG_06752	conserved hypothetical protein			-3.4011
	CNAG_06762 conserved hypothetical protein (1704 nt)	CNAG_06762	conserved hypothetical protein			-2.36526
	CNAG_06777 fructosyl amino acid oxidase (1821 nt)	CNAG_06777	fructosyl amino acid oxidase			3.81055
	CNAG_06805 predicted protein (541 nt)	CNAG_06805	predicted protein			4.27819
	163.m06358	CNAG_06817	UAP1			30.9528
	163.m06383	CNAG_06818	163.m06383p			4.77004
	CNAG_06830 histidinol dehydrogenase (2740 nt)	CNAG_06830	histidinol dehydrogenase			-2.29104
	CNAG_06847 ribosomal protein S28e (1343 nt)	CNAG_06847	ribosomal protein S28e			-2.27206
	167.m03668	CNAG_06876	alpha-ketoglutarate-dependent taurine dioxygenase			5.1551
	180.m00245	CNAG_06877	conserved hypothetical protein			3.6025
	176.m02173	CNAG_06892	preconditioning-inducible gene 1 protein			4.70111
	CNAG_06910 beta-lactamase domain-containing protein (1105 nt)	CNAG_06910	beta-lactamase domain-containing protein			6.94031
	CNAG_06911 predicted protein (989 nt)	CNAG_06911	predicted protein			2.35381
	176.m02147	CNAG_06919	methyltransferase			-2.37512
	CNAG_07276 conserved hypothetical protein (747 nt)	CNAG_07276	conserved hypothetical protein			-3.06099
	CNAT_00114_CNAG_00114_cneo	CNAG_07312	conserved hypothetical protein			-5.03154
	CNAT_00208_CNAG_00208_cneo	CNAG_07327	conserved hypothetical protein			3.45097
	181.m07976	CNAG_07334	ferric reductase transmembrane component			5.79175
	181.m08042	CNAG_07347	heat shock protein			6.74585
	181.m08447	CNAG_07382	conserved hypothetical protein			-2.01252
	CNAT_07275_CNAG_07275_cneo	CNAG_07386	conserved hypothetical protein			9.74053
	CNAT_06856_CNAG_06856_cneo	CNAG_07399	conserved hypothetical protein			9.55993
	163.m06353	CNAG_07409	mitochondrial-related RNA polymerase			-3.16674
	CNAT_07257_CNAG_07257_cneo	CNAG_07413	nucleolar GTP-binding protein			-6.1603
	1633.seq.114	CNAG_07424	predicted protein			-2.08493
	CNAT_01160_CNAG_01160_cneo	CNAG_07439	WD-repeat protein			-3.26934
	CNAT_00913_CNAG_00913_cneo	CNAG_07448	urea transporter			5.71994
	1711.seq.146	CNAG_07472	predicted protein			3.4011
	186.m03699	CNAG_07481	conserved hypothetical protein			3.48703
	CNAT_04061_CNAG_04061_cneo	CNAG_07493	conserved hypothetical protein			5.3443
	CNAT_02626_CNAG_02626_cneo	CNAG_07555	conserved hypothetical protein			4.19887
	CNAT_02615_CNAG_02615_cneo	CNAG_07566	GYP5			3.01049
	167.m05803	CNAG_07625	plasma membrane protein			-5.00372
	167.m03242	CNAG_07626	NAD-binding Rossmann fold oxidoreductase family			8.89503
	CNAT_02450_CNAG_02450_cneo	CNAG_07630	rRNA primary transcript binding protein			-2.65553
	180.m00102	CNAG_07672	conserved hypothetical protein			-3.38463
	CNAT_05850_CNAG_05850_cneo	CNAG_07677	conserved hypothetical protein			3.28069
	CNAT_06996_CNAG_06996_cneo	CNAG_07782	oxidoreductase			3.31039
	CNAT_07001_CNAG_07001_cneo	CNAG_07784	conserved hypothetical protein			-6.48902
	184.m04960	CNAG_07799	ABC transporter			3.14923
hapX∆ vs WT; hap3∆ vs WT	181.m07806	CNAG_00026	aminotransferase	2.78949	2.63719
	CNAG_00063 conserved hypothetical protein (925 nt)	CNAG_00063	conserved hypothetical protein	-7.3615	-3.94767
	181.m07899	CNAG_00135	cyclophilin	-4.66216	-2.92411
	CNAG_00236 8-amino-7-oxononanoatesynthase (1517 nt)	CNAG_00236	8-amino-7-oxononanoatesynthase	10.7928	9.11347
	181.m08071	CNAG_00329	conserved hypothetical protein	12.4494	5.35542
	CNAG_00389 mitochondrial protein (1226 nt)	CNAG_00389	mitochondrial protein	22.7848	11.2433
	CNAG_00400 conserved hypothetical protein (635 nt)	CNAG_00400	conserved hypothetical protein	6.78336	3.26934
	CNAG_00442 cyclin (1751 nt)	CNAG_00442	cyclin	-7.29547	-3.09942
	181.m08198	CNAG_00462	oxidoreductase	12.5012	10.5927
	CNAG_00536 conserved hypothetical protein (722 nt)	CNAG_00536	conserved hypothetical protein	13.5573	6.55684
	181.m08311	CNAG_00573	conserved hypothetical protein	9.81508	9.03798
	CNAG_00622 acetylornithine transaminase (1869 nt)	CNAG_00622	acetylornithine transaminase	4.19014	2.69634
	CNAG_00626 conserved hypothetical protein (1037 nt)	CNAG_00626	conserved hypothetical protein	6.69461	2.2958
	CNAG_00715 conserved hypothetical protein (443 nt)	CNAG_00715	conserved hypothetical protein	11.5115	4.71089
	181.m08573	CNAG_00854	C-8 sterol isomerase	-2.25168	-3.04618
	CNAG_00866 transketolase (2951 nt)	CNAG_00866	transketolase	2.00416	2.75299
	CNAG_00919 carboxypeptidase D (2246 nt)	CNAG_00919	carboxypeptidase D	-8.12856	-9.55993
	163.m03884	CNAG_00978	NADH dehydrogenase	47.968	18.8566
	163.m04792	CNAG_00997	hypothetical protein	9.10084	4.05865
	CNAG_01064 conserved hypothetical protein (913 nt)	CNAG_01064	conserved hypothetical protein	3.74509	4.25453
	163.m06211	CNAG_01137	aconitase	10.5561	17.5939
	163.m06204	CNAG_01150	delta-12 fatty acid desaturase	4.75024	3.23777
	163.m06555	CNAG_01212	conserved hypothetical protein	5.91755	14.2709
	163.m06425	CNAG_01229	L-mandelate dehydrogenase	3.6833	4.08971
	163.m06475	CNAG_01287	NADH-ubiquinone oxidoreductase 51 kDa subunit	8.17943	16.089
	163.m06504	CNAG_01323	ubiquinol-cytochrome-c reductase	5.23794	5.67649
	163.m06514	CNAG_01348	conserved hypothetical protein	4.22221	3.35427
	163.m06141	CNAG_01387	conserved hypothetical protein	2.75872	11.992
	179.m00618	CNAG_01464	flavohemoglobin	7.215	14.5002
	179.m00603	CNAG_01470	NADH-ubiquinone oxidoreductase 24 kDa subunit	18.6357	12.1678
	CNAG_01536 nonmuscle myosin heavy chain b (5282 nt)	CNAG_01536	nonmuscle myosin heavy chain b	-4.96915	-3.53326
	179.m00555	CNAG_01539	inositol-3-phosphate synthase	-13.9095	-14.6213
	179.m00221	CNAG_01737	C-4 methyl sterol oxidase	-14.1723	-5.18736
	179.m00227	CNAG_01744	phosphatase	2.21606	2.42335
	CNAG_01796 conserved hypothetical protein (1813 nt)	CNAG_01796	conserved hypothetical protein	-3.23104	-3.77114
	179.m00290	CNAG_01840	beta1-tubulin	-9.85598	-3.82113
	179.m00685	CNAG_01844	tetracycline efflux protein	2.59908	6.51606
	CNAG_01846 flavoprotein (2403 nt)	CNAG_01846	flavoprotein	48.7388	159.786
	CNAG_01874 conserved hypothetical protein (787 nt)	CNAG_01874	conserved hypothetical protein	-3.06524	-3.12315
	176.m02379	CNAG_01903	conserved hypothetical protein	-7.215	-3.71407
	176.m02392	CNAG_01915	ribonucleotide reductase subunit	-3.54799	-4.1468
	176.m02419	CNAG_01946	allantoate permease	-26.2092	-7.49537
	167.m03630	CNAG_02039	integral membrane protein	3.12531	3.09513
	CNAG_02043 conserved hypothetical protein (750 nt)	CNAG_02043	conserved hypothetical protein	4.23981	8.51496
	167.m03593	CNAG_02082	conserved hypothetical protein	5.07357	2.83825
	167.m05836	CNAG_02095	cyclin	-19.2395	-4.41068
	CNAG_02118 conserved hypothetical protein (1964 nt)	CNAG_02118	conserved hypothetical protein	8.36868	3.46535
	CNAG_02131 iron sulfur assembly protein 1 (819 nt)	CNAG_02131	iron sulfur assembly protein 1	9.49389	7.19004
	167.m03539	CNAG_02140	conserved hypothetical protein	13.6233	10.2745
	167.m03538	CNAG_02143	conserved hypothetical protein	7.51618	3.36592
	167.m05860	CNAG_02156	conserved hypothetical protein	-18.9352	-3.82378
	1672.seq.071	CNAG_02297	conserved hypothetical protein	-5.75573	-2.73208
	167.m03373	CNAG_02315	ubiquinol-cytochrome c reductase iron-sulfur	11.9837	5.71994
	CNAG_02346 conserved hypothetical protein (505 nt)	CNAG_02346	conserved hypothetical protein	2.64085	3.34963
	167.m03306	CNAG_02403	conserved hypothetical protein	7.41784	4.39846
[truncated: 530 more rows]
