# Supplementary material for: HapX Positively and Negatively Regulates the Transcriptional Response to Iron Deprivation in Cryptococcus neoformans
Source: PLoS Pathog. 2010 Nov 24;6(11):e1001209. doi: 10.1371/journal.ppat.1001209 (PMC2991262; doi:10.1371/journal.ppat.1001209)
Supplement: Table S3 — Differentially expressed genes (at least 2-fold) with statistical significance (q value less than 0.05) in the mutants versus wild-type in response to ferric chloride. (0.17 MB XLS) [file ppat.1001209.s008.xls]

## Sheet: Sheet1
Table S3. Differentially expressed genes (at least 2-fold) with statistical significance (q value less than 0.05) in the mutants versus wild-type in response to ferric chloride.
Colour legend:	Up-regulation
	Down-regulation
Comparison	Microarray Oligo ID	H99 gene ID	Gene annotation	Fold change (Ferric chloride)
				hapX∆ vs WT	hap3∆ vs WT	cir1∆ vs WT
hapX∆ vs WT	CNAG_00030 D-3-phosphoglycerate dehydrogenase (1229 nt)	CNAG_00030	D-3-phosphoglycerate dehydrogenase	3.39168
	181.m07812	CNAG_00034	60s ribosomal protein l9	2.10672
	CNAG_00055 conserved hypothetical protein (1306 nt)	CNAG_00055	conserved hypothetical protein	4.59798
	CNAG_00064 COPII-coated vesicle protein (1077 nt)	CNAG_00064	COPII-coated vesicle protein	3.18656
	CNAG_00075 conserved hypothetical protein (615 nt)	CNAG_00075	conserved hypothetical protein	-2.91602
	CNAG_00082 nucleotide binding protein (1176 nt)	CNAG_00082	nucleotide binding protein	2.78176
	181.m07862	CNAG_00093	conserved hypothetical protein	-5.98769
	181.m07870	CNAG_00101	conserved hypothetical protein	3.05675
	CNAG_00107 conserved hypothetical protein (1843 nt)	CNAG_00107	conserved hypothetical protein	-2.30218
	CNAG_00123 conserved hypothetical protein (1107 nt)	CNAG_00123	conserved hypothetical protein	7.20002
	181.m07891	CNAG_00124	CAS32p	4.6396
	181.m07897	CNAG_00132	conserved hypothetical protein	2.41329
	CNAG_00160 conserved hypothetical protein (1420 nt)	CNAG_00160	conserved hypothetical protein	4.36506
	181.m07938	CNAG_00176	glutamate carboxypeptidase protein	2.75681
	CNAG_00188 endoplasmic reticulum protein (1428 nt)	CNAG_00188	endoplasmic reticulum protein	2.28153
	CNAG_00189 conserved hypothetical protein (1325 nt)	CNAG_00189	conserved hypothetical protein	4.46915
	181.m07953	CNAG_00190	conserved hypothetical protein	-5.24885
	CNAG_00247 saccharopine dehydrogenase (3586 nt)	CNAG_00247	saccharopine dehydrogenase	5.7041
	CNAG_00256 aspartate-semialdehyde dehydrogenase (1218 nt)	CNAG_00256	aspartate-semialdehyde dehydrogenase	3.17114
	181.m08745	CNAG_00286	conserved hypothetical protein	-2.73208
	CNAG_00304 predicted protein (465 nt)	CNAG_00304	predicted protein	3.00216
	CNAG_00312 synaptobrevin (991 nt)	CNAG_00312	synaptobrevin	2.94854
	CNAG_00320 ubiquitin-protein ligase (2704 nt)	CNAG_00320	ubiquitin-protein ligase	4.65893
	181.m08071	CNAG_00329	conserved hypothetical protein	2.81474
	181.m08753	CNAG_00357	ribonuclease H	-6.89715
	CNAG_00359 conserved hypothetical protein (1190 nt)	CNAG_00359	conserved hypothetical protein	4.36203
	181.m08085	CNAG_00374	conserved hypothetical protein	-3.18656
	CNAG_00389 mitochondrial protein (1226 nt)	CNAG_00389	mitochondrial protein	9.15145
	CNAG_00391 conserved hypothetical protein (1146 nt)	CNAG_00391	conserved hypothetical protein	2.59728
	CNAG_00395 conserved hypothetical protein (1744 nt)	CNAG_00395	conserved hypothetical protein	2.01112
	CNAG_00400 conserved hypothetical protein (635 nt)	CNAG_00400	conserved hypothetical protein	2.27363
	181.m08148	CNAG_00402	eukaryotic initiation factor 4F subunit P130	2.10818
	CNAG_00425 predicted protein (1266 nt)	CNAG_00425	predicted protein	4.60117
	181.m08771	CNAG_00453	mitochondrial protein	-6.28974
	CNAG_00464 pre-mRNA-splicing factor RSE1 (4773 nt)	CNAG_00464	pre-mRNA-splicing factor RSE1	2.03637
	CNAG_00476 conserved hypothetical protein (1718 nt)	CNAG_00476	conserved hypothetical protein	2.64085
	CNAG_00486 mitochondrial protein (645 nt)	CNAG_00486	mitochondrial protein	3.03354
	CNAG_00495 conserved hypothetical protein (707 nt)	CNAG_00495	conserved hypothetical protein	2.01531
	CNAG_00506 conserved hypothetical protein (2031 nt)	CNAG_00506	conserved hypothetical protein	4.87702
	CNAG_00535 mitochondrial ribosomal protein subunit L16 (1164 nt)	CNAG_00535	mitochondrial ribosomal protein subunit L16	2.38006
	181.m08783	CNAG_00542	conserved hypothetical protein	-5.16225
	181.m08287	CNAG_00546	chitin synthase 6	-4.38933
	181.m08298	CNAG_00560	vacuolar ATP synthase subunit e	-2.56685
	181.m08315	CNAG_00577	conserved hypothetical protein	-3.5603
	CNAG_00597 amino acid transporter (2385 nt)	CNAG_00597	amino acid transporter	3.84771
	181.m08331	CNAG_00598	nicotinamide mononucleotide permease	2.49666
	181.m08801	CNAG_00605	cytoplasmic protein	-3.31039
	CNAG_00622 acetylornithine transaminase (1869 nt)	CNAG_00622	acetylornithine transaminase	2.7057
	CNAG_00626 conserved hypothetical protein (1037 nt)	CNAG_00626	conserved hypothetical protein	2.44698
	CNAG_00638 GTPase (2336 nt)	CNAG_00638	GTPase	-3.04196
	CNAG_00663 conserved hypothetical protein (1558 nt)	CNAG_00663	conserved hypothetical protein	-3.34963
	181.m08873	CNAG_00674	conserved hypothetical protein	-4.19305
	CNAG_00690 conserved hypothetical protein (1463 nt)	CNAG_00690	conserved hypothetical protein	2.0209
	181.m08423	CNAG_00700	bifunctional purine biosynthesis protein PURH	-4.39542
	CNAG_00715 conserved hypothetical protein (443 nt)	CNAG_00715	conserved hypothetical protein	2.39164
	CNAG_00721 capsular associated protein (2205 nt)	CNAG_00721	capsular associated protein	2.60268
	181.m08449	CNAG_00727	mitochondrial protein with role in iron accumulation	-4.31991
	CNAG_00733 conserved hypothetical protein (1902 nt)	CNAG_00733	conserved hypothetical protein	2.9897
	181.m08464	CNAG_00743	imidazoleglycerol phosphate synthase	3.2154
	CNAG_00746 CAS35p (2472 nt)	CNAG_00746	CAS35p	2.36362
	1704.seq.171	CNAG_00748	conserved hypothetical protein	4.24864
	181.m08489	CNAG_00770	DNA mismatch repair protein MSH2	-4.9451
	181.m08493	CNAG_00774	d-3-phosphoglycerate dehydrogenase 2	2.32785
	181.m08497	CNAG_00778	conserved hypothetical protein	2.88786
	181.m08550	CNAG_00828	pathway-specific nitrogen regulator	2.24544
	181.m08560	CNAG_00840	conserved hypothetical protein	-4.76673
	CNAG_00884 exocyst complex component protein (3744 nt)	CNAG_00884	exocyst complex component protein	2.89387
	163.m03786	CNAG_00891	ATP-binding cassette transporter	2.00416
	CNAG_00892 conserved hypothetical protein (884 nt)	CNAG_00892	conserved hypothetical protein	-2.97317
	163.m03785	CNAG_00893	conserved hypothetical protein	-3.55045
	163.m03822	CNAG_00904	aflatoxin efflux pump AFLT	-2.2642
	163.m03818	CNAG_00911	phytanoyl-CoA dioxygenase	4.84333
	163.m03809	CNAG_00930	argininosuccinate synthase	3.56277
	163.m03922	CNAG_00995	conserved hypothetical protein	-6.50703
	CNAG_01002 conserved hypothetical protein (2111 nt)	CNAG_01002	conserved hypothetical protein	2.49666
	CNAG_01007 C2 domain-containing protein (1753 nt)	CNAG_01007	C2 domain-containing protein	-3.43903
	163.m04809	CNAG_01031	conserved hypothetical protein	-4.59798
	CNAG_01047 conserved hypothetical protein (503 nt)	CNAG_01047	conserved hypothetical protein	2.70008
	163.m04808	CNAG_01050	conserved hypothetical protein	-2.0691
	CNAG_01058 conserved hypothetical protein (1179 nt)	CNAG_01058	conserved hypothetical protein	2.51926
	163.m06176	CNAG_01059	vacuolar membrane protein	-3.80791
	CNAG_01064 conserved hypothetical protein (913 nt)	CNAG_01064	conserved hypothetical protein	5.06654
	163.m06160	CNAG_01094	pre-mRNA-splicing factor CWC25	-6.06287
	CNAG_01113 predicted protein (300 nt)	CNAG_01113	predicted protein	2.30857
	1632.seq.066	CNAG_01122	conserved hypothetical protein	4.90754
	163.m06217	CNAG_01125	conserved hypothetical protein	-4.59161
	163.m06188	CNAG_01130	conserved hypothetical protein	-4.21929
	CNAG_01134 conserved hypothetical protein (3792 nt)	CNAG_01134	conserved hypothetical protein	2.98349
	CNAG_01139 predicted protein (1006 nt)	CNAG_01139	predicted protein	3.04196
	163.m06204	CNAG_01150	delta-12 fatty acid desaturase	2.09507
	CNAG_01151 conserved hypothetical protein (728 nt)	CNAG_01151	conserved hypothetical protein	3.06524
	CNAG_01175 conserved hypothetical protein (1295 nt)	CNAG_01175	conserved hypothetical protein	3.24676
	CNAG_01177 nuclear envelope-endoplasmic reticulum network protein (1626 nt)	CNAG_01177	nuclear envelope-endoplasmic reticulum network	4.86689
	CNAG_01178 nuclear envelope-endoplasmic reticulum network protein (2536 nt)	CNAG_01178	nuclear envelope-endoplasmic reticulum network	3.22657
	163.m06277	CNAG_01179	RPA42	3.09942
	163.m06577	CNAG_01185	hsp70-like protein	-3.84238
	163.m06257	CNAG_01197	ran GTPase activator	-5.90935
	163.m06427	CNAG_01221	prenyltransferase	2.40161
	163.m06285	CNAG_01222	conserved hypothetical protein	-5.51744
	163.m06418	CNAG_01242	conserved hypothetical protein HapX	-20.9372
	CNAG_01299 conserved hypothetical protein (2311 nt)	CNAG_01299	conserved hypothetical protein	3.93674
	CNAG_01308 conserved hypothetical protein (3221 nt)	CNAG_01308	conserved hypothetical protein	2.20228
	CNAG_01318 monovalent inorganic cation transporter (2618 nt)	CNAG_01318	monovalent inorganic cation transporter	2.75299
	1633.seq.118	CNAG_01353	conserved hypothetical protein	4.10676
	163.m06139	CNAG_01390	adenine phosphoribosyltransferase	-2.05908
	163.m06219	CNAG_01399	conserved hypothetical protein	4.299
	163.m06238	CNAG_01402	actin binding protein	-3.82909
	163.m06315	CNAG_01437	ribosomal RNA assembly protein mis3	-4.10961
	163.m06313	CNAG_01439	U4/U6 small nuclear ribonucleoprotein Prp4	2.27837
	CNAG_01442 cysteine desulfhydrase (1812 nt)	CNAG_01442	cysteine desulfhydrase	2.67771
	179.m00603	CNAG_01470	NADH-ubiquinone oxidoreductase 24 kDa subunit	4.60436
	179.m00629	CNAG_01476	conserved hypothetical protein	2.81669
	CNAG_01493 conserved hypothetical protein (698 nt)	CNAG_01493	conserved hypothetical protein	-2.84415
	CNAG_01529 conserved hypothetical protein (1689 nt)	CNAG_01529	conserved hypothetical protein	-2.94037
	CNAG_01580 conserved hypothetical protein (4746 nt)	CNAG_01580	conserved hypothetical protein	2.41496
	179.m00093	CNAG_01583	vacuolar-sorting protein SNF7	-5.59446
	179.m00094	CNAG_01584	hydrolase	-5.62167
	CNAG_01596 conserved hypothetical protein (1097 nt)	CNAG_01596	conserved hypothetical protein	5.09471
	CNAG_01599 conserved hypothetical protein (746 nt)	CNAG_01599	conserved hypothetical protein	3.605
	179.m00648	CNAG_01622	conserved hypothetical protein	3.60001
	179.m00155	CNAG_01657	fumarate hydratase	-2.05908
	179.m00164	CNAG_01669	metallo-beta-lactamase family protein	3.96687
	179.m00165	CNAG_01670	conserved hypothetical protein	-3.13616
	179.m00186	CNAG_01693	exosome complex exonuclease rrp45	-3.09084
	179.m00189	CNAG_01696	DNAj protein	-4.57572
	179.m00221	CNAG_01737	C-4 methyl sterol oxidase	-3.70122
	179.m00228	CNAG_01745	sn-glycerol-3-phosphate dehydrogenase NAD	-5.63338
	179.m00245	CNAG_01769	mitochondrial inner membrane protein	-4.07839
	179.m00667	CNAG_01779	conserved hypothetical protein	-3.74509
	CNAG_01803 conserved hypothetical protein (802 nt)	CNAG_01803	conserved hypothetical protein	-9.77434
	CNAG_01809 small nuclear ribonucleoprotein hPrp3 (1891 nt)	CNAG_01809	small nuclear ribonucleoprotein hPrp3	2.44528
	CNAG_01818 ATP synthase mitochondrial F1 complex assembly factor 2 (1078 nt)	CNAG_01818	ATP synthase mitochondrial F1 complex assembly	2.47426
	179.m00276	CNAG_01820	pyruvate kinase	2.22376
	179.m00673	CNAG_01821	conserved hypothetical protein	-8.90737
	179.m00278	CNAG_01823	myo-inositol monophosphatase	-3.56771
	179.m00290	CNAG_01840	beta1-tubulin	-3.71664
	179.m05155	CNAG_01847	conserved hypothetical protein	-4.03341
	176.m02348	CNAG_01870	mitochondrial protein	-2.69447
	176.m02365	CNAG_01889	glutathione S-transferase	-5.59446
	176.m02368	CNAG_01892	conserved hypothetical protein	2.5245
	176.m02375	CNAG_01900	conserved hypothetical protein	-3.75809
	CNAG_01908 uroporphyrinogen-III synthase (900 nt)	CNAG_01908	uroporphyrinogen-III synthase	4.89056
	176.m02550	CNAG_01914	mitochondrial protein	-5.01413
	176.m02399	CNAG_01924	conserved hypothetical protein	-3.58755
	176.m02400	CNAG_01925	conserved hypothetical protein	-5.8604
	176.m02419	CNAG_01946	allantoate permease	-6.35548
	176.m02429	CNAG_01957	endopeptidase	2.01531
	176.m02556	CNAG_01961	MSP domain-containing protein	-3.85839
	167.m03642	CNAG_02025	conserved hypothetical protein	2.76638
	167.m03638	CNAG_02030	glyoxal oxidase	-4.31392
	CNAG_02044 conserved hypothetical protein (410 nt)	CNAG_02044	conserved hypothetical protein	-5.55197
	CNAG_02070 conserved hypothetical protein (891 nt)	CNAG_02070	conserved hypothetical protein	-4.50335
	CNAG_02089 conserved hypothetical protein (2422 nt)	CNAG_02089	conserved hypothetical protein	4.06146
	167.m05836	CNAG_02095	cyclin	-4.41373
	167.m05845	CNAG_02110	N-terminal acetyltransferase	-4.28412
	CNAG_02118 conserved hypothetical protein (1964 nt)	CNAG_02118	conserved hypothetical protein	2.914
	CNAG_02127 cyclin-dependent protein kinase regulator (1282 nt)	CNAG_02127	cyclin-dependent protein kinase regulator	3.90413
	167.m03538	CNAG_02143	conserved hypothetical protein	7.52139
	167.m05860	CNAG_02156	conserved hypothetical protein	-12.2525
	167.m05863	CNAG_02173	transport protein particle component	-4.85678
	167.m03508	CNAG_02174	signal recognition particle protein	-4.05584
	CNAG_02181 dihydrokaempferol 4-reductase (1628 nt)	CNAG_02181	dihydrokaempferol 4-reductase	2.35218
	CNAG_02212 eukaryotic translation initiation factor 3 110 kda subunit (3077 nt)	CNAG_02212	eukaryotic translation initiation factor 3 110 kda	2.40161
	CNAG_02221 conserved hypothetical protein (1328 nt)	CNAG_02221	conserved hypothetical protein	2.92817
	CNAG_02223 signal sequence binding protein (5448 nt)	CNAG_02223	signal sequence binding protein	2.12727
	CNAG_02225 cellulase (1679 nt)	CNAG_02225	cellulase	2.35218
	CNAG_02229 farnesyltransferase (1298 nt)	CNAG_02229	farnesyltransferase	3.07588
	167.m03425	CNAG_02255	BNR/Asp-box repeat family protein	-4.83662
	CNAG_02262 ATP-binding cassette transporter (6844 nt)	CNAG_02262	ATP-binding cassette transporter	2.46229
	CNAG_02267 spindle assembly checkpoint protein SLDB (1587 nt)	CNAG_02267	spindle assembly checkpoint protein SLDB	2.4402
	CNAG_02270 homoserine O-acetyltransferase (2019 nt)	CNAG_02270	homoserine O-acetyltransferase	2.49666
	1672.seq.071	CNAG_02297	conserved hypothetical protein	-3.71407
	167.m03373	CNAG_02315	ubiquinol-cytochrome c reductase iron-sulfur	3.10588
	CNAG_02325 mitochondrial protein (1340 nt)	CNAG_02325	mitochondrial protein	2.09652
	167.m03694	CNAG_02335	UPF0364 protein	-2.22222
	CNAG_02336 conserved hypothetical protein (2711 nt)	CNAG_02336	conserved hypothetical protein	4.17854
	CNAG_02350 conserved hypothetical protein (795 nt)	CNAG_02350	conserved hypothetical protein	4.29304
	167.m03347	CNAG_02354	ribosomal protein L2	2.25168
	1672.seq.008	CNAG_02360	conserved hypothetical protein	-2.0195
	167.m03328	CNAG_02373	ATP binding protein	-3.27161
	167.m03311	CNAG_02398	conserved hypothetical protein	-3.10372
	167.m03306	CNAG_02403	conserved hypothetical protein	2.46741
	167.m03295	CNAG_02417	lipase/esterase family protein	-3.24226
	167.m05955	CNAG_02427	conserved hypothetical protein	-2.99385
	CNAG_02430 ABC transporter ABCC 6 (5771 nt)	CNAG_02430	ABC transporter ABCC.6	4.35297
	167.m03245	CNAG_02470	phosphoric monoester hydrolase	-2.90795
	167.m03218	CNAG_02500	calnexin	-2.32141
	167.m03217	CNAG_02501	conserved hypothetical protein	-4.29304
	167.m03673	CNAG_02540	conserved hypothetical protein	3.03985
	167.m05755	CNAG_02550	conserved hypothetical protein	-3.50399
	176.m02194	CNAG_02561	spermine transporter	-6.75989
	176.m02198	CNAG_02564	conserved hypothetical protein	5.17658
	CNAG_02568 UBA/TS-N domain-containing protein (5172 nt)	CNAG_02568	UBA/TS-N domain-containing protein	2.04911
	CNAG_02577 oxidoreductase (1582 nt)	CNAG_02577	oxidoreductase	-2.13761
	CNAG_02587 alfa-L-rhamnosidase (3253 nt)	CNAG_02587	alfa-L-rhamnosidase	3.94767
	176.m02309	CNAG_02683	conserved hypothetical protein	-3.48945
	CNAG_02700 conserved hypothetical protein (5143 nt)	CNAG_02700	conserved hypothetical protein	2.29104
	CNAG_02710 chaperonin-containing T-complex gamma subunit Cct3 (2240 nt)	CNAG_02710	chaperonin-containing T-complex gamma subunit Cct3	2.57398
	CNAG_02717 aryl-alcohol dehydrogenase (1835 nt)	CNAG_02717	aryl-alcohol dehydrogenase	2.38998
	179.m00315	CNAG_02736	t-complex protein 1	-3.19762
	179.m00344	CNAG_02777	phosphate transporter	-6.09658
	179.m00354	CNAG_02790	galactinol synthase	-3.21763
	CNAG_02792 AAA family ATPase (1908 nt)	CNAG_02792	AAA family ATPase	5.54044
	CNAG_02793 kynurenine 3-monooxygenase (2023 nt)	CNAG_02793	kynurenine 3-monooxygenase	2.81669
	179.m00359	CNAG_02796	phospho-2-dehydro-3-deoxyheptonate aldolase	-2.41999
	CNAG_02820 CAMK/CAMKL/LKB protein kinase (3248 nt)	CNAG_02820	CAMK/CAMKL/LKB protein kinase	2.75299
	CNAG_02845 cDNA sequence (1819 nt)	CNAG_02845	cDNA sequence	2.76063
	CNAG_02847 thymidylate kinase (811 nt)	CNAG_02847	thymidylate kinase	2.33593
	179.m00401	CNAG_02852	aminotransferase	-4.57572
	CNAG_02865 hypothetical protein (704 nt)	CNAG_02865	hypothetical protein	-5.45281
	179.m00714	CNAG_02873	signal peptidase I	-3.2065
	CNAG_02877 conserved hypothetical protein (2470 nt)	CNAG_02877	conserved hypothetical protein	-2.56507
	CNAG_02878 conserved hypothetical protein (1511 nt)	CNAG_02878	conserved hypothetical protein	2.53151
	179.m00431	CNAG_02890	conserved hypothetical protein	2.57219
	1664.seq.007	CNAG_02899	predicted protein	-3.36359
	179.m00501	CNAG_02962	CMGC/DYRK/PRP4 protein kinase	3.3058
	CNAG_02966 carboxypeptidase D (1460 nt)	CNAG_02966	carboxypeptidase D	-3.29436
	CNAG_02985 nuclear mRNA splicing protein (1069 nt)	CNAG_02985	nuclear mRNA splicing protein	2.11697
	179.m00519	CNAG_02986	phosphoribosyl-ATP diphosphatase	-5.03852
	179.m00733	CNAG_02991	cofilin	-2.0548
	CNAG_03002 conserved hypothetical protein (1642 nt)	CNAG_03002	conserved hypothetical protein	-6.12623
	179.m00067	CNAG_03014	pyrophosphatase	3.51616
	179.m00064	CNAG_03017	conserved hypothetical protein	4.26339
	179.m00615	CNAG_03020	conserved hypothetical protein	-2.82843
	179.m00024	CNAG_03065	ER-derived vesicles protein ERV14	-2.21299
	CNAG_03085 predicted protein (529 nt)	CNAG_03085	predicted protein	5.26707
	CNAG_03086 predicted protein (2277 nt)	CNAG_03086	predicted protein	2.27995
	CNAG_03090 conserved hypothetical protein (1987 nt)	CNAG_03090	conserved hypothetical protein	4.62355
	CNAG_03096 UDP-glucose 4-epimerase (1091 nt)	CNAG_03096	UDP-glucose 4-epimerase	2.44867
	CNAG_03098 conserved hypothetical protein (951 nt)	CNAG_03098	conserved hypothetical protein	2.15248
	CNAG_03102 conserved hypothetical protein (1792 nt)	CNAG_03102	conserved hypothetical protein	3.96137
	CNAG_03117 conserved hypothetical protein (4796 nt)	CNAG_03117	conserved hypothetical protein	4.78991
	1773.seq.087	CNAG_03126	hypothetical protein	4.4168
	177.m03461	CNAG_03150	flavin-adenine dinucleotide transporter	3.21095
	1773.seq.062	CNAG_03152	calcium-binding protein	-8.55638
	177.m03224	CNAG_03182	conserved hypothetical protein	-7.40757
	177.m03219	CNAG_03187	protoporphyrinogen oxidase	-3.79211
	CNAG_03199 FAD dependent oxidoreductase superfamily (1811 nt)	CNAG_03199	FAD dependent oxidoreductase superfamily	9.85598
	CNAG_03202 adenylate cyclase (7187 nt)	CNAG_03202	adenylate cyclase	4.74366
	177.m03188	CNAG_03226	succinate dehydrogenase iron-sulfur subunit	4.17854
	177.m03186	CNAG_03228	universal stress protein family domain-containing	-5.11594
	177.m03161	CNAG_03251	ARF small monomeric GTPase	-2.28945
	CNAG_03284 conserved hypothetical protein (1459 nt)	CNAG_03284	conserved hypothetical protein	2.25324
	177.m03129	CNAG_03286	erp2,4	2.40161
	CNAG_03330 conserved hypothetical protein (1727 nt)	CNAG_03330	conserved hypothetical protein	4.67835
	177.m03088	CNAG_03332	activator 1 40 kDa subunit	3.50157
	177.m03054	CNAG_03375	succinyl-coa ligase subunit alpha	-2.50707
	CNAG_03411 conserved hypothetical protein (1055 nt)	CNAG_03411	conserved hypothetical protein	2.94854
	CNAG_03424 conserved hypothetical protein (676 nt)	CNAG_03424	conserved hypothetical protein	2.09072
	177.m03009	CNAG_03426	GDP-mannose transporter	-4.9864
	177.m02998	CNAG_03436	transaminase	6.39082
	177.m02997	CNAG_03438	hexose transporter	-5.57511
	177.m02994	CNAG_03441	conserved hypothetical protein	2.17498
	CNAG_03442 conserved hypothetical protein (1984 nt)	CNAG_03442	conserved hypothetical protein	3.70892
	CNAG_03466 conserved hypothetical protein (4687 nt)	CNAG_03466	conserved hypothetical protein (3363 nt) Note: Short	2.38667
	CNAG_03488 conserved hypothetical protein (1711 nt)	CNAG_03488	conserved hypothetical protein	2.82647
	177.m02950	CNAG_03492	conserved hypothetical protein	-2.71133
	CNAG_03507 mitochondrial processing peptidase beta subunit (1733 nt)	CNAG_03507	mitochondrial processing peptidase beta subunit	2.11257
	CNAG_03525 trehalase (3260 nt)	CNAG_03525	trehalase	2.88986
	177.m02916	CNAG_03531	3-beta hydroxysteroid dehydrogenase/isomerase	3.32649
	177.m02900	CNAG_03554	coatomer alpha subunit	-4.47225
	177.m02891	CNAG_03564	conserved hypothetical protein	-3.22433
	177.m02883	CNAG_03575	alfa-L-rhamnosidase	-4.18434
	186.m03520	CNAG_03599	mandelate racemase/muconate lactonizing enzyme	3.19762
	186.m03525	CNAG_03604	no arches protein	-3.74509
	CNAG_03622 cell polarity protein mor2 (7424 nt)	CNAG_03622	cell polarity protein mor2	2.33432
	CNAG_03626 actin cross-linking (4514 nt)	CNAG_03626	actin cross-linking	2.73777
	186.m03550	CNAG_03628	VpsB	-5.6647
	186.m03551	CNAG_03629	NADH-ubiquinone oxidoreductase	4.43828
	186.m03575	CNAG_03651	t-SNARE	2.59728
	CNAG_03702 tubulin-folding cofactor B (887 nt)	CNAG_03702	tubulin-folding cofactor B	2.12285
	186.m03639	CNAG_03714	microtubule motor protein	-5.54428
	186.m03642	CNAG_03715	conserved hypothetical protein	-5.59834
	CNAG_03746 conserved hypothetical protein (1204 nt)	CNAG_03746	conserved hypothetical protein	2.67586
	CNAG_03751 calcium channel (2113 nt)	CNAG_03751	calcium channel	2.40661
	1712.seq.087	CNAG_03755	conserved hypothetical protein	3.69097
	CNAG_03770 predicted protein (434 nt)	CNAG_03770	predicted protein	-2.57755
	CNAG_03777 conserved hypothetical protein (2225 nt)	CNAG_03777	conserved hypothetical protein	4.90754
	186.m03707	CNAG_03787	alpha tubulin	-3.9504
	186.m04101	CNAG_03789	chromosome 1 open reading frame 33	-2.92209
	186.m03727	CNAG_03805	calcium:hydrogen antiporter	-2.87986
	186.m03742	CNAG_03817	nucleolar protein	-3.67565
	CNAG_03838 conserved hypothetical protein (2270 nt)	CNAG_03838	conserved hypothetical protein	4.50023
	186.m03764	CNAG_03840	pre-mRNA-splicing factor CWC26	-2.0734
	186.m04059	CNAG_03846	vacuolar membrane protein	-2.97523
	CNAG_03848 glutathione transferase (1485 nt)	CNAG_03848	glutathione transferase	3.19984
	186.m03796	CNAG_03863	histone H4 arginine methyltransferase RmtA	-3.19762
	186.m03797	CNAG_03864	conserved hypothetical protein	-3.51129
	186.m03805	CNAG_03873	conserved hypothetical protein	-4.10391
	186.m03807	CNAG_03875	UTP-hexose-1-phosphate uridylyltransferase	-4.54727
	186.m03825	CNAG_03897	conserved hypothetical protein	-3.81848
	186.m03840	CNAG_03916	glucose-6-phosphate isomerase	-2.15995
	CNAG_03917 conserved hypothetical protein (2670 nt)	CNAG_03917	conserved hypothetical protein	2.61172
	CNAG_03922 CIP1 protein (1154 nt)	CNAG_03922	CIP1 protein	3.4011
	186.m03865	CNAG_03941	20S proteasome subunit	-2.48975
	186.m03870	CNAG_03944	chaperone regulator	-2.95263
	CNAG_03956 DNA clamp loader (984 nt)	CNAG_03956	DNA clamp loader	2.6666
	186.m03896	CNAG_03977	conserved hypothetical protein	-4.04461
	CNAG_03992 GTP-binding protein 1 (2456 nt)	CNAG_03992	GTP-binding protein 1	8.1851
	186.m03944	CNAG_04018	conserved hypothetical protein	-8.11168
	CNAG_04034 conserved hypothetical protein (1326 nt)	CNAG_04034	conserved hypothetical protein	3.89062
	CNAG_04036 conserved hypothetical protein (2599 nt)	CNAG_04036	conserved hypothetical protein	3.08228
	CNAG_04043 DUF636 domain-containing protein (773 nt)	CNAG_04043	DUF636 domain-containing protein	-5.37774
	CNAG_04056 conserved hypothetical protein (1407 nt)	CNAG_04056	conserved hypothetical protein	3.87716
	CNAG_04088 predicted protein (482 nt)	CNAG_04088	predicted protein	-2.69447
	CNAG_04104 mucin-desulfating sulfatase (1861 nt)	CNAG_04104	mucin-desulfating sulfatase	2.35381
	CNAG_04112 oxidoreductase (1611 nt)	CNAG_04112	oxidoreductase	-2.32463
	CNAG_04126 hypothetical protein (2343 nt)	CNAG_04126	hypothetical protein	-2.43682
	CNAG_04128 GTPase inhibitor (945 nt)	CNAG_04128	GTPase inhibitor	2.76255
	162.m02845	CNAG_04171	conserved hypothetical protein	-3.71149
	162.m03035	CNAG_04173	conserved hypothetical protein	-3.59004
	CNAG_04178 conserved hypothetical protein (2109 nt)	CNAG_04178	conserved hypothetical protein	5.173
	162.m02849	CNAG_04183	conserved hypothetical protein	-7.11074
	162.m04559	CNAG_04185	conserved hypothetical protein	-4.08971
	162.m02871	CNAG_04194	protein transport protein SEC13	-2.70945
	162.m02894	CNAG_04213	signal transducer	-4.24275
	162.m02888	CNAG_04217	phosphoenolpyruvate carboxykinase	-17.9635
	162.m02889	CNAG_04219	lactoylglutathione lyase	3.36359
	162.m04587	CNAG_04241	cytoplasmic protein	2.81279
	CNAG_04247 conserved hypothetical protein (3885 nt)	CNAG_04247	conserved hypothetical protein	4.17565
	162.m02911	CNAG_04259	small nucleolar RNP protein	-2.01112
	162.m02942	CNAG_04265	conserved hypothetical protein	-3.09513
	162.m02937	CNAG_04276	cytosine-purine permease	2.40994
	162.m02299	CNAG_04288	conserved hypothetical protein	-4.52526
	1622.seq.080	CNAG_04294	predicted protein	-5.92987
	162.m02308	CNAG_04296	conserved hypothetical protein	3.7218
	162.m02784	CNAG_04306	vesicle transport protein SFT2B	-2.71697
	CNAG_04307 uricase (1389 nt)	CNAG_04307	uricase	-3.25577
	162.m02797	CNAG_04308	short chain 3-hydroxyacyl-CoA dehydrogenase	-2.49147
	162.m02798	CNAG_04312	mannose-6-phosphate isomerase	-4.57572
	CNAG_04317 conserved hypothetical protein (1512 nt)	CNAG_04317	conserved hypothetical protein	3.2288
	CNAG_04327 SCP160 protein (4501 nt)	CNAG_04327	SCP160 protein	2.36854
	162.m02761	CNAG_04347	aspartate kinase	2.50359
	162.m03006	CNAG_04349	conserved hypothetical protein	-4.35599
	162.m02743	CNAG_04358	iron-sulfur clusters transporter ATM1	-7.80825
	162.m04528	CNAG_04386	conserved hypothetical protein	-8.76649
	CNAG_04397 conserved hypothetical protein (1613 nt)	CNAG_04397	conserved hypothetical protein	3.40818
	CNAG_04399 alanine racemase domain-containing protein (947 nt)	CNAG_04399	alanine racemase domain-containing protein	3.13399
	162.m02737	CNAG_04402	splicing factor	-4.19014
	162.m02996	CNAG_04409	conserved hypothetical protein	-4.12959
	CNAG_04413 conserved hypothetical protein (1480 nt)	CNAG_04413	conserved hypothetical protein	3.30122
	162.m02667	CNAG_04441	polyadenylate-binding protein	-3.30122
	CNAG_04444 small nuclear ribonucleoprotein (3749 nt)	CNAG_04444	small nuclear ribonucleoprotein	2.9465
	CNAG_04476 conserved hypothetical protein (3060 nt)	CNAG_04476	conserved hypothetical protein	-4.18724
	162.m02637	CNAG_04485	long-chain-fatty-acid-CoA-ligase	-3.56771
	1621.seq.054	CNAG_04503	conserved hypothetical protein	-2.4777
	162.m02627	CNAG_04505	guanine nucleotide-binding protein subunit alpha	-6.5796
	162.m02625	CNAG_04511	conserved hypothetical protein	2.61534
	CNAG_04522 conserved hypothetical protein (1693 nt)	CNAG_04522	conserved hypothetical protein	-4.82658
	162.m02964	CNAG_04523	glyceraldehyde 3-phosphate dehydrogenase	-12.1932
	CNAG_04535 tartrate dehydrogenase (1419 nt)	CNAG_04535	tartrate dehydrogenase	2.5633
	CNAG_04544 conserved hypothetical protein (704 nt)	CNAG_04544	conserved hypothetical protein	-3.21318
	CNAG_04584 cytoplasmic protein (1526 nt)	CNAG_04584	cytoplasmic protein	2.16745
	CNAG_04594 PRO1 protein (2685 nt)	CNAG_04594	PRO1 protein	3.46055
	CNAG_04607 hypothetical protein (970 nt)	CNAG_04607	hypothetical protein	2.1038
	185.m02399	CNAG_04615	L-aminoadipate-semialdehyde dehydrogenase	2.40161
	185.m02417	CNAG_04634	conserved hypothetical protein	-4.23687
	185.m02428	CNAG_04642	tetraspanin Tsp2	-6.99343
	185.m02441	CNAG_04658	conserved hypothetical protein	-3.42238
	185.m02442	CNAG_04659	pyruvate decarboxylase	-12.067
	CNAG_04660 conserved hypothetical protein (5419 nt)	CNAG_04660	conserved hypothetical protein	2.95058
	CNAG_04663 conserved hypothetical protein (1774 nt)	CNAG_04663	conserved hypothetical protein	10.2319
	CNAG_04664 60s ribosomal protein l37 (530 nt)	CNAG_04664	60s ribosomal protein l37	2.13613
	185.m02446	CNAG_04665	conserved hypothetical protein	3.21095
	CNAG_04668 E2 ubiquitin-conjugating enzyme (884 nt)	CNAG_04668	E2 ubiquitin-conjugating enzyme	-2.41329
	CNAG_04686 conserved hypothetical protein (1326 nt)	CNAG_04686	conserved hypothetical protein	3.42001
	CNAG_04700 conserved hypothetical protein (2409 nt)	CNAG_04700	conserved hypothetical protein	3.12098
	185.m02493	CNAG_04715	oligosaccharyltransferase alpha subunit	-4.14968
	CNAG_04743 dolichyl-diphosphooligosaccharide-protein glycotransferase (1693 nt)	CNAG_04743	dolichyl-diphosphooligosaccharide-protein	3.51616
	185.m02532	CNAG_04757	mitochondrial protein	-8.10606
	CNAG_04760 cytoplasmic protein (1297 nt)	CNAG_04760	cytoplasmic protein	2.96905
	185.m02538	CNAG_04764	dihydrofolate reductase	-3.58258
	185.m02544	CNAG_04770	nucleolar essential protein 1	2.22068
	CNAG_04781 predicted protein (1416 nt)	CNAG_04781	predicted protein	-3.31268
	CNAG_04785 conserved hypothetical protein (493 nt)	CNAG_04785	conserved hypothetical protein	-2.5403
	CNAG_04794 spermine transporter (2969 nt)	CNAG_04794	spermine transporter	-6.73184
	CNAG_04814 conserved hypothetical protein (645 nt)	CNAG_04814	conserved hypothetical protein	2.52101
	CNAG_04819 conserved hypothetical protein (2031 nt)	CNAG_04819	conserved hypothetical protein	3.12531
	CNAG_04829 conserved hypothetical protein (1186 nt)	CNAG_04829	conserved hypothetical protein	4.65248
	CNAG_04845 MPU1p (1233 nt)	CNAG_04845	MPU1p	2.15099
	CNAG_04860 conserved hypothetical protein (3060 nt)	CNAG_04860	conserved hypothetical protein	2.74157
	185.m02651	CNAG_04868	cytoplasmic protein	-3.73731
	CNAG_04869 carboxylesterases (2941 nt)	CNAG_04869	carboxylesterases	-2.43176
	185.m02657	CNAG_04874	conserved hypothetical protein	-6.60702
	CNAG_04900 WD40 protein Ciao1 variant (1641 nt)	CNAG_04900	WD40 protein Ciao1 variant	2.26263
	185.m02683	CNAG_04905	tRNA methyltransferase	14.46
	CNAG_04968 conserved hypothetical protein (1677 nt)	CNAG_04968	conserved hypothetical protein	4.46296
	184.m04944	CNAG_04984	pleiotropic drug resistance protein	-5.35171
	184.m05200	CNAG_04991	conserved hypothetical protein	3.02514
	184.m04922	CNAG_05007	eukaryotic translation initiation factor 2B subunit 2	3.81319
	CNAG_05011 mitochondrial iron uptake protein (696 nt)	CNAG_05011	mitochondrial iron uptake protein	2.47598
	CNAG_05032 conserved hypothetical protein (1395 nt)	CNAG_05032	conserved hypothetical protein	-2.48458
	184.m04893	CNAG_05041	mitochondrial complex I subunit NDUFS8	4.55673
	184.m05176	CNAG_05055	C2H2 finger domain containing protein	2.73587
	CNAG_05067 conserved hypothetical protein (1411 nt)	CNAG_05067	conserved hypothetical protein	2.49839
	184.m04859	CNAG_05082	conserved hypothetical protein	2.82255
	CNAG_05091 conserved hypothetical protein (618 nt)	CNAG_05091	conserved hypothetical protein	-3.71922
	184.m04844	CNAG_05100	ENTH domain-containing protein c	-2.71321
	184.m04807	CNAG_05138	exo-beta-1,3-glucanase	-4.47845
	CNAG_05142 alpha-1	CNAG_05142	alpha-1,3-mannosyltransferase	2.14801
	184.m05047	CNAG_05193	endoplasmic reticulum-Golgi intermediate	-2.31659
	184.m04754	CNAG_05200	bud site selection protein 16	2.58829
	CNAG_05202 nuclear protein (2272 nt)	CNAG_05202	nuclear protein	4.61714
	CNAG_05215 conserved hypothetical protein (1858 nt)	CNAG_05215	conserved hypothetical protein	2.22068
	184.m04743	CNAG_05216	CAMK/RAD53 protein kinase	2.6926
	CNAG_05217 conserved hypothetical protein (881 nt)	CNAG_05217	conserved hypothetical protein	-2.87587
	184.m04731	CNAG_05229	stomatin family protein	-4.16697
	184.m04724	CNAG_05236	conserved hypothetical protein	-2.62624
	CNAG_05244 conserved hypothetical protein (2153 nt)	CNAG_05244	conserved hypothetical protein	2.77791
	184.m04708	CNAG_05255	conserved hypothetical protein	-2.85601
	CNAG_05266 membrane protein (1806 nt)	CNAG_05266	membrane protein	-2.84218
	184.m04696	CNAG_05267	conserved hypothetical protein	3.51616
	CNAG_05278 hypothetical protein (597 nt)	CNAG_05278	hypothetical protein	-2.2253
	184.m04679	CNAG_05285	conserved hypothetical protein	-4.96915
	1741.seq.028	CNAG_05286	conserved hypothetical protein	-2.2642
	CNAG_05299 oxidoreductase (1077 nt)	CNAG_05299	oxidoreductase	-2.71697
	CNAG_05301 microtubule binding protein (3261 nt)	CNAG_05301	microtubule binding protein	2.04202
	184.m04660	CNAG_05306	conserved hypothetical protein	-7.02257
	184.m04650	CNAG_05316	inositol oxygenase	3.01467
	184.m04338	CNAG_05348	Dch2	-3.80791
	184.m04341	CNAG_05351	phosphomannomutase	-3.02514
	CNAG_05360 ATP-dependent RNA helicase MAK5 (2614 nt)	CNAG_05360	ATP-dependent RNA helicase MAK5	2.42167
	184.m04355	CNAG_05365	ribose-phosphate pyrophosphokinase	2.60449
	CNAG_05371 conserved hypothetical protein (2688 nt)	CNAG_05371	conserved hypothetical protein	2.82843
	184.m04376	CNAG_05386	glutamate 5-kinase	3.64268
	CNAG_05394 cation:cation antiporter (3013 nt)	CNAG_05394	cation:cation antiporter	2.61353
	CNAG_05396 LRP16 family protein (940 nt)	CNAG_05396	LRP16 family protein	-3.29893
	CNAG_05397 conserved hypothetical protein (1620 nt)	CNAG_05397	conserved hypothetical protein	3.89062
	CNAG_05400 minor histocompatibility antigen h13 (2138 nt)	CNAG_05400	minor histocompatibility antigen h13	3.00632
	CNAG_05402 conserved hypothetical protein (1238 nt)	CNAG_05402	conserved hypothetical protein	2.55089
	184.m04427	CNAG_05442	general RNA polymerase II transcription factor	-2.30218
	CNAG_05449 conserved hypothetical protein (830 nt)	CNAG_05449	conserved hypothetical protein	-8.05006
	184.m04438	CNAG_05458	endo-1,3(4)-beta-glucanase	-4.95883
	184.m04458	CNAG_05483	conserved hypothetical protein	2.40827
	184.m04479	CNAG_05497	dihydroxy-acid dehydratase	4.74695
	CNAG_05498 conserved hypothetical protein (1867 nt)	CNAG_05498	conserved hypothetical protein	3.04829
	CNAG_05509 imidazoleglycerol-phosphate dehydratase (1034 nt)	CNAG_05509	imidazoleglycerol-phosphate dehydratase	4.20761
	CNAG_05515 conserved hypothetical protein (2739 nt)	CNAG_05515	conserved hypothetical protein	2.48113
	CNAG_05532 arylformamidase (1532 nt)	CNAG_05532	arylformamidase	2.73019
	1742.seq.013	CNAG_05537	conserved hypothetical protein	3.11234
	CNAG_05546 conserved hypothetical protein (1055 nt)	CNAG_05546	conserved hypothetical protein	2.95263
	CNAG_05550 conserved hypothetical protein (1589 nt)	CNAG_05550	conserved hypothetical protein	-2.22222
	184.m04535	CNAG_05555	ribosomal protein L4	-2.16145
	CNAG_05576 conserved hypothetical protein (523 nt)	CNAG_05576	conserved hypothetical protein	-2.41329
	184.m04570	CNAG_05592	calcium-transporting ATPase	-5.16225
	CNAG_05599 conserved hypothetical protein (1388 nt)	CNAG_05599	conserved hypothetical protein	-2.52101
	CNAG_05610 conserved hypothetical protein (774 nt)	CNAG_05610	conserved hypothetical protein	2.78176
	184.m04605	CNAG_05628	DUF300 domain-containing protein	2.38833
	CNAG_05633 hypothetical protein (526 nt)	CNAG_05633	hypothetical protein	2.1038
	CNAG_05635 50s ribosomal protein l19 (636 nt)	CNAG_05635	50s ribosomal protein l19	3.25803
	CNAG_05640 transporter protein SMF2 (2617 nt)	CNAG_05640	transporter protein SMF2	2.53327
	184.m04628	CNAG_05657	cytoplasmic protein	-2.14652
	184.m04631	CNAG_05661	chromatin binding protein	2.13465
	180.m00135	CNAG_05671	oxidation resistance protein 1	-2.1901
	CNAG_05689 conserved hypothetical protein (815 nt)	CNAG_05689	conserved hypothetical protein	2.03073
	180.m00401	CNAG_05690	histone deacetylase 2	2.16145
	CNAG_05706 conserved hypothetical protein (2125 nt)	CNAG_05706	conserved hypothetical protein	5.91345
	CNAG_05712 6	CNAG_05712	6,7-dimethyl-8-ribityllumazine synthase	2.5865
	CNAG_05717 conserved hypothetical protein (1219 nt)	CNAG_05717	conserved hypothetical protein	5.47554
	180.m00114	CNAG_05725	ketol-acid reductoisomerase	2.13465
	CNAG_05733 cytoplasmic protein (2153 nt)	CNAG_05733	cytoplasmic protein	2.19923
	CNAG_05737 oligopeptide transporter 8 (2858 nt)	CNAG_05737	oligopeptide transporter 8	3.6025
	180.m02983	CNAG_05739	conserved hypothetical protein	-2.84218
	CNAG_05742 conserved hypothetical protein (2245 nt)	CNAG_05742	conserved hypothetical protein	2.13613
	180.m00359	CNAG_05745	cytoplasmic protein	2.31498
	180.m00103	CNAG_05751	conserved hypothetical protein	2.54912
	CNAG_05777 conserved hypothetical protein (720 nt)	CNAG_05777	conserved hypothetical protein	8.38029
	180.m00336	CNAG_05799	chitin deacetylase	-2.24389
	180.m00083	CNAG_05805	conserved hypothetical protein	3.52104
	180.m00082	CNAG_05811	conserved hypothetical protein	2.85799
	CNAG_05812 potassium:hydrogen antiporter (3228 nt)	CNAG_05812	potassium:hydrogen antiporter	2.85997
	180.m00324	CNAG_05814	40s ribosomal protein s10	-2.03496
	CNAG_05859 conserved hypothetical protein (530 nt)	CNAG_05859	conserved hypothetical protein	-2.74157
	180.m00307	CNAG_05874	conserved hypothetical protein	-6.93069
	CNAG_05875 cytochrome c heme lyase (910 nt)	CNAG_05875	cytochrome c heme lyase	2.00834
	180.m00308	CNAG_05878	p41-Arc	-2.75872
	180.m00045	CNAG_05882	glycosyl transferase	-3.97512
	180.m00276	CNAG_05896	Uba2	-2.83628
	CNAG_05899 pyrroline-5-carboxylate reductase (1292 nt)	CNAG_05899	pyrroline-5-carboxylate reductase	4.6654
	CNAG_05917 conserved hypothetical protein (650 nt)	CNAG_05917	conserved hypothetical protein	2.26577
	180.m00264	CNAG_05918	F0F1 ATP synthase subunit beta	2.03073
	180.m00025	CNAG_05925	septin ring protein	-5.28535
	CNAG_05929 MFS maltose permease MalP (2186 nt)	CNAG_05929	MFS maltose permease MalP	3.15579
	CNAG_05964 Poly(3-hydroxybutyrate) depolymerase (1230 nt)	CNAG_05964	Poly(3-hydroxybutyrate) depolymerase	3.10372
	180.m00253	CNAG_05968	Cdc42	-4.77004
	CNAG_05969 mitochondrial protein (1421 nt)	CNAG_05969	mitochondrial protein	3.18656
	CNAG_05971 hypothetical protein (241 nt)	CNAG_05971	hypothetical protein	-2.49493
	1641.seq.005	CNAG_05997	conserved hypothetical protein	2.2958
	CNAG_06005 conserved hypothetical protein (3065 nt)	CNAG_06005	conserved hypothetical protein	2.35708
	164.m02090	CNAG_06075	conserved hypothetical protein	-4.74366
	164.m02064	CNAG_06080	inositol/phosphatidylinositol phosphatase	-4.72725
	164.m02085	CNAG_06088	aspartate aminotransferase	-3.19762
	CNAG_06097 conserved hypothetical protein (3159 nt)	CNAG_06097	conserved hypothetical protein	3.9504
	CNAG_06121 conserved hypothetical protein (1050 nt)	CNAG_06121	conserved hypothetical protein	-2.68143
	164.m02105	CNAG_06128	conserved hypothetical protein	2.51926
	CNAG_06147 conserved hypothetical protein (879 nt)	CNAG_06147	conserved hypothetical protein	3.89062
	CNAG_06156 conserved hypothetical protein (3750 nt)	CNAG_06156	conserved hypothetical protein	2.10964
	164.m02136	CNAG_06167	metal homeostatis protein bsd2	-3.7633
	CNAG_06196 conserved hypothetical protein (1239 nt)	CNAG_06196	conserved hypothetical protein	2.69073
	CNAG_06297 conserved hypothetical protein (634 nt)	CNAG_06297	conserved hypothetical protein	-7.95576
	CNAG_06320 conserved hypothetical protein (2132 nt)	CNAG_06320	conserved hypothetical protein	2.3933
	183.m01630	CNAG_06324	zinc finger protein	3.07162
	183.m01871	CNAG_06336	glucan 1,3 beta-glucosidase protein	-4.494
	183.m01651	CNAG_06350	conserved hypothetical protein	2.80111
	CNAG_06354 conserved hypothetical protein (1833 nt)	CNAG_06354	conserved hypothetical protein	3.05675
	183.m01882	CNAG_06381	DUF221 family protein	-3.85038
	CNAG_06385 GAF domain nucleotide-binding protein (685 nt)	CNAG_06385	GAF domain nucleotide-binding protein	2.84218
	CNAG_06404 conserved hypothetical protein (382 nt)	CNAG_06404	conserved hypothetical protein	-2.62806
	CNAG_06406 conserved hypothetical protein (1087 nt)	CNAG_06406	conserved hypothetical protein	2.64818
	CNAG_06422 conserved hypothetical protein (1057 nt)	CNAG_06422	conserved hypothetical protein	-2.97729
	183.m01715	CNAG_06423	conserved hypothetical protein	-5.3852
	CNAG_06444 signal peptidase (767 nt)	CNAG_06444	signal peptidase	2.80111
	183.m01746	CNAG_06460	conserved hypothetical protein	-7.73821
	183.m01751	CNAG_06468	nucleolar GTP-binding protein 1	-4.61714
	183.m01758	CNAG_06475	conserved hypothetical protein	-7.33603
	CNAG_06493 conserved hypothetical protein (916 nt)	CNAG_06493	conserved hypothetical protein	-5.15153
	183.m01799	CNAG_06501	1,3-beta-glucanosyltransferase	-6.19026
	183.m01800	CNAG_06502	mitochondrial ornithine transporter 1	-7.70076
	CNAG_06516 conserved hypothetical protein (268 nt)	CNAG_06516	conserved hypothetical protein	-2.85008
	180.m00241	CNAG_06531	conserved hypothetical protein	3.605
	CNAG_06532 conserved hypothetical protein (3285 nt)	CNAG_06532	conserved hypothetical protein	3.14051
	CNAG_06539 monocarboxylic acid transporter (1693 nt)	CNAG_06539	monocarboxylic acid transporter	-2.82843
	180.m00233	CNAG_06541	conserved hypothetical protein	-10.4107
	CNAG_06543 diacylglycerol cholinephosphotransferase (1974 nt)	CNAG_06543	diacylglycerol cholinephosphotransferase	2.27521
	180.m00457	CNAG_06544	nonhistone protein 6	-2.35871
	180.m00456	CNAG_06545	pim1 protein + RNA transport protein 2	-3.85305
	CNAG_06563 eukaryotic translation initiation factor 3 subunit EifCf (1108 nt)	CNAG_06563	eukaryotic translation initiation factor 3 subunit	2.75681
	180.m00212	CNAG_06576	allergen	2.16745
	CNAG_06578 conserved hypothetical protein (725 nt)	CNAG_06578	conserved hypothetical protein	2.96699
	CNAG_06611 DNA-directed RNA polymerase I polypeptide 2 (4257 nt)	CNAG_06611	DNA-directed RNA polymerase I polypeptide 2	2.17498
	CNAG_06617 conserved hypothetical protein (3034 nt)	CNAG_06617	conserved hypothetical protein	3.18215
	CNAG_06625 Shp1p (1633 nt)	CNAG_06625	Shp1p	2.24078
	CNAG_06639 conserved hypothetical protein (5222 nt)	CNAG_06639	conserved hypothetical protein	2.36526
	CNAG_06653 hypothetical protein (708 nt)	CNAG_06653	hypothetical protein	5.71994
	CNAG_06663 conserved hypothetical protein (917 nt)	CNAG_06663	conserved hypothetical protein	2.89588
	186.m03498	CNAG_06717	longevity-assurance protein	2.79917
	186.m03493	CNAG_06723	mitochondrial inner membrane protein	4.36506
	CNAG_06754 pol II transcription elongation factor (3916 nt)	CNAG_06754	pol II transcription elongation factor	2.54206
	186.m03457	CNAG_06758	efflux protein	-6.01682
	186.m03432	CNAG_06776	membrane protein	2.5562
	186.m03424	CNAG_06791	conserved hypothetical protein	-5.57125
	163.m06385	CNAG_06814	SXI1	-4.20469
	CNAG_06830 histidinol dehydrogenase (2740 nt)	CNAG_06830	histidinol dehydrogenase	2.69447
	163.m06415	CNAG_06835	glucosidase	-6.10504
	163.m06397	CNAG_06840	translation elongation factor 2	-2.99385
	180.m00245	CNAG_06877	conserved hypothetical protein	-3.74769
	176.m02173	CNAG_06892	preconditioning-inducible gene 1 protein	-3.99169
	176.m02145	CNAG_06922	anon-23da protein	-3.52104
	CNAG_06935 isochorismatase hydrolase (614 nt)	CNAG_06935	isochorismatase hydrolase	5.57511
	MYO2_grubii_MATalpha_MYO2grubii	CNAG_06971	MYO2	2.57041
	CNAG_06978 cytoplasmic protein (999 nt)	CNAG_06978	cytoplasmic protein	-5.57897
	163.m06352	CNAG_07004	LPD1	-5.55582
	181.m07965	CNAG_07321	conserved hypothetical protein	2.92614
	CNAT_00205_CNAG_00205_cneo	CNAG_07324	conserved hypothetical protein	10.3963
	181.m08761	CNAG_07356	succinate dehydrogenase	3.53326
	163.m02353	CNAG_07397	conserved hypothetical protein	-3.10588
	CNAT_06850_CNAG_06850_cneo	CNAG_07400	aspartate-tRNA ligase	-6.78806
	MFalpha1_grubii_MATalpha_MFalpha1grubii	CNAG_07407	fungal mating-type pheromone (117 nt) Note: short	-2.28945
	163.m06353	CNAG_07409	mitochondrial-related RNA polymerase	2.73208
	163.m06611	CNAG_07416	exosome component Rrp41	-2.90795
	CNAT_01260_CNAG_01260_cneo	CNAG_07430	transcription factor binding protein	2.18556
	CNAT_01160_CNAG_01160_cneo	CNAG_07439	WD-repeat protein	2.22993
	CNAT_03615_CNAG_03615_cneo	CNAG_07470	high-affinity phosphodiesterase	3.13182
	CNAT_07061_CNAG_07061_cneo	CNAG_07519	conserved hypothetical protein	-6.83528
	CNAT_02807_CNAG_02807_cneo	CNAG_07522	conserved hypothetical protein	-4.79656
	176.m02533	CNAG_07530	conserved hypothetical protein	2.16595
	176.m02277	CNAG_07533	conserved hypothetical protein	-4.06146
	CNAT_02635_CNAG_02635_cneo	CNAG_07547	conserved hypothetical protein	9.75404
	CNAT_02624_CNAG_02624_cneo	CNAG_07557	ATP-binding cassette transporter	-3.77637
	176.m02252	CNAG_07558	wos2 protein	-2.40494
	CNAT_02617_CNAG_02617_cneo	CNAG_07564	conserved hypothetical protein	2.79142
	CNAT_02612_CNAG_02612_cneo	CNAG_07570	prenylated SNARE protein Ykt6p	2.10526
	179.m00637	CNAG_07590	H+ ATPase C subunit	-3.6025
	179.m00573	CNAG_07591	mitochondrial metalloendopeptidase OMA1	-5.66863
	179.m05158	CNAG_07608	conserved hypothetical protein	-4.41068
	CNAT_01887_CNAG_01887_cneo	CNAG_07612	conserved hypothetical protein	3.63259
	167.m03259	CNAG_07628	translation initiation factor eIF3c	-4.5096
	CNAT_06990_CNAG_06990_cneo	CNAG_07637	LSU ribosomal protein L3P	2.34242
	CNAT_07299_CNAG_07299_cneo	CNAG_07676	ATP-dependent RNA helicase DBP2-A	-3.09513
	164.m02001	CNAG_07703	conserved hypothetical protein	-2.47942
	177.m03194	CNAG_07719	endopeptidase	-3.32418
	CNAT_03537_CNAG_03537_cneo	CNAG_07746	methylenetetrahydrofolate dehydrogenase (NADP)	4.17854
	184.m04820	CNAG_07812	conserved hypothetical protein	-3.54307
	1741.seq.013	CNAG_07824	conserved hypothetical protein	-3.02933
	CNAT_04812_CNAG_04812_cneo	CNAG_07846	conserved hypothetical protein	-6.63456
	164.m02165	CNAG_07914	PDF2	-4.34393
	CNAT_06430_CNAG_06430_cneo	CNAG_07938	conserved hypothetical protein	3.25803
	CNAT_06513_CNAG_06513_cneo	CNAG_07944	allophanate hydrolase subunit 2	3.7633
hap3∆ vs WT	179.m00555	CNAG_01539	inositol-3-phosphate synthase		-6.39082
	CNAG_01980 conserved hypothetical protein (1808 nt)	CNAG_01980	conserved hypothetical protein		8.23061
cir1∆ vs WT	CNAG_00068 specific RNA polymerase II transcription factor (1636 nt)	CNAG_00068	specific RNA polymerase II transcription factor			-4.88379
	181.m08840	CNAG_00149	conserved hypothetical protein			-6.05447
	CNAG_00161 auxin-induced protein (1370 nt)	CNAG_00161	auxin-induced protein			11.9422
	181.m08719	CNAG_00164	conserved hypothetical protein			-6.27667
	CNAG_00259 bud site selection protein (1088 nt)	CNAG_00259	bud site selection protein			-3.58755
	CNAG_00409 conserved hypothetical protein (1068 nt)	CNAG_00409	conserved hypothetical protein			3.63259
	CNAG_00430 conserved hypothetical protein (681 nt)	CNAG_00430	conserved hypothetical protein			-3.59253
	CNAG_00529 sulfite transporter (1746 nt)	CNAG_00529	sulfite transporter			-4.22221
	CNAG_00559 conserved hypothetical protein (1289 nt)	CNAG_00559	conserved hypothetical protein			3.33804
	CNAG_00587 conserved hypothetical protein (1376 nt)	CNAG_00587	conserved hypothetical protein			13.737
	CNAG_00588 conserved hypothetical protein (923 nt)	CNAG_00588	conserved hypothetical protein			25.7411
	CNAG_00670 conserved hypothetical protein (1806 nt)	CNAG_00670	conserved hypothetical protein			-3.64773
	181.m08404	CNAG_00680	conserved hypothetical protein			-3.46055
	CNAG_00699 transmembrane receptor (4538 nt)	CNAG_00699	transmembrane receptor			-6.39525
	CNAG_00702 conserved hypothetical protein (2467 nt)	CNAG_00702	conserved hypothetical protein			-6.63916
	CNAG_00749 alternative sulfate transporter (1868 nt)	CNAG_00749	alternative sulfate transporter			4.10107
	181.m08485	CNAG_00766	conserved hypothetical protein			7.10581
	181.m08505	CNAG_00785	translation initiation factor			-2.07772
	1705.seq.083	CNAG_00838	conserved hypothetical protein			5.42266
	163.m03767	CNAG_00864	myo-inositol transporter			14.5505
	CNAG_00936 lipid particle protein (2389 nt)	CNAG_00936	lipid particle protein			2.51054
	163.m03917	CNAG_01013	chromatin binding protein			5.16583
	CNAG_01044 ceramidase (1164 nt)	CNAG_01044	ceramidase			2.98763
	CNAG_01072 amidase (1627 nt)	CNAG_01072	amidase			3.53571
	CNAG_01076 4-aminobutyrate transaminase (1898 nt)	CNAG_01076	4-aminobutyrate transaminase			18.7394
	CNAG_01077 conserved hypothetical protein (594 nt)	CNAG_01077	conserved hypothetical protein			8.63981
	163.m06166	CNAG_01079	HpcH/HpaI aldolase/citrate lyase family protein			4.89056
	163.m06114	CNAG_01081	conserved hypothetical protein			10.418
	CNAG_01124 conserved hypothetical protein (1006 nt)	CNAG_01124	conserved hypothetical protein			-4.85005
	163.m06207	CNAG_01143	conserved hypothetical protein			-2.98763
	CNAG_01171 conserved hypothetical protein (598 nt)	CNAG_01171	conserved hypothetical protein			6.06287
	CNAG_01239 chitin deacetylase (1797 nt)	CNAG_01239	chitin deacetylase			2.85008
	CNAG_01252 thiosulfate sulfurtransferase (1311 nt)	CNAG_01252	thiosulfate sulfurtransferase			6.18168
	CNAG_01273 zinc-finger protein GIS2 (1177 nt)	CNAG_01273	zinc-finger protein GIS2			-2.29421
	CNAG_01275 conserved hypothetical protein (2035 nt)	CNAG_01275	conserved hypothetical protein			-2.8481
	163.m06505	CNAG_01332	37S ribosomal protein S24			-2.0548
	CNAG_01379 UPF0390 protein (531 nt)	CNAG_01379	UPF0390 protein			-2.8481
	179.m00559	CNAG_01533	rho GTPase activator			4.07274
	CNAG_01542 taurine catabolism dioxygenase TauD (1555 nt)	CNAG_01542	taurine catabolism dioxygenase TauD			16.1784
	179.m00544	CNAG_01551	conserved hypothetical protein			-4.47845
	CNAG_01562 conserved hypothetical protein (1497 nt)	CNAG_01562	conserved hypothetical protein			-3.83972
	CNAG_01564 RNA-binding protein (2173 nt)	CNAG_01564	RNA-binding protein			2.21606
	179.m00088	CNAG_01577	glutamate dehydrogenase			2.22068
	179.m00654	CNAG_01668	conserved hypothetical protein			7.84623
	CNAG_01703 conserved hypothetical protein (1646 nt)	CNAG_01703	conserved hypothetical protein			-5.12659
	CNAG_01713 conserved hypothetical protein (739 nt)	CNAG_01713	conserved hypothetical protein			-3.43426
	CNAG_01718 conserved hypothetical protein (2369 nt)	CNAG_01718	conserved hypothetical protein			-3.15142
	1662.seq.067	CNAG_01736	predicted protein			-2.12727
	179.m00225	CNAG_01742	water channel			-9.72703
	179.m00231	CNAG_01750	chaperone			2.9897
	179.m00270	CNAG_01812	ribosome biogenesis protein RLP24			-2.66106
	179.m00684	CNAG_01848	conserved hypothetical protein			3.73472
	CNAG_01921 predicted protein (429 nt)	CNAG_01921	predicted protein			3.40818
	176.m02398	CNAG_01923	arsenical pump-driving ATPase			2.15099
	CNAG_01945 conserved hypothetical protein (582 nt)	CNAG_01945	conserved hypothetical protein			4.51586
	CNAG_01947 2	CNAG_01947	2,4-dienoyl-CoA reductase			18.7134
	176.m02422	CNAG_01949	L-iditol 2-dehydrogenase			15.8565
	CNAG_01952 aryl-alcohol dehydrogenase (1969 nt)	CNAG_01952	aryl-alcohol dehydrogenase			5.44526
	176.m02436	CNAG_01964	oligopeptide transporter			12.4321
	176.m02455	CNAG_01990	40s ribosomal protein s5-1			-2.15696
	CNAG_01995 conserved hypothetical protein (886 nt)	CNAG_01995	conserved hypothetical protein			17.1128
	CNAG_02009 extensin (1918 nt)	CNAG_02009	extensin			6.7365
	CNAG_02049 proline dehydrogenase (2035 nt)	CNAG_02049	proline dehydrogenase			14.3204
	167.m03592	CNAG_02083	siderochrome-iron transporter			-8.71802
	CNAG_02159 predicted protein (753 nt)	CNAG_02159	predicted protein			-3.20872
	CNAG_02209 small nuclear ribonucleoprotein (2056 nt)	CNAG_02209	small nuclear ribonucleoprotein			-2.74347
	167.m03353	CNAG_02343	conserved hypothetical protein			2.88986
	1672.seq.001	CNAG_02365	general amidase			5.05601
	CNAG_02382 ribosome biogenesis protein BRX1 (1016 nt)	CNAG_02382	ribosome biogenesis protein BRX1			-2.93427
	167.m03228	CNAG_02489	mannitol-1-phosphate dehydrogenase			8.04448
	CNAG_02526 conserved hypothetical protein (904 nt)	CNAG_02526	conserved hypothetical protein			13.2691
	CNAG_02528 conserved hypothetical protein (2928 nt)	CNAG_02528	conserved hypothetical protein			4.63638
	CNAG_02569 conserved hypothetical protein (1278 nt)	CNAG_02569	conserved hypothetical protein			4.34694
	176.m02316	CNAG_02690	pirin			6.18597
	176.m02538	CNAG_02691	conserved hypothetical protein			4.29007
	CNAG_02703 conserved hypothetical protein (3520 nt)	CNAG_02703	conserved hypothetical protein			-2.2548
	CNAG_02751 short-chain dehydrogenase (1563 nt)	CNAG_02751	short-chain dehydrogenase			2.65185
	179.m00691	CNAG_02758	NADH:flavin oxidoreductase/NADH oxidase			3.46055
	CNAG_02770 transcription initiation factor tfIID (936 nt)	CNAG_02770	transcription initiation factor tfIID			-2.71133
	179.m00696	CNAG_02799	dihydroxyacetone kinase 1			5.86853
	CNAG_02822 conserved hypothetical protein (2570 nt)	CNAG_02822	conserved hypothetical protein			-3.83706
	179.m00463	CNAG_02928	60s ribosomal protein l5-b			-2.07484
	CNAG_02935 oxidoreductase (1411 nt)	CNAG_02935	oxidoreductase			5.88483
	179.m00484	CNAG_02944	acid phosphatase			7.13048
	CNAG_02978 conserved hypothetical protein (637 nt)	CNAG_02978	conserved hypothetical protein			20.1681
	CNAG_03007 conserved hypothetical protein (797 nt)	CNAG_03007	conserved hypothetical protein			25.5633
	179.m00535	CNAG_03011	glycerate-and formate-dehydrogenase			14.9285
	CNAG_03064 conserved hypothetical protein (774 nt)	CNAG_03064	conserved hypothetical protein			-3.79737
	CNAG_03298 hypothetical protein (849 nt)	CNAG_03298	hypothetical protein			-2.1901
	177.m03014	CNAG_03420	carboxypeptidase s			3.86107
	CNAG_03454 pria protein (1414 nt)	CNAG_03454	pria protein			-25.159
	177.m02973	CNAG_03465	laccase Lac1			25.4572
	177.m02960	CNAG_03482	thioredoxin-dependent peroxide reductase			2.2642
	CNAG_03521 RNA polymerase III smallest subunit (627 nt)	CNAG_03521	RNA polymerase III smallest subunit			-3.18215
	CNAG_03524 transmembrane receptor (5886 nt)	CNAG_03524	transmembrane receptor			-3.9204
	177.m02887	CNAG_03572	opsin 1			2.37019
	186.m03583	CNAG_03663	L-lactate dehydrogenase			8.50317
	CNAG_03682 macrolide-binding protein FKBP12 (846 nt)	CNAG_03682	macrolide-binding protein FKBP12			-2.02651
	186.m03615	CNAG_03694	iron ion transporter			-3.38933
	CNAG_03716 conserved hypothetical protein (1022 nt)	CNAG_03716	conserved hypothetical protein			-2.28311
	186.m03791	CNAG_03859	transcriptional regulator Medusa			-5.98769
	CNAG_03884 conserved hypothetical protein (3806 nt)	CNAG_03884	conserved hypothetical protein			-2.10089
	CNAG_03894 conserved hypothetical protein (2586 nt)	CNAG_03894	conserved hypothetical protein			-17.2437
	CNAG_03909 conserved hypothetical protein (1926 nt)	CNAG_03909	conserved hypothetical protein			4.67511
	186.m03837	CNAG_03912	membrane protein			5.36285
	186.m03887	CNAG_03964	zinc knuckle family protein			-7.215
	CNAG_03999 conserved hypothetical protein (790 nt)	CNAG_03999	conserved hypothetical protein			4.07274
	CNAG_04094 conserved hypothetical protein (540 nt)	CNAG_04094	conserved hypothetical protein			-3.6731
	CNAG_04095 bacterial alpha-L-rhamnosidase domain-containing protein (2537 nt)	CNAG_04095	bacterial alpha-L-rhamnosidase domain-containing			-3.65533
	CNAG_04103 DUF895 domain membrane protein (2194 nt)	CNAG_04103	DUF895 domain membrane protein			11.8515
	CNAG_04106 conserved hypothetical protein (1338 nt)	CNAG_04106	conserved hypothetical protein			2.73208
	CNAG_04107 conserved hypothetical protein (1010 nt)	CNAG_04107	conserved hypothetical protein			5.37401
	CNAG_04153 conserved hypothetical protein (931 nt)	CNAG_04153	conserved hypothetical protein			-3.77637
	162.m04558	CNAG_04186	conserved hypothetical protein			9.42178
	162.m02900	CNAG_04200	C2 domain-containing protein			4.57255
	CNAG_04222 SDA1 family protein (2854 nt)	CNAG_04222	SDA1 family protein			-2.64451
	162.m02805	CNAG_04322	conserved hypothetical protein			3.35195
	162.m02650	CNAG_04469	ornithine-oxo-acid aminotransferase			11.3609
	162.m02682	CNAG_04470	haloacid dehalogenase			25.7232
	CNAG_04587 conserved hypothetical protein (3669 nt)	CNAG_04587	conserved hypothetical protein			2.13613
	CNAG_04692 thymidylate synthase (1108 nt)	CNAG_04692	thymidylate synthase			-2.34242
	185.m02523	CNAG_04749	conserved hypothetical protein			4.23394
	185.m02533	CNAG_04758	ammonium transporter			11.2356
	CNAG_04807 conserved hypothetical protein (1197 nt)	CNAG_04807	conserved hypothetical protein			-2.44528
	185.m02674	CNAG_04896	tyrosine-tRNA ligase			5.70806
	185.m02681	CNAG_04903	conserved hypothetical protein			2.73967
	CNAG_04979 conserved hypothetical protein (1637 nt)	CNAG_04979	conserved hypothetical protein			5.54428
	CNAG_04988 carboxypeptidase s (2246 nt)	CNAG_04988	carboxypeptidase s			14.9078
	184.m05169	CNAG_05112	conserved hypothetical protein			6.54322
	184.m04826	CNAG_05119	GabA permease			8.60396
	CNAG_05139 UGT1 (2452 nt)	CNAG_05139	UGT1			4.03901
	CNAG_05159 hypothetical protein (817 nt)	CNAG_05159	hypothetical protein			-3.19098
	CNAG_05160 predicted protein (229 nt)	CNAG_05160	predicted protein			-17.7162
	CNAG_05161 conserved hypothetical protein (1060 nt)	CNAG_05161	conserved hypothetical protein			-5.99184
	CNAG_05178 conserved hypothetical protein (1165 nt)	CNAG_05178	conserved hypothetical protein			3.6075
	184.m04732	CNAG_05228	conserved hypothetical protein			-7.80284
	CNAG_05251 conserved hypothetical protein (1366 nt)	CNAG_05251	conserved hypothetical protein			3.84771
	184.m04707	CNAG_05256	catalase			10.1753
	184.m04706	CNAG_05258	glucose-methanol-choline oxidoreductase			11.1502
	CNAG_05264 alpha-amylase AmyA (2469 nt)	CNAG_05264	alpha-amylase AmyA			-21.8264
	1741.seq.022	CNAG_05281	predicted protein			-4.14393
	184.m04340	CNAG_05350	conserved hypothetical protein			-6.42635
	184.m04373	CNAG_05383	conserved hypothetical protein			3.54062
	184.m04424	CNAG_05438	conserved hypothetical protein			-6.82581
	184.m04428	CNAG_05444	NADPH dehydrogenase			11.786
	184.m04499	CNAG_05521	aldose reductase			3.61
	CNAG_05553 conserved hypothetical protein (1331 nt)	CNAG_05553	conserved hypothetical protein			3.14269
	1741.seq.112	CNAG_05632	conserved hypothetical protein			-5.60611
	CNAG_05653 malate synthase (2093 nt)	CNAG_05653	malate synthase			4.56622
	CNAG_05716 conserved hypothetical protein (736 nt)	CNAG_05716	conserved hypothetical protein			2.64085
	CNAG_05772 conserved hypothetical protein (2089 nt)	CNAG_05772	conserved hypothetical protein			4.02503
	CNAG_05801 conserved hypothetical protein (934 nt)	CNAG_05801	conserved hypothetical protein			-3.6025
	180.m00032	CNAG_05913	alpha-glucosidase			6.31157
	1681.seq.049	CNAG_05939	conserved hypothetical protein			4.40762
	CNAG_06000 glycoprotein (1986 nt)	CNAG_06000	glycoprotein			-2.53327
	164.m01652	CNAG_06008	asparaginase			3.93947
	164.m02028	CNAG_06050	Uge2p			6.13048
	CNAG_06117 conserved hypothetical protein (3855 nt)	CNAG_06117	conserved hypothetical protein			-6.63916
	CNAG_06140 long-chain fatty acid transporter (600 nt)	CNAG_06140	long-chain fatty acid transporter			-2.02371
	CNAG_06194 conserved hypothetical protein (1480 nt)	CNAG_06194	conserved hypothetical protein			3.84771
	164.m02206	CNAG_06241	acidic laccase Cfo1			-2.0223
	183.m01597	CNAG_06259	alpha-glucoside:hydrogen symporter			4.26339
	CNAG_06341 conserved hypothetical protein (1010 nt)	CNAG_06341	conserved hypothetical protein			-4.90414
	CNAG_06372 hypothetical protein (607 nt)	CNAG_06372	hypothetical protein			6.52058
	183.m01678	CNAG_06380	general RNA polymerase II transcription factor			-3.29665
	CNAG_06412 conserved hypothetical protein (1096 nt)	CNAG_06412	conserved hypothetical protein			-2.74727
	183.m01740	CNAG_06453	conserved hypothetical protein			2.13169
	CNAG_06524 conserved hypothetical protein (2629 nt)	CNAG_06524	conserved hypothetical protein			19.753
	CNAG_06538 monocarboxylic acid transporter (1840 nt)	CNAG_06538	monocarboxylic acid transporter			-5.1551
	CNAG_06556 oxidoreductase (1532 nt)	CNAG_06556	oxidoreductase			37.2715
	CNAG_06568 serine/threonine protein kinase (1629 nt)	CNAG_06568	serine/threonine protein kinase			-3.84238
	CNAG_06622 conserved hypothetical protein (451 nt)	CNAG_06622	conserved hypothetical protein			4.42599
	CNAG_06649 haloacid dehalogenase (1142 nt)	CNAG_06649	haloacid dehalogenase			4.91094
	CNAG_06651 amidohydrolase (1645 nt)	CNAG_06651	amidohydrolase			4.88717
	186.m03476	CNAG_06741	DEAD box RNA helicase			-4.06992
	CNAG_06743 conserved hypothetical protein (710 nt)	CNAG_06743	conserved hypothetical protein			5.50598
	CNAG_06752 conserved hypothetical protein (1999 nt)	CNAG_06752	conserved hypothetical protein			-4.29007
	CNAG_06760 conserved hypothetical protein (1402 nt)	CNAG_06760	conserved hypothetical protein			-3.06949
	163.m06358	CNAG_06817	UAP1			30.9958
	CNAG_06820 conserved hypothetical protein (1149 nt)	CNAG_06820	conserved hypothetical protein			-2.95468
	167.m03668	CNAG_06876	alpha-ketoglutarate-dependent taurine dioxygenase			7.63168
	176.m02147	CNAG_06919	methyltransferase			-2.11697
	176.m02144	CNAG_06923	phosphoketolase			5.72787
	CNAG_06986 sugar transporter (2203 nt)	CNAG_06986	sugar transporter			-4.22807
	CNAG_07276 conserved hypothetical protein (747 nt)	CNAG_07276	conserved hypothetical protein			-2.64268
	CNAG_07022 conserved hypothetical protein (1576 nt)	CNAG_07303	conserved hypothetical protein			4.88379
	CNAT_00114_CNAG_00114_cneo	CNAG_07312	conserved hypothetical protein			-3.63511
	CNAT_00208_CNAG_00208_cneo	CNAG_07327	conserved hypothetical protein			3.94493
	181.m08446	CNAG_07381	ATP-dependent RNA helicase prh1			-2.8481
	CNAT_00913_CNAG_00913_cneo	CNAG_07448	urea transporter			6.05027
	CNAT_02622_CNAG_02622_cneo	CNAG_07559	conserved hypothetical protein			2.08493
	176.m02236	CNAG_07572	pol II transcription elongation factor			4.71416
	167.m03242	CNAG_07626	NAD-binding Rossmann fold oxidoreductase family			17.6061
	167.m03407	CNAG_07638	conserved hypothetical protein			2.80111
	CNAT_05945_CNAG_05945_cneo	CNAG_07688	conserved hypothetical protein			2.77791
	CNAT_07147_CNAG_07147_cneo	CNAG_07765	bli-3 protein			5.62947
	CNAT_07001_CNAG_07001_cneo	CNAG_07784	conserved hypothetical protein			-7.57371
	184.m04961	CNAG_07798	amidohydrolase 3			4.05865
	CNAT_07191_CNAG_07191_cneo	CNAG_07802	class III aminotransferase			66.6254
	185.m02363	CNAG_07859	peptidyl-prolyl cis-trans isomerase-like 2			4.53468
	164.m02021	CNAG_07897	general alpha-glucoside permease			3.86107
hapX∆ vs WT; hap3∆ vs WT	CNAG_00237 3-isopropylmalate dehydratase (2512 nt)	CNAG_00237	3-isopropylmalate dehydratase	26.2637	4.71416
	CNAG_00536 conserved hypothetical protein (722 nt)	CNAG_00536	conserved hypothetical protein	3.14923	2.25012
	181.m08438	CNAG_00716	electron carrier	3.51616	3.02095
	CNAG_01052 conserved hypothetical protein (1449 nt)	CNAG_01052	conserved hypothetical protein	-2.19771	-2.37183
	CNAG_02548 cobalamin synthesis protein (2373 nt)	CNAG_02548	cobalamin synthesis protein	19.2796	6.27232
	186.m03692	CNAG_03773	NAD binding dehydrogenase family protein	-2.74727	-4.87026
	186.m04083	CNAG_04027	conserved hypothetical protein	-11.3373	-3.54553
	162.m02855	CNAG_04189	succinate dehydrogenase flavoprotein subunit	3.35427	3.21095
	184.m04975	CNAG_04951	phospho-2-dehydro-3-deoxyheptonate aldolase	6.13048	7.73821
	CNAG_05070 sulfite reductase beta subunit (5815 nt)	CNAG_05070	sulfite reductase beta subunit	4.07556	2.26734
	CNAG_06226 conserved hypothetical protein (500 nt)	CNAG_06226	conserved hypothetical protein	5.79577	2.82843
	CNAG_06347 conserved hypothetical protein (864 nt)	CNAG_06347	conserved hypothetical protein	6.99828	3.80527
hapX∆ vs WT; cir1∆ vs WT	CNAG_00276 conserved hypothetical protein (1295 nt)	CNAG_00276	conserved hypothetical protein	4.79989		4.69134
	CNAG_00358 tRNA isopentenyltransferase (1904 nt)	CNAG_00358	tRNA isopentenyltransferase	4.17565		-2.805
	181.m08767	CNAG_00407	glyoxal oxidase	-4.78328		4.04741
	CNAG_00586 conserved hypothetical protein (539 nt)	CNAG_00586	conserved hypothetical protein	-3.75809		5.24521
	CNAG_00654 conserved hypothetical protein (608 nt)	CNAG_00654	conserved hypothetical protein	2.14355		5.19096
	181.m08456	CNAG_00735	succinate-semialdehyde dehydrogenase	6.6116		9.05679
	181.m08520	CNAG_00800	nicotinamidase	2.64634		4.28709
	181.m08534	CNAG_00815	siderochrome-iron uptake transporter Sit1	-3.10588		-10.9967
	163.m03884	CNAG_00978	NADH dehydrogenase	7.2501		2.50359
	163.m03930	CNAG_00979	copper uptake transporter	-16.8889		-10.3963
	CNAG_01314 vacuolar protein (2977 nt)	CNAG_01314	vacuolar protein	3.52592		-2.18102
	163.m06527	CNAG_01331	conserved hypothetical protein	-3.72438		-6.20315
	CNAG_01354 conserved hypothetical protein (2223 nt)	CNAG_01354	conserved hypothetical protein	7.6211		-3.92312
	179.m00618	CNAG_01464	flavohemoglobin	-3.50642		4.09823
	CNAG_02214 ubiquitin conjugating enzyme (1295 nt)	CNAG_02214	ubiquitin conjugating enzyme	2.21914		2.35055
	CNAG_02299 conserved hypothetical protein (2250 nt)	CNAG_02299	conserved hypothetical protein	2.19466		-3.11666
	167.m03384	CNAG_02300	conserved hypothetical protein	-13.718		-2.5633
	CNAG_02385 DNA primase small subunit (1875 nt)	CNAG_02385	DNA primase small subunit	2.71697		-2.12727
	167.m05798	CNAG_02460	coproporphyrinogen oxidase	-2.54383		2.4657
	CNAG_02512 DNA repair protein rad16 (4030 nt)	CNAG_02512	DNA repair protein rad16	2.90392		-2.71509
	CNAG_02701 conserved hypothetical protein (2007 nt)	CNAG_02701	conserved hypothetical protein	-4.30795		7.21
	179.m00305	CNAG_02722	aldose reductase	3.39874		2.38833
	179.m00345	CNAG_02779	nicotinate-nucleotide diphosphorylase	3.13399		4.44136
	CNAG_02969 thioesterase family protein (1982 nt)	CNAG_02969	thioesterase family protein (1485 nt) Note: Short	-2.41999		5.51744
	CNAG_03719 conserved hypothetical protein (2459 nt)	CNAG_03719	conserved hypothetical protein	2.20228		-4.93483
	186.m03681	CNAG_03762	RNA methyltransferase	2.90593		-2.79142
	1622.seq.034	CNAG_04338	cation diffusion facilitator 1	2.22993		-3.41527
	CNAG_04367 conserved hypothetical protein (1258 nt)	CNAG_04367	conserved hypothetical protein	2.17347		-3.55537
	CNAG_04417 2	CNAG_04417	2,4-dichlorophenoxyacetate alpha-ketoglutarate	-3.92584		2.30378
	185.m02588	CNAG_04818	conserved hypothetical protein	4.86689		5.61778
	184.m04698	CNAG_05265	hypothetical protein	-2.27521		-3.3776
	CNAG_05329 NAD-binding Rossmann fold oxidoreductase family protein (1338 nt)	CNAG_05329	NAD-binding Rossmann fold oxidoreductase family	4.9864		20.4071
	CNAG_05357 conserved hypothetical protein (920 nt)	CNAG_05357	conserved hypothetical protein	2.86394		3.77899
	CNAG_05379 regucalcin family protein (1205 nt)	CNAG_05379	regucalcin family protein	2.23612		3.29665
	CNAG_05500 conserved hypothetical protein (1651 nt)	CNAG_05500	conserved hypothetical protein	2.19466		-2.35381
	CNAG_05554 cytochrome b5 (773 nt)	CNAG_05554	cytochrome b5	2.18253		2.02511
	184.m04632	CNAG_05662	sugar transporter	-19.6438		-31.1681
	CNAG_05697 conserved hypothetical protein (1122 nt)	CNAG_05697	conserved hypothetical protein	-3.01467		-5.25977
	CNAG_05727 conserved hypothetical protein (835 nt)	CNAG_05727	conserved hypothetical protein	-4.79989		-5.27072
	180.m00100	CNAG_05757	conserved hypothetical protein	-3.95863		-7.14533
	CNAG_05831 Brt1 (660 nt)	CNAG_05831	Brt1	-2.56685		-3.11882
	164.m02133	CNAG_06122	glycerol-1-phosphatase	2.03496		2.32947
	CNAG_06346 conserved hypothetical protein (523 nt)	CNAG_06346	conserved hypothetical protein	2.59368		-8.61589
	CNAG_06374 malate dehydrogenase (2315 nt)	CNAG_06374	malate dehydrogenase	6.51155		16.0555
	CNAG_06567 conserved hypothetical protein (1844 nt)	CNAG_06567	conserved hypothetical protein	4.23981		-2.91198
	CNAG_06621 biotin synthase (1558 nt)	CNAG_06621	biotin synthase	2.54206		2.18859
	CNAG_06668 mitochondrial protein (1095 nt)	CNAG_06668	mitochondrial protein	-3.56524		2.31177
	176.m02473	CNAG_06913	L-serine ammonia-lyase	7.38706		3.57762
	176.m02498	CNAG_06917	thiol-specific antioxidant protein 3	-2.01531		-4.09539
	CNAT_07257_CNAG_07257_cneo	CNAG_07413	nucleolar GTP-binding protein	2.02651		-4.30198
	163.m06225	CNAG_07422	delayed-type hypersensitivity antigen	-27.0021		-25.8125
	CNAT_02626_CNAG_02626_cneo	CNAG_07555	conserved hypothetical protein	-3.24001		5.12659
	CNAG_05331 hypothetical protein (728 nt)	CNAG_07655	conserved hypothetical protein	2.89186		-2.2974
	177.m03208	CNAG_07717	ubiquitin carboxyl-terminal hydrolase 12	-2.24233		-2.64268
	CNAT_04964_CNAG_04964_cneo	CNAG_07797	conserved hypothetical protein	3.85038		9.13244
	185.m02352	CNAG_07864	u3 small nucleolar ribonucleoprotein imp3	-2.26263		-8.85198
	CNAT_06210_CNAG_06210_cneo	CNAG_07912	conserved hypothetical protein	-5.61778		-5.97111
hap3∆ vs WT; cir1∆ vs WT	CNAG_02864 predicted protein (717 nt)	CNAG_02864	predicted protein		-4.54412	7.77585
	CNAG_02959 high-affinity iron permease CaFTR1 (2178 nt)	CNAG_02959	high-affinity iron permease CaFTR1 Cft2		-2.09798	8.5386
	183.m01626	CNAG_06317	conserved hypothetical protein		-2.53151	-3.92584
hapX∆ vs WT; hap3∆ vs WT; cir1∆ vs WT	CNAG_00515 mannitol dehydrogenase (1485 nt)	CNAG_00515	mannitol dehydrogenase	-6.41745	-4.75353	3.26934
	163.m06210	CNAG_01138	cytochrome c peroxidase	18.6099	11.0425	55.1007
	CNAG_01846 flavoprotein (2403 nt)	CNAG_01846	flavoprotein	8.62784	13.473	8.0111
	167.m03593	CNAG_02082	conserved hypothetical protein	4.43213	2.35708	-2.16595
	CNAG_02542 fructosamine kinase (1345 nt)	CNAG_02542	fructosamine kinase	-4.17275	-2.70008	2.0181
	CNAG_03084 endoribonuclease L-PSP (555 nt)	CNAG_03084	endoribonuclease L-PSP	9.51366	5.49454	6.94512
	CNAG_05194 lipoic acid synthetase (1577 nt)	CNAG_05194	lipoic acid synthetase	2.53151	2.03073	2.54559
	CNAG_05835 conserved hypothetical protein (2123 nt)	CNAG_05835	conserved hypothetical protein	-2.19162	-2.27521	-2.22839
