# Supplementary material for: HapX Positively and Negatively Regulates the Transcriptional Response to Iron Deprivation in Cryptococcus neoformans
Source: PLoS Pathog. 2010 Nov 24;6(11):e1001209. doi: 10.1371/journal.ppat.1001209 (PMC2991262; doi:10.1371/journal.ppat.1001209)
Supplement: Table S4 — Differentially expressed genes (at least 2-fold) with statistical significance (q value less than 0.05) in the mutants versus wild-type in response to hemin. (0.24 MB XLS) [file ppat.1001209.s009.xls]

## Sheet: Sheet1
Table S4. Differentially expressed genes (at least 2-fold) with statistical significance (q value less than 0.05) in the mutants versus wild-type in response to hemin.
Colour legend:	Up-regulation
	Down-regulation
Comparison	Microarray Oligo ID	H99 gene ID	Gene annotation	Fold change (Hemin)
				hapX∆ vs WT	hap3∆ vs WT	cir1∆ vs WT
hapX∆ vs WT	CNAG_00005 TPR domain-containing protein (1737 nt)	CNAG_00005	TPR domain-containing protein	3.07375
	CNAG_00016 conserved hypothetical protein (239 nt)	CNAG_00016	conserved hypothetical protein	-2.96083
	CNAG_00020 conserved hypothetical protein (3686 nt)	CNAG_00020	conserved hypothetical protein	2.47084
	CNAG_00030 D-3-phosphoglycerate dehydrogenase (1229 nt)	CNAG_00030	D-3-phosphoglycerate dehydrogenase	3.24901
	181.m07812	CNAG_00034	60s ribosomal protein l9	2.78755
	CNAG_00055 conserved hypothetical protein (1306 nt)	CNAG_00055	conserved hypothetical protein	4.60117
	CNAG_00059 predicted protein (941 nt)	CNAG_00059	predicted protein	3.86375
	CNAG_00064 COPII-coated vesicle protein (1077 nt)	CNAG_00064	COPII-coated vesicle protein	2.71697
	CNAG_00075 conserved hypothetical protein (615 nt)	CNAG_00075	conserved hypothetical protein	-2.26106
	CNAG_00082 nucleotide binding protein (1176 nt)	CNAG_00082	nucleotide binding protein	3.33572
	CNAG_00086 tRNA (guanine-N2-)-methyltransferase (2362 nt)	CNAG_00086	tRNA (guanine-N2-)-methyltransferase	3.46775
	181.m07870	CNAG_00101	conserved hypothetical protein	2.76446
	181.m08846	CNAG_00109	conserved hypothetical protein	2.16145
	181.m07891	CNAG_00124	CAS32p	4.12959
	CNAG_00125 Crg1 (2345 nt)	CNAG_00125	Crg1	2.33755
	181.m07899	CNAG_00135	cyclophilin	-3.70378
	181.m08711	CNAG_00146	cytoplasmic protein	2.89186
	CNAG_00159 conserved hypothetical protein (420 nt)	CNAG_00159	conserved hypothetical protein	2.24389
	CNAG_00160 conserved hypothetical protein (1420 nt)	CNAG_00160	conserved hypothetical protein	4.46296
	181.m07945	CNAG_00182	retrograde transporter	-3.78948
	CNAG_00189 conserved hypothetical protein (1325 nt)	CNAG_00189	conserved hypothetical protein	3.97237
	181.m07953	CNAG_00190	conserved hypothetical protein	-4.17854
	CNAG_00247 saccharopine dehydrogenase (3586 nt)	CNAG_00247	saccharopine dehydrogenase	7.24005
	CNAG_00256 aspartate-semialdehyde dehydrogenase (1218 nt)	CNAG_00256	aspartate-semialdehyde dehydrogenase	3.46775
	181.m08753	CNAG_00357	ribonuclease H	-4.99678
	CNAG_00359 conserved hypothetical protein (1190 nt)	CNAG_00359	conserved hypothetical protein	5.46416
	181.m08752	CNAG_00361	Hob1p	-5.99184
	CNAG_00386 eukaryotic initiation factor 4F subunit P130 (3767 nt)	CNAG_00386	eukaryotic initiation factor 4F subunit P130	2.15099
	CNAG_00389 mitochondrial protein (1226 nt)	CNAG_00389	mitochondrial protein	4.23687
	CNAG_00391 conserved hypothetical protein (1146 nt)	CNAG_00391	conserved hypothetical protein	2.38833
	CNAG_00405 STE/STE20/YSK protein kinase (3217 nt)	CNAG_00405	STE/STE20/YSK protein kinase	2.6629
	181.m08767	CNAG_00407	glyoxal oxidase	-7.18506
	181.m08167	CNAG_00423	conserved hypothetical protein	-3.65533
	CNAG_00425 predicted protein (1266 nt)	CNAG_00425	predicted protein	5.07005
	181.m08771	CNAG_00453	mitochondrial protein	-5.79979
	CNAG_00464 pre-mRNA-splicing factor RSE1 (4773 nt)	CNAG_00464	pre-mRNA-splicing factor RSE1	2.14206
	CNAG_00466 adaptin ear-binding coat-associated protein 2 (867 nt)	CNAG_00466	adaptin ear-binding coat-associated protein 2	-3.08015
	181.m08209	CNAG_00474	conserved hypothetical protein	-5.70015
	CNAG_00506 conserved hypothetical protein (2031 nt)	CNAG_00506	conserved hypothetical protein	3.55537
	CNAG_00535 mitochondrial ribosomal protein subunit L16 (1164 nt)	CNAG_00535	mitochondrial ribosomal protein subunit L16	2.65001
	181.m08286	CNAG_00545	IDN3-B	2.59548
	181.m08287	CNAG_00546	chitin synthase 6	-3.49914
	181.m08298	CNAG_00560	vacuolar ATP synthase subunit e	-2.07484
	181.m08801	CNAG_00605	cytoplasmic protein	-3.93947
	181.m08343	CNAG_00612	general RNA polymerase II transcription factor	2.45037
	CNAG_00622 acetylornithine transaminase (1869 nt)	CNAG_00622	acetylornithine transaminase	3.34963
	CNAG_00661 conserved hypothetical protein (2610 nt)	CNAG_00661	conserved hypothetical protein	2.52275
	CNAG_00663 conserved hypothetical protein (1558 nt)	CNAG_00663	conserved hypothetical protein	-3.80264
	CNAG_00679 conserved hypothetical protein (705 nt)	CNAG_00679	conserved hypothetical protein	-2.70757
	181.m08408	CNAG_00684	ribulose-phosphate 3-epimerase	-2.82451
	1704.seq.107	CNAG_00688	conserved hypothetical protein	-4.41068
	CNAG_00689 beta-1	CNAG_00689	beta-1,4-mannosyltransferase	2.2253
	CNAG_00690 conserved hypothetical protein (1463 nt)	CNAG_00690	conserved hypothetical protein	2.08927
	181.m08423	CNAG_00700	bifunctional purine biosynthesis protein PURH	-6.32033
	181.m08860	CNAG_00707	conserved hypothetical protein	-2.79917
	CNAG_00721 capsular associated protein (2205 nt)	CNAG_00721	capsular associated protein	2.50186
	181.m08449	CNAG_00727	mitochondrial protein with role in iron accumulation	-5.97111
	181.m08641	CNAG_00732	conserved hypothetical protein	-2.43007
	CNAG_00733 conserved hypothetical protein (1902 nt)	CNAG_00733	conserved hypothetical protein	3.54799
	CNAG_00738 conserved hypothetical protein (1019 nt)	CNAG_00738	conserved hypothetical protein	2.3198
	181.m08464	CNAG_00743	imidazoleglycerol phosphate synthase	3.21318
	181.m08465	CNAG_00744	alpha-1,6-mannosyltransferase	2.21606
	CNAG_00746 CAS35p (2472 nt)	CNAG_00746	CAS35p	3.09728
	181.m08489	CNAG_00770	DNA mismatch repair protein MSH2	-3.9422
	181.m08491	CNAG_00772	uv excision repair protein rhp23	-3.20206
	181.m08493	CNAG_00774	d-3-phosphoglycerate dehydrogenase 2	2.79142
	CNAG_00775 kda trp-asp repeats containing protein (1687 nt)	CNAG_00775	kda trp-asp repeats containing protein	2.32624
	181.m08497	CNAG_00778	conserved hypothetical protein	3.07375
	181.m08546	CNAG_00825	folate	-3.45815
	163.m03780	CNAG_00886	adenosylhomocysteinase	-2.12727
	163.m03786	CNAG_00891	ATP-binding cassette transporter	2.14503
	163.m03785	CNAG_00893	conserved hypothetical protein	-4.5789
	CNAG_00902 conserved hypothetical protein (633 nt)	CNAG_00902	conserved hypothetical protein	-2.91198
	163.m03822	CNAG_00904	aflatoxin efflux pump AFLT	-3.26029
	163.m03816	CNAG_00916	transcription factor	-2.76063
	163.m03814	CNAG_00921	glutathione transferase	-2.54735
	163.m03809	CNAG_00930	argininosuccinate synthase	4.27819
	CNAG_00932 conserved hypothetical protein (990 nt)	CNAG_00932	conserved hypothetical protein	2.42335
	CNAG_00969 conserved hypothetical protein (819 nt)	CNAG_00969	conserved hypothetical protein	3.70635
	163.m03884	CNAG_00978	NADH dehydrogenase	4.22514
	163.m03922	CNAG_00995	conserved hypothetical protein	-6.96923
	163.m03891	CNAG_00996	O-mannosyltransferase	-5.06303
	CNAG_01007 C2 domain-containing protein (1753 nt)	CNAG_01007	C2 domain-containing protein	-3.42713
	163.m04809	CNAG_01031	conserved hypothetical protein	-6.69461
	163.m03855	CNAG_01036	geranylgeranyltransferase beta subunit	-3.26708
	CNAG_01045 conserved hypothetical protein (2525 nt)	CNAG_01045	conserved hypothetical protein	2.05623
	CNAG_01058 conserved hypothetical protein (1179 nt)	CNAG_01058	conserved hypothetical protein	2.51577
	CNAG_01064 conserved hypothetical protein (913 nt)	CNAG_01064	conserved hypothetical protein	4.64926
	163.m06163	CNAG_01087	conserved hypothetical protein	2.03496
	163.m06160	CNAG_01094	pre-mRNA-splicing factor CWC25	-4.44136
	163.m06159	CNAG_01103	zinc finger protein Sap62	-3.06099
	CNAG_01113 predicted protein (300 nt)	CNAG_01113	predicted protein	2.0806
	163.m06217	CNAG_01125	conserved hypothetical protein	-3.98064
	163.m06188	CNAG_01130	conserved hypothetical protein	-4.05584
	CNAG_01144 damaged DNA binding protein (2417 nt)	CNAG_01144	damaged DNA binding protein	2.51577
	163.m06206	CNAG_01145	conserved hypothetical protein	3.26029
	CNAG_01146 pre-rRNA processing protein Utp22 (4077 nt)	CNAG_01146	pre-rRNA processing protein Utp22	2.41496
	163.m06205	CNAG_01147	ARP2/3 complex 20 kDa subunit	-2.45207
	163.m06200	CNAG_01155	glycerol kinase	-3.77375
	163.m06199	CNAG_01161	conserved hypothetical protein	-5.02457
	163.m02724	CNAG_01166	conserved hypothetical protein	-3.4295
	CNAG_01175 conserved hypothetical protein (1295 nt)	CNAG_01175	conserved hypothetical protein	2.35218
	CNAG_01177 nuclear envelope-endoplasmic reticulum network protein (1626 nt)	CNAG_01177	nuclear envelope-endoplasmic reticulum network	3.2898
	CNAG_01178 nuclear envelope-endoplasmic reticulum network protein (2536 nt)	CNAG_01178	nuclear envelope-endoplasmic reticulum network	3.07588
	163.m06277	CNAG_01179	RPA42	4.95196
	163.m06577	CNAG_01185	hsp70-like protein	-3.96137
	163.m06265	CNAG_01203	conserved hypothetical protein	2.73208
	CNAG_01207 conserved hypothetical protein (2644 nt)	CNAG_01207	conserved hypothetical protein	4.16986
	163.m06430	CNAG_01211	conserved hypothetical protein	-3.30122
	163.m06427	CNAG_01221	prenyltransferase	2.15099
	163.m06285	CNAG_01222	conserved hypothetical protein	-3.19541
	163.m06418	CNAG_01242	conserved hypothetical protein HapX	-14.3105
	CNAG_01261 myosin I binding protein (4729 nt)	CNAG_01261	myosin I binding protein	3.34035
	CNAG_01262 G-protein beta subunit GPB1 (1250 nt)	CNAG_01262	G-protein beta subunit GPB1	2.97317
	163.m06460	CNAG_01274	coatomer subunit gamma	-5.95046
	CNAG_01308 conserved hypothetical protein (3221 nt)	CNAG_01308	conserved hypothetical protein	2.92209
	CNAG_01314 vacuolar protein (2977 nt)	CNAG_01314	vacuolar protein	3.68075
	CNAG_01318 monovalent inorganic cation transporter (2618 nt)	CNAG_01318	monovalent inorganic cation transporter	2.85799
	CNAG_01319 conserved hypothetical protein (1894 nt)	CNAG_01319	conserved hypothetical protein	2.93427
	CNAG_01340 ATPase with bromodomain-containing protein (5195 nt)	CNAG_01340	ATPase with bromodomain-containing protein	3.46775
	163.m06514	CNAG_01348	conserved hypothetical protein	2.35218
	1633.seq.118	CNAG_01353	conserved hypothetical protein	4.91094
	CNAG_01354 conserved hypothetical protein (2223 nt)	CNAG_01354	conserved hypothetical protein	12.3805
	CNAG_01356 conserved hypothetical protein (4423 nt)	CNAG_01356	conserved hypothetical protein	3.69865
	CNAG_01365 conserved hypothetical protein (2553 nt)	CNAG_01365	conserved hypothetical protein	3.03774
	CNAG_01375 conserved hypothetical protein (2793 nt)	CNAG_01375	conserved hypothetical protein	2.65001
	CNAG_01379 UPF0390 protein (531 nt)	CNAG_01379	UPF0390 protein	2.07053
	163.m06219	CNAG_01399	conserved hypothetical protein	6.00016
	163.m06238	CNAG_01402	actin binding protein	-3.92312
	163.m06241	CNAG_01414	ARCN1 protein	-2.6666
	CNAG_01442 cysteine desulfhydrase (1812 nt)	CNAG_01442	cysteine desulfhydrase	3.06949
	CNAG_01463 conserved hypothetical protein (783 nt)	CNAG_01463	conserved hypothetical protein	-3.07375
	179.m00618	CNAG_01464	flavohemoglobin	-5.3295
	179.m00603	CNAG_01470	NADH-ubiquinone oxidoreductase 24 kDa subunit	3.77637
	179.m00590	CNAG_01491	conserved hypothetical protein	-3.85038
	CNAG_01511 conserved hypothetical protein (1749 nt)	CNAG_01511	conserved hypothetical protein	2.89588
	CNAG_01529 conserved hypothetical protein (1689 nt)	CNAG_01529	conserved hypothetical protein	-3.5801
	179.m00079	CNAG_01568	t-complex protein 1	-5.1551
	179.m00086	CNAG_01576	conserved hypothetical protein	-4.36808
	CNAG_01578 conserved hypothetical protein (702 nt)	CNAG_01578	conserved hypothetical protein	2.24078
	CNAG_01580 conserved hypothetical protein (4746 nt)	CNAG_01580	conserved hypothetical protein	2.37512
	179.m00093	CNAG_01583	vacuolar-sorting protein SNF7	-2.7283
	179.m00094	CNAG_01584	hydrolase	-6.97407
	CNAG_01596 conserved hypothetical protein (1097 nt)	CNAG_01596	conserved hypothetical protein	3.09084
	CNAG_01599 conserved hypothetical protein (746 nt)	CNAG_01599	conserved hypothetical protein	2.63171
	CNAG_01600 glutamate-rich WD repeat containing 1 (1625 nt)	CNAG_01600	glutamate-rich WD repeat containing 1	3.40581
	179.m00108	CNAG_01603	conserved hypothetical protein	2.27995
	CNAG_01609 cystathionine gamma-synthase (2170 nt)	CNAG_01609	cystathionine gamma-synthase	6.04608
	179.m00648	CNAG_01622	conserved hypothetical protein	2.98142
	179.m00160	CNAG_01664	CMGC/CDK/CDC2 protein kinase	-3.49429
	179.m00161	CNAG_01665	conserved hypothetical protein	2.92006
	179.m00164	CNAG_01669	metallo-beta-lactamase family protein	4.01111
	CNAG_01687 atypical/RIO protein kinase (2097 nt)	CNAG_01687	atypical/RIO protein kinase	5.31474
	179.m00201	CNAG_01709	translation initiation factor	-4.55042
	CNAG_01712 conserved hypothetical protein (2413 nt)	CNAG_01712	conserved hypothetical protein	3.64773
	CNAG_01713 conserved hypothetical protein (739 nt)	CNAG_01713	conserved hypothetical protein	2.65001
	179.m00208	CNAG_01720	conserved hypothetical protein	3.85038
	179.m00221	CNAG_01737	C-4 methyl sterol oxidase	-3.83706
	CNAG_01739 conserved hypothetical protein (2865 nt)	CNAG_01739	conserved hypothetical protein	2.73587
	179.m00228	CNAG_01745	sn-glycerol-3-phosphate dehydrogenase NAD	-4.25453
	179.m00234	CNAG_01753	conserved hypothetical protein	-2.81474
	179.m00245	CNAG_01769	mitochondrial inner membrane protein	-6.16884
	179.m00257	CNAG_01791	coiled-coil protein	-3.80527
	179.m00679	CNAG_01797	conserved hypothetical protein	-3.30122
	CNAG_01809 small nuclear ribonucleoprotein hPrp3 (1891 nt)	CNAG_01809	small nuclear ribonucleoprotein hPrp3	3.45097
	179.m00272	CNAG_01815	conserved hypothetical protein	3.2898
	CNAG_01818 ATP synthase mitochondrial F1 complex assembly factor 2 (1078 nt)	CNAG_01818	ATP synthase mitochondrial F1 complex assembly	2.54735
	179.m00673	CNAG_01821	conserved hypothetical protein	-5.70015
	179.m00278	CNAG_01823	myo-inositol monophosphatase	-3.48703
	179.m00279	CNAG_01824	transmembrane protein	-4.44136
	179.m00289	CNAG_01839	transcriptional elongation regulator	-2.74157
	179.m00290	CNAG_01840	beta1-tubulin	-8.21921
	CNAG_01843 elongation factor ts (1136 nt)	CNAG_01843	elongation factor ts	2.06766
	179.m00299	CNAG_01855	conserved hypothetical protein	-2.73777
	176.m02346	CNAG_01868	RNA polymerase II elongator complex subunit	-4.61394
	CNAG_01874 conserved hypothetical protein (787 nt)	CNAG_01874	conserved hypothetical protein	-2.1155
	176.m02355	CNAG_01878	myo-inositol 2-dehydrogenase	-2.80694
	CNAG_01886 conserved hypothetical protein (1267 nt)	CNAG_01886	conserved hypothetical protein	2.88986
	176.m02365	CNAG_01889	glutathione S-transferase	-3.99169
	176.m02368	CNAG_01892	conserved hypothetical protein	2.10235
	176.m02374	CNAG_01899	Byr1-binding protein Bob1	-6.00432
	176.m02375	CNAG_01900	conserved hypothetical protein	-5.37774
	CNAG_01908 uroporphyrinogen-III synthase (900 nt)	CNAG_01908	uroporphyrinogen-III synthase	3.58258
	176.m02550	CNAG_01914	mitochondrial protein	-4.36203
	176.m02399	CNAG_01924	conserved hypothetical protein	-3.48462
	176.m02419	CNAG_01946	allantoate permease	-6.72717
	CNAG_01956 conserved hypothetical protein (1290 nt)	CNAG_01956	conserved hypothetical protein	3.46295
	176.m02429	CNAG_01957	endopeptidase	3.06524
	176.m02430	CNAG_01958	het-c2 protein	-2.71321
	CNAG_01983 cAMP-independent regulatory protein (2169 nt)	CNAG_01983	cAMP-independent regulatory protein	2.81279
	176.m02461	CNAG_02001	inositol-polyphosphate 5-phosphatase	2.45377
	CNAG_02002 conserved hypothetical protein (1424 nt)	CNAG_02002	conserved hypothetical protein	2.16445
	176.m02465	CNAG_02005	conserved hypothetical protein	3.9204
	167.m03642	CNAG_02025	conserved hypothetical protein	3.73472
	167.m03638	CNAG_02030	glyoxal oxidase	-5.59059
	CNAG_02044 conserved hypothetical protein (410 nt)	CNAG_02044	conserved hypothetical protein	-3.54062
	CNAG_02069 conserved hypothetical protein (1397 nt)	CNAG_02069	conserved hypothetical protein	-2.87986
	167.m03593	CNAG_02082	conserved hypothetical protein	4.45369
	CNAG_02089 conserved hypothetical protein (2422 nt)	CNAG_02089	conserved hypothetical protein	6.53868
	167.m05836	CNAG_02095	cyclin	-4.76673
	167.m03561	CNAG_02115	nonhistone protein 6	-3.88254
	CNAG_02127 cyclin-dependent protein kinase regulator (1282 nt)	CNAG_02127	cyclin-dependent protein kinase regulator	3.70635
	167.m05851	CNAG_02130	RNA splicing factor Pad-1	2.18556
	167.m03538	CNAG_02143	conserved hypothetical protein	6.34667
	CNAG_02147 cytochrome-c peroxidase (1682 nt)	CNAG_02147	cytochrome-c peroxidase	2.59188
	167.m05860	CNAG_02156	conserved hypothetical protein	-6.60702
	CNAG_02168 glucoamylase s1/s2 (4557 nt)	CNAG_02168	glucoamylase s1/s2	3.82113
	167.m05863	CNAG_02173	transport protein particle component	-4.28115
	167.m03508	CNAG_02174	signal recognition particle protein	-6.85426
	167.m03489	CNAG_02196	septin	-2.98349
	CNAG_02212 eukaryotic translation initiation factor 3 110 kda subunit (3077 nt)	CNAG_02212	eukaryotic translation initiation factor 3 110 kda	2.27363
	CNAG_02223 signal sequence binding protein (5448 nt)	CNAG_02223	signal sequence binding protein	2.62989
	CNAG_02224 conserved hypothetical protein (1517 nt)	CNAG_02224	conserved hypothetical protein	2.40661
	CNAG_02225 cellulase (1679 nt)	CNAG_02225	cellulase	2.95263
	167.m05880	CNAG_02239	endopeptidase	-7.15524
	CNAG_02259 tRNA-dihydrouridine synthase 2-like (1810 nt)	CNAG_02259	tRNA-dihydrouridine synthase 2-like	2.53854
	CNAG_02267 spindle assembly checkpoint protein SLDB (1587 nt)	CNAG_02267	spindle assembly checkpoint protein SLDB	2.43176
	CNAG_02270 homoserine O-acetyltransferase (2019 nt)	CNAG_02270	homoserine O-acetyltransferase	2.77599
	CNAG_02280 DUF1168 domain-containing protein (764 nt)	CNAG_02280	DUF1168 domain-containing protein	-2.79723
	167.m05906	CNAG_02282	carboxypeptidase A4	-4.58843
	1672.seq.071	CNAG_02297	conserved hypothetical protein	-3.09299
	CNAG_02299 conserved hypothetical protein (2250 nt)	CNAG_02299	conserved hypothetical protein	3.13182
	167.m03384	CNAG_02300	conserved hypothetical protein	-14.3006
	167.m03376	CNAG_02310	casein kinase II beta chain	-3.63008
	CNAG_02313 conserved hypothetical protein (749 nt)	CNAG_02313	conserved hypothetical protein	-5.5366
	167.m05919	CNAG_02314	conserved hypothetical protein	-3.75809
	CNAG_02325 mitochondrial protein (1340 nt)	CNAG_02325	mitochondrial protein	2.15397
	CNAG_02336 conserved hypothetical protein (2711 nt)	CNAG_02336	conserved hypothetical protein	3.27615
	167.m03355	CNAG_02340	conserved hypothetical protein	-2.51751
	CNAG_02350 conserved hypothetical protein (795 nt)	CNAG_02350	conserved hypothetical protein	2.72641
	CNAG_02385 DNA primase small subunit (1875 nt)	CNAG_02385	DNA primase small subunit	3.67056
	167.m03311	CNAG_02398	conserved hypothetical protein	-2.30378
	167.m03297	CNAG_02415	annexin XIV	-6.19026
	167.m03295	CNAG_02417	lipase/esterase family protein	-7.11567
	167.m05955	CNAG_02427	conserved hypothetical protein	-3.68841
	167.m05958	CNAG_02440	cation-transporting ATPase	-2.22684
	167.m03268	CNAG_02445	phosphoacetylglucosamine mutase	-4.30198
	167.m05798	CNAG_02460	coproporphyrinogen oxidase	-4.29602
	167.m03218	CNAG_02500	calnexin	-3.57019
	CNAG_02504 conserved hypothetical protein (1145 nt)	CNAG_02504	conserved hypothetical protein	-3.25577
	CNAG_02512 DNA repair protein rad16 (4030 nt)	CNAG_02512	DNA repair protein rad16	2.99177
	CNAG_02539 amino acid transporter (2462 nt)	CNAG_02539	amino acid transporter	3.13616
	176.m02198	CNAG_02564	conserved hypothetical protein	19.8766
	CNAG_02587 alfa-L-rhamnosidase (3253 nt)	CNAG_02587	alfa-L-rhamnosidase	3.51129
	CNAG_02662 peptidase family C54 protein (3824 nt)	CNAG_02662	peptidase family C54 protein	2.71133
	176.m02293	CNAG_02664	D-lactate dehydrogenase	-3.37292
	176.m02297	CNAG_02671	pre-mRNA-splicing factor CEF1	-11.6479
	176.m02309	CNAG_02683	conserved hypothetical protein	-8.67582
	CNAG_02700 conserved hypothetical protein (5143 nt)	CNAG_02700	conserved hypothetical protein	3.73472
	CNAG_02759 conserved hypothetical protein (824 nt)	CNAG_02759	conserved hypothetical protein	2.9019
	CNAG_02770 transcription initiation factor tfIID (936 nt)	CNAG_02770	transcription initiation factor tfIID	2.45377
	179.m00354	CNAG_02790	galactinol synthase	-5.10178
	CNAG_02792 AAA family ATPase (1908 nt)	CNAG_02792	AAA family ATPase	4.06146
	CNAG_02795 phosphoribosylglycinamide formyltransferase (820 nt)	CNAG_02795	phosphoribosylglycinamide formyltransferase	2.18404
	179.m00359	CNAG_02796	phospho-2-dehydro-3-deoxyheptonate aldolase	-2.04769
	CNAG_02820 CAMK/CAMKL/LKB protein kinase (3248 nt)	CNAG_02820	CAMK/CAMKL/LKB protein kinase	3.19984
	CNAG_02822 conserved hypothetical protein (2570 nt)	CNAG_02822	conserved hypothetical protein	2.72641
	179.m00382	CNAG_02830	delta24(28) sterol reductase	-3.31498
	179.m00387	CNAG_02838	30S ribosomal protein S17	-2.09217
	CNAG_02847 thymidylate kinase (811 nt)	CNAG_02847	thymidylate kinase	2.3408
	CNAG_02871 GPI mannosyltransferase 2 (1426 nt)	CNAG_02871	GPI mannosyltransferase 2	2.14355
	CNAG_02878 conserved hypothetical protein (1511 nt)	CNAG_02878	conserved hypothetical protein	2.26734
	179.m00431	CNAG_02890	conserved hypothetical protein	3.40818
	179.m00435	CNAG_02896	hydroxymethylglutaryl-CoA synthase	-4.12102
	179.m00439	CNAG_02901	glycine rich protein	-2.15099
	CNAG_02906 ubiquitin-conjugating enzyme e2-24 kda (1331 nt)	CNAG_02906	ubiquitin-conjugating enzyme e2-24 kda	-3.93401
	179.m00724	CNAG_02937	conserved hypothetical protein	-4.42906
	179.m00511	CNAG_02977	metal resistance protein ycf1	-4.03621
	CNAG_02985 nuclear mRNA splicing protein (1069 nt)	CNAG_02985	nuclear mRNA splicing protein	2.15846
	179.m00519	CNAG_02986	phosphoribosyl-ATP diphosphatase	-7.15524
	179.m00526	CNAG_03000	ribosomal protein S19	-2.23767
	CNAG_03001 rRNA primary transcript binding protein (2457 nt)	CNAG_03001	rRNA primary transcript binding protein	2.47255
	CNAG_03002 conserved hypothetical protein (1642 nt)	CNAG_03002	conserved hypothetical protein	-9.69338
	179.m00615	CNAG_03020	conserved hypothetical protein	-4.76343
	179.m00616	CNAG_03026	N-acetylglucosaminylphosphatidylinositol	-2.87189
	179.m00039	CNAG_03048	cytoplasmic protein	-3.46295
	CNAG_03064 conserved hypothetical protein (774 nt)	CNAG_03064	conserved hypothetical protein	2.89186
	179.m00024	CNAG_03065	ER-derived vesicles protein ERV14	-2.85799
	CNAG_03086 predicted protein (2277 nt)	CNAG_03086	predicted protein	3.46775
	CNAG_03096 UDP-glucose 4-epimerase (1091 nt)	CNAG_03096	UDP-glucose 4-epimerase	3.18435
	CNAG_03112 predicted protein (1742 nt)	CNAG_03112	predicted protein	2.70945
	CNAG_03117 conserved hypothetical protein (4796 nt)	CNAG_03117	conserved hypothetical protein	4.84669
	1773.seq.087	CNAG_03126	hypothetical protein	2.89387
	177.m03268	CNAG_03138	ubiquitin-protein ligase	-3.21763
	1773.seq.062	CNAG_03152	calcium-binding protein	-5.83204
	177.m03241	CNAG_03165	conserved hypothetical protein	2.16595
	177.m03224	CNAG_03182	conserved hypothetical protein	-2.78949
	CNAG_03202 adenylate cyclase (7187 nt)	CNAG_03202	adenylate cyclase	4.12959
	177.m03206	CNAG_03203	DNA polymerase epsilon p12 subunit	-3.6604
	177.m03202	CNAG_03210	conserved hypothetical protein	6.70855
	177.m03188	CNAG_03226	succinate dehydrogenase iron-sulfur subunit	6.25062
	177.m03186	CNAG_03228	universal stress protein family domain-containing	-3.85305
	177.m03161	CNAG_03251	ARF small monomeric GTPase	-2.17347
	177.m03141	CNAG_03274	S-adenosylmethionine transporter	3.25577
	CNAG_03284 conserved hypothetical protein (1459 nt)	CNAG_03284	conserved hypothetical protein	3.4295
	177.m03109	CNAG_03309	pre-mRNA-splicing factor CWC21	-3.52592
	177.m03103	CNAG_03316	rho GDP-dissociation inhibitor 1	-3.07588
	CNAG_03330 conserved hypothetical protein (1727 nt)	CNAG_03330	conserved hypothetical protein	5.53276
	177.m03054	CNAG_03375	succinyl-coa ligase subunit alpha	-2.72263
	177.m03387	CNAG_03382	conserved hypothetical protein	-3.32418
	177.m03044	CNAG_03389	alpha-ketoglutarate catabolism dioxygenase	-2.7057
	177.m03038	CNAG_03395	NifU-like protein c	2.74537
	177.m03025	CNAG_03408	conserved hypothetical protein	-2.9465
	CNAG_03411 conserved hypothetical protein (1055 nt)	CNAG_03411	conserved hypothetical protein	2.18404
	177.m03021	CNAG_03412	cytoplasmic protein	-3.91768
	CNAG_03424 conserved hypothetical protein (676 nt)	CNAG_03424	conserved hypothetical protein	2.44359
	177.m03009	CNAG_03426	GDP-mannose transporter	-3.31728
	CNAG_03437 predicted protein (522 nt)	CNAG_03437	predicted protein	-2.35381
	177.m02994	CNAG_03441	conserved hypothetical protein	3.00424
	CNAG_03442 conserved hypothetical protein (1984 nt)	CNAG_03442	conserved hypothetical protein	3.13616
	177.m02979	CNAG_03459	t-complex protein 1	2.09072
	CNAG_03460 phosphoglycerate dehydrogenase (1191 nt)	CNAG_03460	phosphoglycerate dehydrogenase	3.2154
	177.m02974	CNAG_03463	conserved hypothetical protein	-3.6731
	CNAG_03479 conserved hypothetical protein (3778 nt)	CNAG_03479	conserved hypothetical protein	2.21146
	CNAG_03488 conserved hypothetical protein (1711 nt)	CNAG_03488	conserved hypothetical protein	6.58416
	177.m02950	CNAG_03492	conserved hypothetical protein	-3.2065
	177.m02947	CNAG_03495	conserved hypothetical protein	-3.22657
	CNAG_03507 mitochondrial processing peptidase beta subunit (1733 nt)	CNAG_03507	mitochondrial processing peptidase beta subunit	2.60629
	177.m02930	CNAG_03513	conserved hypothetical protein	2.6926
	177.m02927	CNAG_03517	mitochondrial NADH dehydrogenase	2.0691
	CNAG_03525 trehalase (3260 nt)	CNAG_03525	trehalase	2.21299
	177.m02916	CNAG_03531	3-beta hydroxysteroid dehydrogenase/isomerase	2.42503
	177.m02900	CNAG_03554	coatomer alpha subunit	-7.55798
	177.m02891	CNAG_03564	conserved hypothetical protein	-2.6666
	177.m02883	CNAG_03575	alfa-L-rhamnosidase	-3.31958
	CNAG_03583 Myst4 protein (3141 nt)	CNAG_03583	Myst4 protein	2.32785
	177.m02870	CNAG_03590	casein kinase II beta chain	-3.37526
	177.m02869	CNAG_03591	RAB GDP-dissociation inhibitor	-6.7039
	186.m03517	CNAG_03596	dihydrolipoamide succinyltransferase	-3.9504
	186.m03525	CNAG_03604	no arches protein	-6.52962
	CNAG_03613 conserved hypothetical protein (1439 nt)	CNAG_03613	conserved hypothetical protein	3.01676
	CNAG_03622 cell polarity protein mor2 (7424 nt)	CNAG_03622	cell polarity protein mor2	2.4932
	CNAG_03626 actin cross-linking (4514 nt)	CNAG_03626	actin cross-linking	3.54062
	186.m03558	CNAG_03636	DNA-directed RNA polymerase	-2.95468
	186.m03563	CNAG_03641	eukaryotic translation initiation factor 3 subunit	-3.30351
	CNAG_03645 conserved hypothetical protein (3828 nt)	CNAG_03645	conserved hypothetical protein	3.08442
	186.m03575	CNAG_03651	t-SNARE	2.47942
	186.m03639	CNAG_03714	microtubule motor protein	-5.3443
	CNAG_03734 conserved hypothetical protein (2207 nt)	CNAG_03734	conserved hypothetical protein	2.92817
	186.m03663	CNAG_03739	ribosomal L10 protein	-2.09798
	CNAG_03751 calcium channel (2113 nt)	CNAG_03751	calcium channel	4.05584
	186.m03681	CNAG_03762	RNA methyltransferase	2.6226
	CNAG_03765 trehalose-phosphatase (3326 nt)	CNAG_03765	trehalose-phosphatase	2.29262
	186.m03692	CNAG_03773	NAD binding dehydrogenase family protein	-4.9795
	CNAG_03777 conserved hypothetical protein (2225 nt)	CNAG_03777	conserved hypothetical protein	4.22807
	186.m03707	CNAG_03787	alpha tubulin	-5.01413
	186.m04101	CNAG_03789	chromosome 1 open reading frame 33	-2.48802
	186.m03712	CNAG_03790	conserved hypothetical protein	-4.31392
	186.m04051	CNAG_03795	purine-specific oxidized base lesion DNA	-3.21095
	CNAG_03798 predicted protein (258 nt)	CNAG_03798	predicted protein	2.23303
	186.m03727	CNAG_03805	calcium:hydrogen antiporter	-2.47426
	186.m03741	CNAG_03816	proteasome subunit beta type 6	-3.2288
	CNAG_03831 conserved hypothetical protein (619 nt)	CNAG_03831	conserved hypothetical protein	3.05887
	1712.seq.178	CNAG_03833	conserved hypothetical protein	2.34892
	CNAG_03848 glutathione transferase (1485 nt)	CNAG_03848	glutathione transferase	2.99177
	186.m03796	CNAG_03863	histone H4 arginine methyltransferase RmtA	-3.64521
	186.m03797	CNAG_03864	conserved hypothetical protein	-6.84951
	186.m03805	CNAG_03873	conserved hypothetical protein	-3.42238
	186.m03807	CNAG_03875	UTP-hexose-1-phosphate uridylyltransferase	-2.29421
	CNAG_03884 conserved hypothetical protein (3806 nt)	CNAG_03884	conserved hypothetical protein	2.37183
	186.m03827	CNAG_03899	HSP 70 family protein	-5.75175
	CNAG_03915 conserved hypothetical protein (2084 nt)	CNAG_03915	conserved hypothetical protein	2.07197
	186.m03840	CNAG_03916	glucose-6-phosphate isomerase	-2.70757
	CNAG_03917 conserved hypothetical protein (2670 nt)	CNAG_03917	conserved hypothetical protein	2.46741
	CNAG_03929 Cas42p (2554 nt)	CNAG_03929	Cas42p	2.66106
	CNAG_03940 elongator complex protein 2 (2749 nt)	CNAG_03940	elongator complex protein 2	2.83431
	186.m03870	CNAG_03944	chaperone regulator	-3.49914
	CNAG_03965 conserved hypothetical protein (933 nt)	CNAG_03965	conserved hypothetical protein	2.50533
	186.m03937	CNAG_04014	26S proteasome regulatory subunit RPN9	-4.85678
	186.m03944	CNAG_04018	conserved hypothetical protein	-4.76343
	CNAG_04034 conserved hypothetical protein (1326 nt)	CNAG_04034	conserved hypothetical protein	3.14487
	186.m03995	CNAG_04065	UDP-N-acetylglucosamine transferase subunit ALG13	-4.41068
	186.m04000	CNAG_04071	proteasome subunit alpha type 1	-3.89332
	186.m04003	CNAG_04074	coatomer beta' subunit	-6.24196
	186.m04010	CNAG_04082	proline-tRNA ligase	-4.97605
	CNAG_04088 predicted protein (482 nt)	CNAG_04088	predicted protein	-3.48945
	CNAG_04121 conserved hypothetical protein (683 nt)	CNAG_04121	conserved hypothetical protein	-2.09217
	CNAG_04124 predicted protein (1134 nt)	CNAG_04124	predicted protein	2.57576
	CNAG_04126 hypothetical protein (2343 nt)	CNAG_04126	hypothetical protein	-3.32649
	CNAG_04128 GTPase inhibitor (945 nt)	CNAG_04128	GTPase inhibitor	3.26029
	CNAG_04164 conserved hypothetical protein (2110 nt)	CNAG_04164	conserved hypothetical protein	3.59004
	162.m02845	CNAG_04171	conserved hypothetical protein	-3.25577
	162.m03035	CNAG_04173	conserved hypothetical protein	-4.83327
	CNAG_04178 conserved hypothetical protein (2109 nt)	CNAG_04178	conserved hypothetical protein	3.28297
	162.m02861	CNAG_04179	lysine-tRNA ligase	-2.83039
	162.m02849	CNAG_04183	conserved hypothetical protein	-5.06654
	162.m04559	CNAG_04185	conserved hypothetical protein	-4.64603
	162.m02901	CNAG_04191	other/Scy1 protein kinase	-2.85601
	CNAG_04192 phosphoribosylformylglycinamidine synthase (4068 nt)	CNAG_04192	phosphoribosylformylglycinamidine synthase	2.11404
	CNAG_04196 actin binding protein (1776 nt)	CNAG_04196	actin binding protein	2.02511
	162.m02894	CNAG_04213	signal transducer	-4.03901
	CNAG_04215 sulfate adenylyltransferase (2124 nt)	CNAG_04215	sulfate adenylyltransferase	2.01252
	162.m02888	CNAG_04217	phosphoenolpyruvate carboxykinase	-9.29207
	162.m02889	CNAG_04219	lactoylglutathione lyase	2.52101
	162.m02956	CNAG_04230	thiamine biosynthetic bifunctional enzyme	-2.9302
	162.m02953	CNAG_04236	acid phosphatase	-2.03637
	162.m04587	CNAG_04241	cytoplasmic protein	2.38667
	CNAG_04261 conserved hypothetical protein (1591 nt)	CNAG_04261	conserved hypothetical protein	2.49147
	162.m02942	CNAG_04265	conserved hypothetical protein	-4.28412
	162.m02941	CNAG_04267	mitochondrial genome maintenance protein	-2.92209
	162.m02939	CNAG_04272	CAMK/CAMK1 protein kinase	-2.08782
	162.m02830	CNAG_04282	CMGC/MAPK protein kinase	3.18656
	162.m02299	CNAG_04288	conserved hypothetical protein	-4.01667
	162.m02308	CNAG_04296	conserved hypothetical protein	3.2065
	162.m02784	CNAG_04306	vesicle transport protein SFT2B	-2.998
	162.m02797	CNAG_04308	short chain 3-hydroxyacyl-CoA dehydrogenase	-2.19466
	162.m02798	CNAG_04312	mannose-6-phosphate isomerase	-5.96284
	162.m03017	CNAG_04315	RCC2 protein	-3.10803
	CNAG_04327 SCP160 protein (4501 nt)	CNAG_04327	SCP160 protein	2.59368
	1622.seq.034	CNAG_04338	cation diffusion facilitator 1	2.51054
	162.m03006	CNAG_04349	conserved hypothetical protein	-3.75549
	CNAG_04355 conserved hypothetical protein (1536 nt)	CNAG_04355	conserved hypothetical protein	3.05675
	162.m02743	CNAG_04358	iron-sulfur clusters transporter ATM1	-7.63697
	162.m02769	CNAG_04364	oligosaccharyl transferase stt3 subunit	2.17347
	CNAG_04377 vacuolar protein (4251 nt)	CNAG_04377	vacuolar protein	3.1536
	162.m04528	CNAG_04386	conserved hypothetical protein	-7.58422
	CNAG_04396 Aycl012 (603 nt)	CNAG_04396	Aycl012	-4.89735
	CNAG_04397 conserved hypothetical protein (1613 nt)	CNAG_04397	conserved hypothetical protein	5.40764
	162.m02736	CNAG_04400	mitochondrial ribosomal protein	-2.25168
	CNAG_04413 conserved hypothetical protein (1480 nt)	CNAG_04413	conserved hypothetical protein	2.80889
	162.m02699	CNAG_04414	multidrug resistance protein fnx1	-3.57019
	CNAG_04444 small nuclear ribonucleoprotein (3749 nt)	CNAG_04444	small nuclear ribonucleoprotein	3.09728
	CNAG_04459 hypothetical protein (1163 nt)	CNAG_04459	hypothetical protein	-3.59004
	162.m02677	CNAG_04460	RNA polymerase II transcription factor	-3.83174
	CNAG_04478 conserved hypothetical protein (3236 nt)	CNAG_04478	conserved hypothetical protein	2.38006
	162.m02637	CNAG_04485	long-chain-fatty-acid-CoA-ligase	-4.89735
	162.m02627	CNAG_04505	guanine nucleotide-binding protein subunit alpha	-3.34499
	162.m02623	CNAG_04510	ATPase	-4.58843
	162.m02964	CNAG_04523	glyceraldehyde 3-phosphate dehydrogenase	-3.09084
	1621.seq.032	CNAG_04524	zinc metalloprotease	2.78369
	CNAG_04535 tartrate dehydrogenase (1419 nt)	CNAG_04535	tartrate dehydrogenase	3.01885
	1621.seq.015	CNAG_04541	polyadenylation factor 64 kDa subunit	3.26255
	CNAG_04584 cytoplasmic protein (1526 nt)	CNAG_04584	cytoplasmic protein	2.19771
	CNAG_04593 predicted protein (651 nt)	CNAG_04593	predicted protein	3.07801
	CNAG_04594 PRO1 protein (2685 nt)	CNAG_04594	PRO1 protein	2.27048
	CNAG_04607 hypothetical protein (970 nt)	CNAG_04607	hypothetical protein	3.11666
	CNAG_04608 signal peptidase I (1234 nt)	CNAG_04608	signal peptidase I	2.76255
	185.m02416	CNAG_04633	conserved hypothetical protein	-2.68143
	185.m02426	CNAG_04640	acly protein	-2.38502
	185.m02428	CNAG_04642	tetraspanin Tsp2	-4.75683
	185.m02438	CNAG_04654	UNC-50 family protein	-4.65248
	185.m02440	CNAG_04657	short chain dehydrogenase	-3.03354
	185.m02442	CNAG_04659	pyruvate decarboxylase	-14.5505
	CNAG_04660 conserved hypothetical protein (5419 nt)	CNAG_04660	conserved hypothetical protein	3.21095
	CNAG_04663 conserved hypothetical protein (1774 nt)	CNAG_04663	conserved hypothetical protein	3.09942
	CNAG_04664 60s ribosomal protein l37 (530 nt)	CNAG_04664	60s ribosomal protein l37	2.2084
	185.m02446	CNAG_04665	conserved hypothetical protein	5.05952
	CNAG_04670 conserved hypothetical protein (1966 nt)	CNAG_04670	conserved hypothetical protein	2.12138
	CNAG_04680 conserved hypothetical protein (821 nt)	CNAG_04680	conserved hypothetical protein	3.18877
	CNAG_04686 conserved hypothetical protein (1326 nt)	CNAG_04686	conserved hypothetical protein	4.21637
	CNAG_04700 conserved hypothetical protein (2409 nt)	CNAG_04700	conserved hypothetical protein	2.85997
	185.m02513	CNAG_04739	metal ion transporter	-3.88792
	CNAG_04743 dolichyl-diphosphooligosaccharide-protein glycotransferase (1693 nt)	CNAG_04743	dolichyl-diphosphooligosaccharide-protein	3.44618
	185.m02523	CNAG_04749	conserved hypothetical protein	-3.07162
	185.m02526	CNAG_04752	conserved hypothetical protein	-3.85038
	185.m02532	CNAG_04757	mitochondrial protein	-9.00047
	185.m02538	CNAG_04764	dihydrofolate reductase	-5.32212
	185.m02544	CNAG_04770	nucleolar essential protein 1	2.12432
	CNAG_04794 spermine transporter (2969 nt)	CNAG_04794	spermine transporter	-3.90142
	185.m02584	CNAG_04815	cytokinesis protein sepa	-7.27527
	CNAG_04816 conserved hypothetical protein (613 nt)	CNAG_04816	conserved hypothetical protein	-3.79737
	185.m02588	CNAG_04818	conserved hypothetical protein	2.8481
	CNAG_04819 conserved hypothetical protein (2031 nt)	CNAG_04819	conserved hypothetical protein	2.6629
	CNAG_04829 conserved hypothetical protein (1186 nt)	CNAG_04829	conserved hypothetical protein	3.81848
	CNAG_04845 MPU1p (1233 nt)	CNAG_04845	MPU1p	2.94241
	CNAG_04858 predicted protein (554 nt)	CNAG_04858	predicted protein	3.24451
	CNAG_04859 rho small monomeric GTPase (1268 nt)	CNAG_04859	rho small monomeric GTPase	3.0504
	185.m02650	CNAG_04867	vacuolar protein	-3.97237
	185.m02657	CNAG_04874	conserved hypothetical protein	-5.41515
	CNAG_04890 conserved hypothetical protein (1695 nt)	CNAG_04890	conserved hypothetical protein	2.99385
	CNAG_04900 WD40 protein Ciao1 variant (1641 nt)	CNAG_04900	WD40 protein Ciao1 variant	2.95263
	185.m02683	CNAG_04905	tRNA methyltransferase	13.5385
	185.m02691	CNAG_04913	integral membrane protein sed5	-6.04189
	184.m05212	CNAG_04948	tubulin beta chain	-5.29636
	184.m04975	CNAG_04951	phospho-2-dehydro-3-deoxyheptonate aldolase	8.26492
	184.m04973	CNAG_04953	conserved hypothetical protein	-2.49493
	184.m04964	CNAG_04962	conserved hypothetical protein	-3.66802
	CNAG_04968 conserved hypothetical protein (1677 nt)	CNAG_04968	conserved hypothetical protein	4.25748
	184.m04947	CNAG_04981	catalase A	-3.7218
	162.m04578	CNAG_04983	conserved hypothetical protein	-3.86375
	184.m04944	CNAG_04984	pleiotropic drug resistance protein	-6.06707
	CNAG_04986 predicted protein (879 nt)	CNAG_04986	predicted protein	-3.00424
	184.m04937	CNAG_04990	glutamate-5-semialdehyde dehydrogenase	-3.39638
	184.m05200	CNAG_04991	conserved hypothetical protein	5.6962
	184.m04922	CNAG_05007	eukaryotic translation initiation factor 2B subunit 2	2.3198
	CNAG_05032 conserved hypothetical protein (1395 nt)	CNAG_05032	conserved hypothetical protein	-2.464
	184.m04899	CNAG_05035	NADPH-adrenodoxin reductase	2.24233
	184.m04893	CNAG_05041	mitochondrial complex I subunit NDUFS8	3.74249
	184.m05176	CNAG_05055	C2H2 finger domain containing protein	2.15547
	CNAG_05067 conserved hypothetical protein (1411 nt)	CNAG_05067	conserved hypothetical protein	4.01389
	1731.seq.165	CNAG_05076	conserved hypothetical protein	-2.59009
	CNAG_05091 conserved hypothetical protein (618 nt)	CNAG_05091	conserved hypothetical protein	-3.57019
	CNAG_05093 conserved hypothetical protein (1420 nt)	CNAG_05093	conserved hypothetical protein	2.79529
	184.m04844	CNAG_05100	ENTH domain-containing protein c	-3.07801
	184.m04807	CNAG_05138	exo-beta-1,3-glucanase	-3.95314
	CNAG_05142 alpha-1	CNAG_05142	alpha-1,3-mannosyltransferase	2.46058
	1731.seq.051	CNAG_05188	conserved hypothetical protein	2.39496
	184.m05047	CNAG_05193	endoplasmic reticulum-Golgi intermediate	-2.59368
	CNAG_05194 lipoic acid synthetase (1577 nt)	CNAG_05194	lipoic acid synthetase	2.74157
	CNAG_05202 nuclear protein (2272 nt)	CNAG_05202	nuclear protein	4.76673
	CNAG_05215 conserved hypothetical protein (1858 nt)	CNAG_05215	conserved hypothetical protein	2.30697
	184.m04743	CNAG_05216	CAMK/RAD53 protein kinase	2.38006
	CNAG_05217 conserved hypothetical protein (881 nt)	CNAG_05217	conserved hypothetical protein	-2.80889
	CNAG_05221 histone H2A 4 (661 nt)	CNAG_05221	histone H2A.4	-2.914
	184.m04724	CNAG_05236	conserved hypothetical protein	-2.6666
	CNAG_05246 conserved hypothetical protein (735 nt)	CNAG_05246	conserved hypothetical protein	-2.38502
	184.m04708	CNAG_05255	conserved hypothetical protein	-3.05252
	184.m04679	CNAG_05285	conserved hypothetical protein	-6.02099
	1741.seq.028	CNAG_05286	conserved hypothetical protein	-2.38833
	CNAG_05301 microtubule binding protein (3261 nt)	CNAG_05301	microtubule binding protein	2.41831
	184.m04338	CNAG_05348	Dch2	-7.32587
	184.m04343	CNAG_05353	conserved hypothetical protein	2.70382
	184.m04355	CNAG_05365	ribose-phosphate pyrophosphokinase	3.05252
	CNAG_05371 conserved hypothetical protein (2688 nt)	CNAG_05371	conserved hypothetical protein	4.13532
	CNAG_05394 cation:cation antiporter (3013 nt)	CNAG_05394	cation:cation antiporter	3.17774
	CNAG_05400 minor histocompatibility antigen h13 (2138 nt)	CNAG_05400	minor histocompatibility antigen h13	3.27842
	184.m04407	CNAG_05420	RNA polymerase II transcription factor	-5.3295
	CNAG_05449 conserved hypothetical protein (830 nt)	CNAG_05449	conserved hypothetical protein	-3.47979
	184.m04439	CNAG_05459	Pi-transporter A-1	-4.56622
	184.m05044	CNAG_05480	hexokinase	-3.50642
	CNAG_05498 conserved hypothetical protein (1867 nt)	CNAG_05498	conserved hypothetical protein	6.25929
	CNAG_05500 conserved hypothetical protein (1651 nt)	CNAG_05500	conserved hypothetical protein	3.01258
	1742.seq.046	CNAG_05504	GDSL Lipase/Acylhydrolase family protein	-5.87667
	184.m04492	CNAG_05513	septum-promoting GTP-binding protein 1	-3.96412
	CNAG_05515 conserved hypothetical protein (2739 nt)	CNAG_05515	conserved hypothetical protein	2.49666
	CNAG_05518 conserved hypothetical protein (4827 nt)	CNAG_05518	conserved hypothetical protein	2.68328
	184.m04499	CNAG_05521	aldose reductase	-2.81279
	CNAG_05532 arylformamidase (1532 nt)	CNAG_05532	arylformamidase	2.60449
	1742.seq.013	CNAG_05537	conserved hypothetical protein	5.35171
	CNAG_05546 conserved hypothetical protein (1055 nt)	CNAG_05546	conserved hypothetical protein	3.58507
	CNAG_05576 conserved hypothetical protein (523 nt)	CNAG_05576	conserved hypothetical protein	-3.88523
	184.m04564	CNAG_05587	conserved hypothetical protein	-2.37019
	184.m04570	CNAG_05592	calcium-transporting ATPase	-3.16236
	CNAG_05599 conserved hypothetical protein (1388 nt)	CNAG_05599	conserved hypothetical protein	-2.39496
	CNAG_05608 conserved hypothetical protein (1146 nt)	CNAG_05608	conserved hypothetical protein	-2.27048
	CNAG_05610 conserved hypothetical protein (774 nt)	CNAG_05610	conserved hypothetical protein	2.19162
	CNAG_05635 50s ribosomal protein l19 (636 nt)	CNAG_05635	50s ribosomal protein l19	2.51577
	CNAG_05640 transporter protein SMF2 (2617 nt)	CNAG_05640	transporter protein SMF2	2.67957
	184.m04628	CNAG_05657	cytoplasmic protein	-2.01391
	184.m04631	CNAG_05661	chromatin binding protein	2.90392
	180.m00135	CNAG_05671	oxidation resistance protein 1	-2.61716
	CNAG_05689 conserved hypothetical protein (815 nt)	CNAG_05689	conserved hypothetical protein	2.15248
	180.m00401	CNAG_05690	histone deacetylase 2	2.52976
	CNAG_05706 conserved hypothetical protein (2125 nt)	CNAG_05706	conserved hypothetical protein	4.93483
	CNAG_05707 cytoplasmic protein (1376 nt)	CNAG_05707	cytoplasmic protein	-4.02503
	CNAG_05712 6	CNAG_05712	6,7-dimethyl-8-ribityllumazine synthase	3.64521
	CNAG_05733 cytoplasmic protein (2153 nt)	CNAG_05733	cytoplasmic protein	2.59009
	CNAG_05735 hypothetical protein (539 nt)	CNAG_05735	hypothetical protein	2.94445
	CNAG_05737 oligopeptide transporter 8 (2858 nt)	CNAG_05737	oligopeptide transporter 8	5.04201
	CNAG_05742 conserved hypothetical protein (2245 nt)	CNAG_05742	conserved hypothetical protein	2.1495
	180.m00359	CNAG_05745	cytoplasmic protein	2.83235
	1682.seq.069	CNAG_05746	conserved hypothetical protein	2.7283
	180.m00103	CNAG_05751	conserved hypothetical protein	3.01049
	CNAG_05765 ubiquitin-conjugating enzyme 4KD (1484 nt)	CNAG_05765	ubiquitin-conjugating enzyme .4KD	2.05053
	CNAG_05777 conserved hypothetical protein (720 nt)	CNAG_05777	conserved hypothetical protein	3.64016
	CNAG_05781 dynein (562 nt)	CNAG_05781	dynein	-4.19887
	180.m00087	CNAG_05792	proteasome subunit alpha type 4	-2.98556
	180.m00083	CNAG_05805	conserved hypothetical protein	3.17334
	CNAG_05808 conserved hypothetical protein (1279 nt)	CNAG_05808	conserved hypothetical protein	2.54735
	180.m00082	CNAG_05811	conserved hypothetical protein	4.25453
	CNAG_05812 potassium:hydrogen antiporter (3228 nt)	CNAG_05812	potassium:hydrogen antiporter	3.6604
	CNAG_05831 Brt1 (660 nt)	CNAG_05831	Brt1	-3.17334
	180.m00058	CNAG_05852	heme oxygenase 2	2.76063
	CNAG_05875 cytochrome c heme lyase (910 nt)	CNAG_05875	cytochrome c heme lyase	3.88792
	180.m00308	CNAG_05878	p41-Arc	-3.99723
	180.m02969	CNAG_05881	mannosyltransferase	-3.24676
	CNAG_05885 conserved hypothetical protein (2089 nt)	CNAG_05885	conserved hypothetical protein	3.13399
	180.m00285	CNAG_05887	pre-mRNA splicing factor	-2.69634
	180.m00042	CNAG_05889	SH3YL1 protein	2.8206
	180.m00276	CNAG_05896	Uba2	-2.4777
	CNAG_05899 pyrroline-5-carboxylate reductase (1292 nt)	CNAG_05899	pyrroline-5-carboxylate reductase	3.52104
	180.m00032	CNAG_05913	alpha-glucosidase	-2.58291
	180.m00271	CNAG_05940	conserved hypothetical protein	-4.55358
	180.m00253	CNAG_05968	Cdc42	-6.65759
	CNAG_05969 mitochondrial protein (1421 nt)	CNAG_05969	mitochondrial protein	3.32418
	CNAG_05971 hypothetical protein (241 nt)	CNAG_05971	hypothetical protein	-3.39874
	180.m00006	CNAG_05973	serine carboxypeptidase	3.53326
	CNAG_06005 conserved hypothetical protein (3065 nt)	CNAG_06005	conserved hypothetical protein	4.06992
	164.m02043	CNAG_06010	fatty aldehyde dehydrogenase	-3.74249
	164.m02018	CNAG_06052	galactose-1-phosphate uridylyltransferase	-6.23764
	164.m02090	CNAG_06075	conserved hypothetical protein	-4.27226
	164.m02085	CNAG_06088	aspartate aminotransferase	-3.16455
	164.m02080	CNAG_06101	eukaryotic ADP/ATP carrier	-2.1901
	CNAG_06114 GTPase (1757 nt)	CNAG_06114	GTPase	2.02933
	164.m02134	CNAG_06119	spermine transporter	-6.06287
	CNAG_06121 conserved hypothetical protein (1050 nt)	CNAG_06121	conserved hypothetical protein	-2.1038
	164.m02106	CNAG_06129	cytoplasmic protein	-4.26634
	CNAG_06156 conserved hypothetical protein (3750 nt)	CNAG_06156	conserved hypothetical protein	2.52625
	CNAG_06163 conserved hypothetical protein (1840 nt)	CNAG_06163	conserved hypothetical protein	3.13616
	164.m02136	CNAG_06167	metal homeostatis protein bsd2	-3.27615
	CNAG_06196 conserved hypothetical protein (1239 nt)	CNAG_06196	conserved hypothetical protein	3.05887
	164.m02186	CNAG_06240	dolichyl-diphosphooligosaccharide-protein	-5.09471
	CNAG_06290 sugar transporter (2525 nt)	CNAG_06290	sugar transporter	-6.90193
	CNAG_06297 conserved hypothetical protein (634 nt)	CNAG_06297	conserved hypothetical protein	-7.19503
	183.m01831	CNAG_06313	phosphoglucomutase	-2.52101
	CNAG_06314 bifunctional purine biosynthetic protein ADE1 (2642 nt)	CNAG_06314	bifunctional purine biosynthetic protein ADE1	2.61897
	183.m01626	CNAG_06317	conserved hypothetical protein	2.16145
	CNAG_06320 conserved hypothetical protein (2132 nt)	CNAG_06320	conserved hypothetical protein	3.75028
	CNAG_06322 conserved hypothetical protein (2316 nt)	CNAG_06322	conserved hypothetical protein	3.88523
	CNAG_06323 L-fucose permease (3011 nt)	CNAG_06323	L-fucose permease	2.42167
	183.m01630	CNAG_06324	zinc finger protein	3.0887
	CNAG_06376 vacuolar membrane protein (3634 nt)	CNAG_06376	vacuolar membrane protein	2.13465
	183.m01678	CNAG_06380	general RNA polymerase II transcription factor	-2.25168
	183.m01882	CNAG_06381	DUF221 family protein	-3.6782
	183.m01692	CNAG_06399	SH# domain-containing protein	-2.38006
	CNAG_06414 cytochrome c oxidase-assembly factor COX23 (587 nt)	CNAG_06414	cytochrome c oxidase-assembly factor COX23	2.67215
	CNAG_06422 conserved hypothetical protein (1057 nt)	CNAG_06422	conserved hypothetical protein	-2.14355
	183.m01732	CNAG_06443	heat shock protein 70	-5.35171
	183.m01751	CNAG_06468	nucleolar GTP-binding protein 1	-5.38893
	183.m01757	CNAG_06474	heterogeneous nuclear ribonucleoprotein HRP1	-3.25803
	183.m01758	CNAG_06475	conserved hypothetical protein	-8.87656
	183.m01782	CNAG_06484	conserved hypothetical protein	-3.31268
	CNAG_06493 conserved hypothetical protein (916 nt)	CNAG_06493	conserved hypothetical protein	-6.61619
	183.m01799	CNAG_06501	1,3-beta-glucanosyltransferase	-6.19026
	183.m01800	CNAG_06502	mitochondrial ornithine transporter 1	-2.71886
	183.m01804	CNAG_06508	glucan synthase	-4.41068
	183.m01813	CNAG_06521	receptor	-3.56771
	CNAG_06528 predicted protein (267 nt)	CNAG_06528	predicted protein	2.674
	180.m00233	CNAG_06541	conserved hypothetical protein	-8.56231
	CNAG_06543 diacylglycerol cholinephosphotransferase (1974 nt)	CNAG_06543	diacylglycerol cholinephosphotransferase	2.0209
	180.m00222	CNAG_06561	allantoate transporter	2.15995
	CNAG_06563 eukaryotic translation initiation factor 3 subunit EifCf (1108 nt)	CNAG_06563	eukaryotic translation initiation factor 3 subunit	2.9302
	CNAG_06567 conserved hypothetical protein (1844 nt)	CNAG_06567	conserved hypothetical protein	6.16884
	CNAG_06578 conserved hypothetical protein (725 nt)	CNAG_06578	conserved hypothetical protein	5.20898
	CNAG_06589 endoribonuclease L-PSP (535 nt)	CNAG_06589	endoribonuclease L-PSP	2.40327
	CNAG_06592 ubiquitin conjugating enzyme (1465 nt)	CNAG_06592	ubiquitin conjugating enzyme	-3.06949
	180.m00198	CNAG_06600	vesicular-fusion protein sec18	-4.75353
	CNAG_06611 DNA-directed RNA polymerase I polypeptide 2 (4257 nt)	CNAG_06611	DNA-directed RNA polymerase I polypeptide 2	2.73019
	180.m00192	CNAG_06613	endoplasmic reticulum protein	-3.19319
	CNAG_06617 conserved hypothetical protein (3034 nt)	CNAG_06617	conserved hypothetical protein	4
	CNAG_06625 Shp1p (1633 nt)	CNAG_06625	Shp1p	2.44528
	180.m00182	CNAG_06628	aldehyde dehydrogenase	-3.63008
	CNAG_06639 conserved hypothetical protein (5222 nt)	CNAG_06639	conserved hypothetical protein	2.04202
	CNAG_06652 allantoate permease (1962 nt)	CNAG_06652	allantoate permease	3.18656
	CNAG_06653 hypothetical protein (708 nt)	CNAG_06653	hypothetical protein	3.03985
	180.m00170	CNAG_06658	rhomboid family membrane protein	-5.28902
	CNAG_06663 conserved hypothetical protein (917 nt)	CNAG_06663	conserved hypothetical protein	2.28311
	CNAG_06669 conserved hypothetical protein (641 nt)	CNAG_06669	conserved hypothetical protein (345 nt) Note: Short	2.04344
	180.m00159	CNAG_06673	conserved hypothetical protein	-3.25126
	180.m00429	CNAG_06679	anthranilate synthase	-3.64521
	186.m04034	CNAG_06711	conserved hypothetical protein	-6.07128
	186.m03498	CNAG_06717	longevity-assurance protein	2.14206
	186.m03493	CNAG_06723	mitochondrial inner membrane protein	3.57514
	CNAG_06752 conserved hypothetical protein (1999 nt)	CNAG_06752	conserved hypothetical protein	2.49666
	CNAG_06754 pol II transcription elongation factor (3916 nt)	CNAG_06754	pol II transcription elongation factor	2.74727
	CNAG_06769 gamma DNA-directed DNA polymerase (4516 nt)	CNAG_06769	gamma DNA-directed DNA polymerase	2.35381
	CNAG_06772 nuclear pore protein seh1 (1469 nt)	CNAG_06772	nuclear pore protein seh1	2.3933
	186.m03432	CNAG_06776	membrane protein	3.50157
	CNAG_06778 serine/threonine kinase receptor associated protein (1580 nt)	CNAG_06778	serine/threonine kinase receptor associated protein	2.36199
	186.m04030	CNAG_06787	metacaspase	2.73587
	163.m06363	CNAG_06806	ETF1	2.66106
	CNAG_06820 conserved hypothetical protein (1149 nt)	CNAG_06820	conserved hypothetical protein	2.61716
	CNAG_06830 histidinol dehydrogenase (2740 nt)	CNAG_06830	histidinol dehydrogenase	2.65369
	163.m06397	CNAG_06840	translation elongation factor 2	-3.53816
	180.m00245	CNAG_06877	conserved hypothetical protein	-3.85572
	1761.seq.054	CNAG_06879	conserved hypothetical protein	-2.87787
	176.m02182	CNAG_06884	conserved hypothetical protein	-3.12315
	176.m02173	CNAG_06892	preconditioning-inducible gene 1 protein	-4.3319
	CNAG_06894 conserved hypothetical protein (443 nt)	CNAG_06894	conserved hypothetical protein	2.62079
	176.m02160	CNAG_06905	cytoplasmic protein	-2.48285
	1761.seq.020	CNAG_06914	tubulin gamma chain	-4.12673
	CNAG_06935 isochorismatase hydrolase (614 nt)	CNAG_06935	isochorismatase hydrolase	4.65571
	163.m06464	CNAG_06948	bystin-family protein	3.06737
	179.m00006	CNAG_06963	sugar transporter	-4.29304
	MYO2_grubii_MATalpha_MYO2grubii	CNAG_06971	MYO2	3.52837
	CNAG_06997 tRNA dihydrouridine synthase (2832 nt)	CNAG_06997	tRNA dihydrouridine synthase	2.18707
	CNAG_06944 conserved hypothetical protein (2280 nt)	CNAG_07002	conserved hypothetical protein	3.38933
	163.m06352	CNAG_07004	LPD1	-7.99446
	181.m07980	CNAG_07029	vesicle-associated membrane protein 712	-2.22376
	176.m02270	CNAG_07162	DNA replication origin binding protein	3.22433
	CNAG_07253 conserved hypothetical protein (696 nt)	CNAG_07253	conserved hypothetical protein	2.42167
	CNAT_07113_CNAG_07113_cneo	CNAG_07346	t-complex protein 1	2.30378
	181.m08853	CNAG_07353	conserved hypothetical protein	-2.86195
	181.m08761	CNAG_07356	succinate dehydrogenase	3.64016
	CNAT_00621_CNAG_00621_cneo	CNAG_07374	conserved hypothetical protein	2.18404
	MFalpha1_grubii_MATalpha_MFalpha1grubii	CNAG_07407	fungal mating-type pheromone (117 nt) Note: short	-2.46058
	163.m06354	CNAG_07408	STE/STE20/PAKA protein kinase	-3.86375
	163.m06353	CNAG_07409	mitochondrial-related RNA polymerase	4.90414
	PAN6_grubii_MATalpha_PAN6grubii	CNAG_07414	pantoate-beta-alanine ligase	3.04829
	163.m06611	CNAG_07416	exosome component Rrp41	-3.02304
	CNAT_01260_CNAG_01260_cneo	CNAG_07430	transcription factor binding protein	4.47225
	CNAT_01160_CNAG_01160_cneo	CNAG_07439	WD-repeat protein	2.37841
	163.m03836	CNAG_07445	transketolase	-2.79723
	CNAT_04019_CNAG_04019_cneo	CNAG_07489	conserved hypothetical protein	-3.76591
	176.m02533	CNAG_07530	conserved hypothetical protein	2.77599
	176.m02277	CNAG_07533	conserved hypothetical protein	-4.9795
	CNAT_02624_CNAG_02624_cneo	CNAG_07557	ATP-binding cassette transporter	-2.59548
	176.m02252	CNAG_07558	wos2 protein	-3.25803
	CNAG_04099 phosphogluconate dehydrogenase (1616 nt)	CNAG_07561	phosphogluconate dehydrogenase	-3.09942
	CNAT_02617_CNAG_02617_cneo	CNAG_07564	conserved hypothetical protein	3.54553
	CNAT_02612_CNAG_02612_cneo	CNAG_07570	prenylated SNARE protein Ykt6p	2.01391
	CNAT_02571_CNAG_02571_cneo	CNAG_07575	conserved hypothetical protein	2.69447
	CNAT_01515_CNAG_01515_cneo	CNAG_07589	xylitol dehydrogenase	3.78948
	179.m00637	CNAG_07590	H+ ATPase C subunit	-4.83327
	179.m05158	CNAG_07608	conserved hypothetical protein	-4.91435
	CNAT_02450_CNAG_02450_cneo	CNAG_07630	rRNA primary transcript binding protein	3.32188
	CNAT_05779_CNAG_05779_cneo	CNAG_07674	conserved hypothetical protein	2.54206
	1681.seq.025	CNAG_07702	conserved hypothetical protein	2.805
	177.m03194	CNAG_07719	endopeptidase	-4.62355
	177.m03056	CNAG_07725	specific transcriptional repressor	2.49666
	177.m03005	CNAG_07732	amidohydrolase 2	2.51751
	CNAT_03537_CNAG_03537_cneo	CNAG_07746	methylenetetrahydrofolate dehydrogenase (NADP)	3.87447
	162.m02967	CNAG_07778	eukaryotic translation initiation factor 2 subunit	-2.81279
	184.m04985	CNAG_07796	uroporphyrin-III C-methyltransferase	4.54097
	184.m04866	CNAG_07808	alanine-glyoxylate transaminase	-4.38629
	184.m04853	CNAG_07810	mitochondrial protein	2.07628
	CNAT_05213_CNAG_05213_cneo	CNAG_07819	conserved hypothetical protein	2.3933
	CNAT_04812_CNAG_04812_cneo	CNAG_07846	conserved hypothetical protein	-3.57514
	184.m05220	CNAG_07883	conserved hypothetical protein	-4.16409
	CNAT_06210_CNAG_06210_cneo	CNAG_07912	conserved hypothetical protein	-4.18724
	164.m02165	CNAG_07914	PDF2	-5.23069
	CNAT_06430_CNAG_06430_cneo	CNAG_07938	conserved hypothetical protein	3.65533
hap3∆ vs WT	CNAG_00626 conserved hypothetical protein (1037 nt)	CNAG_00626	conserved hypothetical protein		-2.22993
	CNAG_01047 conserved hypothetical protein (503 nt)	CNAG_01047	conserved hypothetical protein		-5.52127
	179.m00555	CNAG_01539	inositol-3-phosphate synthase		-5.85228
	179.m00684	CNAG_01848	conserved hypothetical protein		5.3037
	CNAG_01921 predicted protein (429 nt)	CNAG_01921	predicted protein		7.4127
	CNAG_04869 carboxylesterases (2941 nt)	CNAG_04869	carboxylesterases		2.12579
	CNAG_04979 conserved hypothetical protein (1637 nt)	CNAG_04979	conserved hypothetical protein		6.5933
	CNAG_05772 conserved hypothetical protein (2089 nt)	CNAG_05772	conserved hypothetical protein		8.15678
	CNAT_02807_CNAG_02807_cneo	CNAG_07522	conserved hypothetical protein		6.43973
cir1∆ vs WT	181.m07863	CNAG_00094	NAD-dependent epimerase/dehydratase			4.7866
	181.m08840	CNAG_00149	conserved hypothetical protein			-2.02511
	CNAG_00161 auxin-induced protein (1370 nt)	CNAG_00161	auxin-induced protein			6.96923
	181.m07928	CNAG_00162	alternative oxidase			8.86426
	CNAG_00173 conserved hypothetical protein (1290 nt)	CNAG_00173	conserved hypothetical protein			4.85341
	CNAG_00188 endoplasmic reticulum protein (1428 nt)	CNAG_00188	endoplasmic reticulum protein			-2.09652
	CNAG_00259 bud site selection protein (1088 nt)	CNAG_00259	bud site selection protein			-3.1145
	181.m08023	CNAG_00275	conserved hypothetical protein			8.92591
	CNAG_00409 conserved hypothetical protein (1068 nt)	CNAG_00409	conserved hypothetical protein			3.49914
	CNAG_00465 conserved hypothetical protein (598 nt)	CNAG_00465	conserved hypothetical protein			2.52101
	CNAG_00515 mannitol dehydrogenase (1485 nt)	CNAG_00515	mannitol dehydrogenase			11.1193
	CNAG_00529 sulfite transporter (1746 nt)	CNAG_00529	sulfite transporter			-3.46775
	CNAG_00536 conserved hypothetical protein (722 nt)	CNAG_00536	conserved hypothetical protein			-3.88254
	181.m08279	CNAG_00539	membrane transport protein			6.09658
	CNAG_00559 conserved hypothetical protein (1289 nt)	CNAG_00559	conserved hypothetical protein			5.29269
	CNAG_00586 conserved hypothetical protein (539 nt)	CNAG_00586	conserved hypothetical protein			15.9226
	CNAG_00587 conserved hypothetical protein (1376 nt)	CNAG_00587	conserved hypothetical protein			42.9326
	CNAG_00588 conserved hypothetical protein (923 nt)	CNAG_00588	conserved hypothetical protein			12.1426
	181.m08352	CNAG_00623	cytoplasmic protein			3.47497
	181.m08404	CNAG_00680	conserved hypothetical protein			-4.02782
	CNAG_00696 alpha-mannosidase (4769 nt)	CNAG_00696	alpha-mannosidase			2.12874
	CNAG_00702 conserved hypothetical protein (2467 nt)	CNAG_00702	conserved hypothetical protein			-4.54412
	CNAG_00715 conserved hypothetical protein (443 nt)	CNAG_00715	conserved hypothetical protein			-2.85997
	181.m08473	CNAG_00754	ATP-binding cassette sub-family E member 1			-2.42503
	181.m08485	CNAG_00766	conserved hypothetical protein			6.55684
	181.m08534	CNAG_00815	siderochrome-iron uptake transporter Sit1			-4.26634
	181.m08541	CNAG_00821	60s ribosomal protein l34-b			-4.21929
	CNAG_00849 predicted protein (731 nt)	CNAG_00849	predicted protein			3.2898
	CNAG_00936 lipid particle protein (2389 nt)	CNAG_00936	lipid particle protein			2.68143
	163.m04792	CNAG_00997	hypothetical protein			-3.58258
	163.m03917	CNAG_01013	chromatin binding protein			4.07274
	CNAG_01044 ceramidase (1164 nt)	CNAG_01044	ceramidase			2.93834
	CNAG_01077 conserved hypothetical protein (594 nt)	CNAG_01077	conserved hypothetical protein			14.601
	163.m06166	CNAG_01079	HpcH/HpaI aldolase/citrate lyase family protein			8.98177
	163.m06156	CNAG_01108	allantoicase			3.71664
	CNAG_01142 endoplasmic reticulum protein (4039 nt)	CNAG_01142	endoplasmic reticulum protein			2.65185
	163.m06202	CNAG_01152	40s ribosomal protein s6-b			-2.0209
	163.m06244	CNAG_01170	conserved hypothetical protein			-2.25636
	CNAG_01171 conserved hypothetical protein (598 nt)	CNAG_01171	conserved hypothetical protein			3.9204
	CNAG_01239 chitin deacetylase (1797 nt)	CNAG_01239	chitin deacetylase			2.42839
	163.m06469	CNAG_01250	RNA ligase			-2.16895
	163.m06461	CNAG_01272	hypothetical protein			3.9204
	CNAG_01273 zinc-finger protein GIS2 (1177 nt)	CNAG_01273	zinc-finger protein GIS2			-2.07197
	163.m06504	CNAG_01323	ubiquinol-cytochrome-c reductase			-2.51577
	163.m06505	CNAG_01332	37S ribosomal protein S24			-2.26263
	RPL39_grubii_MATalpha_RPL39grubii	CNAG_01455	RPL39p			-2.79336
	179.m00632	CNAG_01492	conserved hypothetical protein			2.35545
	CNAG_01493 conserved hypothetical protein (698 nt)	CNAG_01493	conserved hypothetical protein			3.50642
	CNAG_01506 conserved hypothetical protein (1474 nt)	CNAG_01506	conserved hypothetical protein			5.19096
	CNAG_01542 taurine catabolism dioxygenase TauD (1555 nt)	CNAG_01542	taurine catabolism dioxygenase TauD			18.6228
	179.m00543	CNAG_01553	CORD and CS domain-containing protein			5.14083
	CNAG_01585 conserved hypothetical protein (592 nt)	CNAG_01585	conserved hypothetical protein			2.32141
	CNAG_01594 glycine dehydrogenase (4379 nt)	CNAG_01594	glycine dehydrogenase			2.06194
	179.m00654	CNAG_01668	conserved hypothetical protein			7.09597
	CNAG_01703 conserved hypothetical protein (1646 nt)	CNAG_01703	conserved hypothetical protein			-5.07708
	179.m00204	CNAG_01714	sulfonate dioxygenase			5.33319
	179.m00225	CNAG_01742	water channel			-5.19816
	CNAG_01743 conserved hypothetical protein (515 nt)	CNAG_01743	conserved hypothetical protein			4.98986
	179.m00261	CNAG_01795	conserved hypothetical protein			4.26339
	179.m00270	CNAG_01812	ribosome biogenesis protein RLP24			-2.52275
	1762.seq.063	CNAG_01883	conserved hypothetical protein			-2.48802
	176.m02381	CNAG_01905	serine/threonine protein kinase			4
	176.m02396	CNAG_01920	polyubiquitin			3.87716
	176.m02398	CNAG_01923	arsenical pump-driving ATPase			2.23457
	1762.seq.125	CNAG_01942	hypothetical protein			3.54553
	CNAG_01945 conserved hypothetical protein (582 nt)	CNAG_01945	conserved hypothetical protein			4.4352
	CNAG_01947 2	CNAG_01947	2,4-dienoyl-CoA reductase			6.92589
	CNAG_01952 aryl-alcohol dehydrogenase (1969 nt)	CNAG_01952	aryl-alcohol dehydrogenase			7.26519
	176.m02436	CNAG_01964	oligopeptide transporter			4.16986
	CNAG_01980 conserved hypothetical protein (1808 nt)	CNAG_01980	conserved hypothetical protein			-7.52139
	CNAG_01995 conserved hypothetical protein (886 nt)	CNAG_01995	conserved hypothetical protein			22.3779
	CNAG_02046 poly(A)-binding protein binding protein (2678 nt)	CNAG_02046	poly(A)-binding protein binding protein			2.56685
	CNAG_02049 proline dehydrogenase (2035 nt)	CNAG_02049	proline dehydrogenase			10.077
	CNAG_02060 conserved hypothetical protein (1174 nt)	CNAG_02060	conserved hypothetical protein			2.17648
	167.m03592	CNAG_02083	siderochrome-iron transporter			-4.75024
	CNAG_02118 conserved hypothetical protein (1964 nt)	CNAG_02118	conserved hypothetical protein			-4.68809
	CNAG_02159 predicted protein (753 nt)	CNAG_02159	predicted protein			-3.02723
	CNAG_02202 adenylyl-sulfate kinase (946 nt)	CNAG_02202	adenylyl-sulfate kinase			-2.48113
	CNAG_02209 small nuclear ribonucleoprotein (2056 nt)	CNAG_02209	small nuclear ribonucleoprotein			-2.45547
	CNAG_02221 conserved hypothetical protein (1328 nt)	CNAG_02221	conserved hypothetical protein			-2.51228
	167.m03460	CNAG_02226	conserved hypothetical protein			5.09118
	167.m03373	CNAG_02315	ubiquinol-cytochrome c reductase iron-sulfur			-2.02651
	167.m05956	CNAG_02443	NADH-ubiquinone oxidoreductase 12 kda subunit			-2.15397
	167.m03228	CNAG_02489	mannitol-1-phosphate dehydrogenase			6.70855
	CNAG_02521 predicted protein (891 nt)	CNAG_02521	predicted protein			-2.97111
	CNAG_02526 conserved hypothetical protein (904 nt)	CNAG_02526	conserved hypothetical protein			24.4879
	CNAG_02528 conserved hypothetical protein (2928 nt)	CNAG_02528	conserved hypothetical protein			4.64926
	176.m02194	CNAG_02561	spermine transporter			3.82909
	CNAG_02569 conserved hypothetical protein (1278 nt)	CNAG_02569	conserved hypothetical protein			2.61716
	CNAG_02591 hypothetical protein (522 nt)	CNAG_02591	hypothetical protein			8.72406
	CNAG_02602 flavonol synthase (1511 nt)	CNAG_02602	flavonol synthase			3.99723
	176.m02286	CNAG_02657	eukaryotic translation initiation factor 3			-2.82843
	CNAG_02701 conserved hypothetical protein (2007 nt)	CNAG_02701	conserved hypothetical protein			4.71089
	CNAG_02713 predicted protein (573 nt)	CNAG_02713	predicted protein			-2.0734
	CNAG_02751 short-chain dehydrogenase (1563 nt)	CNAG_02751	short-chain dehydrogenase			3.07162
	CNAG_02768 conserved hypothetical protein (643 nt)	CNAG_02768	conserved hypothetical protein			2.60449
	CNAG_02775 conserved hypothetical protein (979 nt)	CNAG_02775	conserved hypothetical protein			2.71133
	CNAG_02850 glucan endo-1	CNAG_02850	glucan endo-1,3-alpha-glucosidase agn1			-4.61394
	179.m00715	CNAG_02857	conserved hypothetical protein			2.37183
	179.m00454	CNAG_02917	YHM1			-2.69634
	CNAG_02978 conserved hypothetical protein (637 nt)	CNAG_02978	conserved hypothetical protein			5.02109
	CNAG_02990 nuclear protein (840 nt)	CNAG_02990	nuclear protein			3.75028
	CNAG_03007 conserved hypothetical protein (797 nt)	CNAG_03007	conserved hypothetical protein			23.2797
	CNAG_03049 predicted protein (1287 nt)	CNAG_03049	predicted protein			-2.00973
	179.m00032	CNAG_03055	conserved hypothetical protein			-2.74537
	179.m00031	CNAG_03058	Hmp1 protein			2.60449
	1773.seq.072	CNAG_03141	conserved hypothetical protein			4.25158
	CNAG_03185 low temperature-responsive protein (642 nt)	CNAG_03185	low temperature-responsive protein			5.4189
	CNAG_03221 ribosomal protein L29 e (738 nt)	CNAG_03221	ribosomal protein L29.e			-2.32302
	CNAG_03298 hypothetical protein (849 nt)	CNAG_03298	hypothetical protein			-2.69073
	177.m03035	CNAG_03398	zrt1 protein			-3.63259
	177.m02973	CNAG_03465	laccase Lac1			21.3772
	177.m02960	CNAG_03482	thioredoxin-dependent peroxide reductase			2.64268
	177.m03316	CNAG_03493	platelet-activating factor acetylhydrolase			4.50023
	177.m02944	CNAG_03498	metalloreductase			6.1603
	CNAG_03527 cytoplasmic protein (3072 nt)	CNAG_03527	cytoplasmic protein			2.89588
	177.m02895	CNAG_03560	conserved hypothetical protein			4.84333
	CNAG_03650 conserved hypothetical protein (628 nt)	CNAG_03650	conserved hypothetical protein			3.95588
	186.m03583	CNAG_03663	L-lactate dehydrogenase			3.76591
	CNAG_03719 conserved hypothetical protein (2459 nt)	CNAG_03719	conserved hypothetical protein			-2.85601
	186.m03668	CNAG_03747	60S ribosomal protein L27a			-2.53151
	186.m03690	CNAG_03772	glucose transporter			-11.7452
	186.m03791	CNAG_03859	transcriptional regulator Medusa			-5.86853
	CNAG_03861 cytochrome-c oxidase chain VI (680 nt)	CNAG_03861	cytochrome-c oxidase chain VI			-2.54206
	CNAG_03894 conserved hypothetical protein (2586 nt)	CNAG_03894	conserved hypothetical protein			-22.0087
	CNAG_03909 conserved hypothetical protein (1926 nt)	CNAG_03909	conserved hypothetical protein			8.59204
	CNAG_03930 predicted protein (891 nt)	CNAG_03930	predicted protein			-2.81279
	CNAG_03997 predicted protein (726 nt)	CNAG_03997	predicted protein			4.29602
	CNAG_04103 DUF895 domain membrane protein (2194 nt)	CNAG_04103	DUF895 domain membrane protein			4.77996
	CNAG_04105 hypothetical protein (519 nt)	CNAG_04105	hypothetical protein			4.57255
	CNAG_04106 conserved hypothetical protein (1338 nt)	CNAG_04106	conserved hypothetical protein			3.37995
	CNAG_04153 conserved hypothetical protein (931 nt)	CNAG_04153	conserved hypothetical protein			-2.64634
	CNAG_04175 conserved hypothetical protein (1466 nt)	CNAG_04175	conserved hypothetical protein			-3.08442
	162.m02900	CNAG_04200	C2 domain-containing protein			3.36126
	CNAG_04222 SDA1 family protein (2854 nt)	CNAG_04222	SDA1 family protein			-3.21763
	162.m04584	CNAG_04256	conserved hypothetical protein			3.44618
	162.m02937	CNAG_04276	cytosine-purine permease			-3.4129
	162.m02805	CNAG_04322	conserved hypothetical protein			3.03354
	162.m02650	CNAG_04469	ornithine-oxo-acid aminotransferase			7.52139
	162.m02682	CNAG_04470	haloacid dehalogenase			18.0634
	CNAG_04521 oxidoreductase (1738 nt)	CNAG_04521	oxidoreductase			5.03154
	185.m02395	CNAG_04611	ubiquitin-protein ligase			3.56277
	185.m02415	CNAG_04632	uracil permease			4.58207
	185.m02533	CNAG_04758	ammonium transporter			4.2693
	185.m02663	CNAG_04883	ribosomal protein S18			-2.72452
	185.m02666	CNAG_04888	conserved hypothetical protein			6.96923
	185.m02668	CNAG_04891	conserved hypothetical protein			7.70076
	185.m02681	CNAG_04903	conserved hypothetical protein			4.13819
	CNAG_04988 carboxypeptidase s (2246 nt)	CNAG_04988	carboxypeptidase s			6.39082
	CNAG_05016 conserved hypothetical protein (1367 nt)	CNAG_05016	conserved hypothetical protein			3.53571
	184.m05169	CNAG_05112	conserved hypothetical protein			4.65893
	184.m05029	CNAG_05115	sarcosine oxidase			4.28709
	184.m04826	CNAG_05119	GabA permease			5.31106
	CNAG_05160 predicted protein (229 nt)	CNAG_05160	predicted protein			-34.0835
	CNAG_05161 conserved hypothetical protein (1060 nt)	CNAG_05161	conserved hypothetical protein			-4.65248
	CNAG_05167 conserved hypothetical protein (536 nt)	CNAG_05167	conserved hypothetical protein			4.01111
	184.m05155	CNAG_05197	NADH-ubiquinone oxidoreductase subunit			-2.10964
	CNAG_05223 conserved hypothetical protein (1471 nt)	CNAG_05223	conserved hypothetical protein			3.53571
	184.m04732	CNAG_05228	conserved hypothetical protein			-5.19096
	184.m04726	CNAG_05234	mitochondrial import inner membrane translocase			2.35218
	CNAG_05251 conserved hypothetical protein (1366 nt)	CNAG_05251	conserved hypothetical protein			4.00833
	184.m04706	CNAG_05258	glucose-methanol-choline oxidoreductase			6.09658
	CNAG_05264 alpha-amylase AmyA (2469 nt)	CNAG_05264	alpha-amylase AmyA			-29.6097
	184.m04698	CNAG_05265	hypothetical protein			-2.64634
	184.m04696	CNAG_05267	conserved hypothetical protein			-3.75549
	184.m04694	CNAG_05269	proteasome subunit alpha type 3			3.2154
	1741.seq.022	CNAG_05281	predicted protein			-5.50598
	184.m04340	CNAG_05350	conserved hypothetical protein			-4.3259
	CNAG_05360 ATP-dependent RNA helicase MAK5 (2614 nt)	CNAG_05360	ATP-dependent RNA helicase MAK5			-2.47942
	CNAG_05379 regucalcin family protein (1205 nt)	CNAG_05379	regucalcin family protein			2.48975
	184.m04373	CNAG_05383	conserved hypothetical protein			3.66547
	184.m04399	CNAG_05411	endoglucanase E-4			2.46058
	184.m04428	CNAG_05444	NADPH dehydrogenase			8.88271
	CNAG_05478 SNF7 family protein (1111 nt)	CNAG_05478	SNF7 family protein			2.63353
	184.m05090	CNAG_05520	conserved hypothetical protein			4.31392
	CNAG_05578 conserved hypothetical protein (488 nt)	CNAG_05578	conserved hypothetical protein			-3.09084
	CNAG_05697 conserved hypothetical protein (1122 nt)	CNAG_05697	conserved hypothetical protein			-3.53571
	CNAG_05716 conserved hypothetical protein (736 nt)	CNAG_05716	conserved hypothetical protein			5.16941
	180.m02983	CNAG_05739	conserved hypothetical protein			3.24676
	180.m00088	CNAG_05791	conserved hypothetical protein			2.30537
	CNAG_05877 transcription/repair factor TFIIH subunit Tfb3 (1335 nt)	CNAG_05877	transcription/repair factor TFIIH subunit Tfb3			3.72955
	1681.seq.049	CNAG_05939	conserved hypothetical protein			7.95025
	CNAG_05981 conserved hypothetical protein (458 nt)	CNAG_05981	conserved hypothetical protein			-4.35599
	CNAG_05996 amino acid transporter (3075 nt)	CNAG_05996	amino acid transporter			4.04181
	CNAG_06000 glycoprotein (1986 nt)	CNAG_06000	glycoprotein			-3.35427
	CNAG_06051 galactokinase (2195 nt)	CNAG_06051	galactokinase			5.82396
	164.m02071	CNAG_06095	ribosomal protein L13			-2.61353
	CNAG_06140 long-chain fatty acid transporter (600 nt)	CNAG_06140	long-chain fatty acid transporter			-2.68143
	183.m01597	CNAG_06259	alpha-glucoside:hydrogen symporter			5.50598
	CNAG_06372 hypothetical protein (607 nt)	CNAG_06372	hypothetical protein			8.62187
	CNAG_06432 ackA (1749 nt)	CNAG_06432	ackA			2.00555
	183.m01735	CNAG_06447	60s ribosomal protein l17			-3.04829
	183.m01740	CNAG_06453	conserved hypothetical protein			3.48703
	CNAG_06520 conserved hypothetical protein (1140 nt)	CNAG_06520	conserved hypothetical protein			-4.55358
	CNAG_06524 conserved hypothetical protein (2629 nt)	CNAG_06524	conserved hypothetical protein			17.9635
	180.m00226	CNAG_06554	FAD dependent oxidoreductase superfamily			6.53868
	CNAG_06556 oxidoreductase (1532 nt)	CNAG_06556	oxidoreductase			40.8992
	CNAG_06568 serine/threonine protein kinase (1629 nt)	CNAG_06568	serine/threonine protein kinase			-3.15579
	CNAG_06649 haloacid dehalogenase (1142 nt)	CNAG_06649	haloacid dehalogenase			4.03341
	CNAG_06651 amidohydrolase (1645 nt)	CNAG_06651	amidohydrolase			4.96571
	186.m03476	CNAG_06741	DEAD box RNA helicase			-3.98893
	CNAG_06743 conserved hypothetical protein (710 nt)	CNAG_06743	conserved hypothetical protein			6.16457
	163.m06358	CNAG_06817	UAP1			13.7561
	163.m06415	CNAG_06835	glucosidase			5.04201
	CNAG_06843 predicted protein (1339 nt)	CNAG_06843	predicted protein			-2.38833
	CNAG_06846 conserved hypothetical protein (765 nt)	CNAG_06846	conserved hypothetical protein			-2.44528
	167.m03668	CNAG_06876	alpha-ketoglutarate-dependent taurine dioxygenase			6.32471
	CNAG_06889 sodium-hydrogen antiporter (1884 nt)	CNAG_06889	sodium-hydrogen antiporter			3.57762
	176.m02498	CNAG_06917	thiol-specific antioxidant protein 3			-4.18724
	176.m02144	CNAG_06923	phosphoketolase			2.83431
	1761.seq.001	CNAG_06929	ras GTPase-activating protein			-3.38463
	CNAT_00114_CNAG_00114_cneo	CNAG_07312	conserved hypothetical protein			-6.68997
	CNAT_00208_CNAG_00208_cneo	CNAG_07327	conserved hypothetical protein			8
	CNAT_06856_CNAG_06856_cneo	CNAG_07399	conserved hypothetical protein			5.50217
	CNAT_00913_CNAG_00913_cneo	CNAG_07448	urea transporter			8.60396
	CNAT_03943_CNAG_03943_cneo	CNAG_07485	membrane protein			2.15248
	167.m03242	CNAG_07626	NAD-binding Rossmann fold oxidoreductase family			7.57371
	CNAT_05945_CNAG_05945_cneo	CNAG_07688	conserved hypothetical protein			4.03341
	CNAT_05946_CNAG_05946_cneo	CNAG_07689	pre-mRNA-splicing factor CWC22			-2.18102
	177.m02969	CNAG_07736	glucan endo-1,3-alpha-glucosidase agn1			-5.47554
	177.m02929	CNAG_07740	conserved hypothetical protein			-2.04486
	CNAT_07147_CNAG_07147_cneo	CNAG_07765	bli-3 protein			6.61619
	CNAT_04489_CNAG_04489_cneo	CNAG_07775	conserved hypothetical protein			4.10391
	184.m04961	CNAG_07798	amidohydrolase 3			5.64119
	CNAT_07191_CNAG_07191_cneo	CNAG_07802	class III aminotransferase			56.4147
	185.m02693	CNAG_07839	60s ribosomal protein l11			-2.01531
	185.m02352	CNAG_07864	u3 small nucleolar ribonucleoprotein imp3			-3.29208
hapX∆ vs WT; hap3∆ vs WT	CNAG_00237 3-isopropylmalate dehydratase (2512 nt)	CNAG_00237	3-isopropylmalate dehydratase	36.0019	4.49089
	179.m00088	CNAG_01577	glutamate dehydrogenase	-3.59502	-2.95672
	CNAG_01846 flavoprotein (2403 nt)	CNAG_01846	flavoprotein	9.04424	11.1734
	CNAG_02548 cobalamin synthesis protein (2373 nt)	CNAG_02548	cobalamin synthesis protein	19.7667	4.55673
	CNAG_02877 conserved hypothetical protein (2470 nt)	CNAG_02877	conserved hypothetical protein	-2.61353	-3.26255
	177.m02997	CNAG_03438	hexose transporter	-5.54428	-3.14487
	186.m04083	CNAG_04027	conserved hypothetical protein	-7.70076	-2.83039
	CNAG_04454 conserved hypothetical protein (1063 nt)	CNAG_04454	conserved hypothetical protein	3.64521	4.93483
hapX∆ vs WT; cir1∆ vs WT	181.m07827	CNAG_00054	DUF1264 domain-containing protein	2.84218		3.50399
	CNAG_00096 conserved hypothetical protein (1665 nt)	CNAG_00096	conserved hypothetical protein	3.83972		4.80988
	CNAG_00123 conserved hypothetical protein (1107 nt)	CNAG_00123	conserved hypothetical protein	10.0631		3.43426
	181.m08865	CNAG_00139	conserved hypothetical protein	2.78369		3.41764
	CNAG_00276 conserved hypothetical protein (1295 nt)	CNAG_00276	conserved hypothetical protein	3.28297		5.24885
	CNAG_00358 tRNA isopentenyltransferase (1904 nt)	CNAG_00358	tRNA isopentenyltransferase	4.21637		-2.31659
	CNAG_00637 cystathionine beta-synthase (1693 nt)	CNAG_00637	cystathionine beta-synthase	2.46229		3.91768
	CNAG_00654 conserved hypothetical protein (608 nt)	CNAG_00654	conserved hypothetical protein	2.3327		7.72749
	181.m08456	CNAG_00735	succinate-semialdehyde dehydrogenase	15.4872		14.1232
	163.m03930	CNAG_00979	copper uptake transporter	-4.92117		-8.87041
	CNAG_01076 4-aminobutyrate transaminase (1898 nt)	CNAG_01076	4-aminobutyrate transaminase	3.11234		28.3446
	163.m06114	CNAG_01081	conserved hypothetical protein	-3.27161		4.49089
	CNAG_01092 conserved hypothetical protein (972 nt)	CNAG_01092	conserved hypothetical protein	2.04627		-2.2176
	CNAG_01129 lanosterol synthase (2948 nt)	CNAG_01129	lanosterol synthase	2.22684		2.04911
	CNAG_01252 thiosulfate sulfurtransferase (1311 nt)	CNAG_01252	thiosulfate sulfurtransferase	-3.49187		5.03503
	CNAG_01341 mannose-6-phosphate isomerase (843 nt)	CNAG_01341	mannose-6-phosphate isomerase	2.14206		5.17658
	CNAG_01803 conserved hypothetical protein (802 nt)	CNAG_01803	conserved hypothetical protein	-4.1612		2.99385
	176.m02422	CNAG_01949	L-iditol 2-dehydrogenase	-4.4352		5.81992
	CNAG_02070 conserved hypothetical protein (891 nt)	CNAG_02070	conserved hypothetical protein	-2.55974		3.55784
	CNAG_02214 ubiquitin conjugating enzyme (1295 nt)	CNAG_02214	ubiquitin conjugating enzyme	3.00424		3.42713
	CNAG_02382 ribosome biogenesis protein BRX1 (1016 nt)	CNAG_02382	ribosome biogenesis protein BRX1	2.08204		-2.30697
	CNAG_02542 fructosamine kinase (1345 nt)	CNAG_02542	fructosamine kinase	-3.3776		2.27206
	CNAG_02568 UBA/TS-N domain-containing protein (5172 nt)	CNAG_02568	UBA/TS-N domain-containing protein	2.65369		2.0223
	179.m00305	CNAG_02722	aldose reductase	2.98556		2.56863
	179.m00344	CNAG_02777	phosphate transporter	-7.83536		-10.1401
	179.m00441	CNAG_02903	zinc-type alcohol dehydrogenase	2.46741		2.75872
	179.m00463	CNAG_02928	60s ribosomal protein l5-b	-2.86195		-3.01885
	CNAG_02959 high-affinity iron permease CaFTR1 (2178 nt)	CNAG_02959	high-affinity iron permease CaFTR1 Cft2	4.34694		23.9176
	179.m00501	CNAG_02962	CMGC/DYRK/PRP4 protein kinase	2.92209		-2.72452
	CNAG_02969 thioesterase family protein (1982 nt)	CNAG_02969	thioesterase family protein (1485 nt) Note: Short	-3.38698		3.31039
	CNAG_03084 endoribonuclease L-PSP (555 nt)	CNAG_03084	endoribonuclease L-PSP	3.4438		5.828
	177.m03211	CNAG_03198	40S ribosomal protein S8	-2.90795		-3.00424
	CNAG_03199 FAD dependent oxidoreductase superfamily (1811 nt)	CNAG_03199	FAD dependent oxidoreductase superfamily	11.0962		3.18215
	177.m03163	CNAG_03249	conserved hypothetical protein	-2.27363		-2.20076
	CNAG_03454 pria protein (1414 nt)	CNAG_03454	pria protein	-3.96412		-26.191
	177.m02887	CNAG_03572	opsin 1	2.73967		6.30283
	CNAG_03695 Cas41p (1801 nt)	CNAG_03695	Cas41p	2.99385		3.65026
	CNAG_03857 hypothetical protein (1114 nt)	CNAG_03857	hypothetical protein	2.3669		4.96571
	CNAG_03922 CIP1 protein (1154 nt)	CNAG_03922	CIP1 protein	3.37526		3.27161
	CNAG_03973 hydantoinase (3548 nt)	CNAG_03973	hydantoinase	3.06524		2.65001
	CNAG_03992 GTP-binding protein 1 (2456 nt)	CNAG_03992	GTP-binding protein 1	11.1271		3.07375
	186.m03927	CNAG_04004	40s ribosomal protein s3ae-a	-2.79529		-2.81084
	162.m02931	CNAG_04114	40S ribosomal protein S0	-2.30058		-2.83235
	CNAG_04195 O-methyltransferase (1134 nt)	CNAG_04195	O-methyltransferase	3.29665		4.38325
	CNAG_04228 2	CNAG_04228	2,4-dienoyl-CoA reductase	3.605		3.98616
	162.m02804	CNAG_04321	yeast chs5 homologfibronectin type III	-2.19466		2.48113
	CNAG_04367 conserved hypothetical protein (1258 nt)	CNAG_04367	conserved hypothetical protein	2.84415		-2.92006
	CNAG_04417 2	CNAG_04417	2,4-dichlorophenoxyacetate alpha-ketoglutarate	-2.33432		3.11882
	CNAG_04760 cytoplasmic protein (1297 nt)	CNAG_04760	cytoplasmic protein	3.06099		2.98349
	CNAG_04860 conserved hypothetical protein (3060 nt)	CNAG_04860	conserved hypothetical protein	4.15832		2.46741
	184.m04847	CNAG_05097	cytoplasmic protein	-3.63763		3.09942
	184.m04683	CNAG_05279	conserved hypothetical protein	6.66683		22.3779
	CNAG_05329 NAD-binding Rossmann fold oxidoreductase family protein (1338 nt)	CNAG_05329	NAD-binding Rossmann fold oxidoreductase family	10.119		16.8304
	184.m04341	CNAG_05351	phosphomannomutase	-4.35297		-3.20428
	CNAG_05402 conserved hypothetical protein (1238 nt)	CNAG_05402	conserved hypothetical protein	2.18404		-3.34963
	184.m04513	CNAG_05535	conserved hypothetical protein	4.46605		3.73472
	CNAG_05588 conserved hypothetical protein (5531 nt)	CNAG_05588	conserved hypothetical protein	4.11246		2.80111
	184.m04632	CNAG_05662	sugar transporter	-8.80913		-7.09597
	180.m00307	CNAG_05874	conserved hypothetical protein	-4.62355		3.6731
	CNAG_06226 conserved hypothetical protein (500 nt)	CNAG_06226	conserved hypothetical protein	2.32624		-3.75288
	CNAG_06341 conserved hypothetical protein (1010 nt)	CNAG_06341	conserved hypothetical protein	2.32624		-3.02095
	CNAG_06346 conserved hypothetical protein (523 nt)	CNAG_06346	conserved hypothetical protein	3.4129		-6.15176
	CNAG_06347 conserved hypothetical protein (864 nt)	CNAG_06347	conserved hypothetical protein	3.38229		2.28311
	CNAG_06374 malate dehydrogenase (2315 nt)	CNAG_06374	malate dehydrogenase	6.45313		17.2318
	CNAG_06668 mitochondrial protein (1095 nt)	CNAG_06668	mitochondrial protein	-2.65185		3.89602
	CNAG_06777 fructosyl amino acid oxidase (1821 nt)	CNAG_06777	fructosyl amino acid oxidase	5.57511		4.93825
	176.m02473	CNAG_06913	L-serine ammonia-lyase	19.3733		10.4614
	CNAG_07276 conserved hypothetical protein (747 nt)	CNAG_07276	conserved hypothetical protein	2.33593		-2.63719
	CNAT_00205_CNAG_00205_cneo	CNAG_07324	conserved hypothetical protein	7.50577		2.92209
	CNAT_07257_CNAG_07257_cneo	CNAG_07413	nucleolar GTP-binding protein	2.0195		-2.38502
	163.m06225	CNAG_07422	delayed-type hypersensitivity antigen	-7.97785		-6.90193
	CNAT_02635_CNAG_02635_cneo	CNAG_07547	conserved hypothetical protein	6.16457		2.20534
	167.m03407	CNAG_07638	conserved hypothetical protein	2.247		4.25453
	CNAG_05331 hypothetical protein (728 nt)	CNAG_07655	conserved hypothetical protein	2.76255		-2.68328
hap3∆ vs WT; cir1∆ vs WT	CNAG_00091 conserved hypothetical protein (1857 nt)	CNAG_00091	conserved hypothetical protein		-3.4438	2.92817
	163.m03767	CNAG_00864	myo-inositol transporter		14.5707	5.77171
	163.m03928	CNAG_00984	glucose and ribitol dehydrogenase protein		-4.49089	3.93947
	CNAG_01052 conserved hypothetical protein (1449 nt)	CNAG_01052	conserved hypothetical protein		-2.44698	2.17648
	CNAG_02864 predicted protein (717 nt)	CNAG_02864	predicted protein		-4.19887	12.0754
hapX∆ vs WT; hap3∆ vs WT; cir1∆ vs WT	163.m06210	CNAG_01138	cytochrome c peroxidase	6.98374	3.85038	12.4149
	CNAG_01564 RNA-binding protein (2173 nt)	CNAG_01564	RNA-binding protein	2.99592	5.98354	2.72074
	CNAG_03746 conserved hypothetical protein (1204 nt)	CNAG_03746	conserved hypothetical protein	4.60117	2.53327	3.10157
	CNAG_05070 sulfite reductase beta subunit (5815 nt)	CNAG_05070	sulfite reductase beta subunit	4.06428	2.28945	-2.3198
	CNAG_05278 hypothetical protein (597 nt)	CNAG_05278	hypothetical protein	3.07375	5.12304	11.4478
	CNAT_07001_CNAG_07001_cneo	CNAG_07784	conserved hypothetical protein	4.91094	3.72438	-2.90392
