# Supplementary material for: HapX Positively and Negatively Regulates the Transcriptional Response to Iron Deprivation in Cryptococcus neoformans
Source: PLoS Pathog. 2010 Nov 24;6(11):e1001209. doi: 10.1371/journal.ppat.1001209 (PMC2991262; doi:10.1371/journal.ppat.1001209)
Supplement: Table S5 — Differentially expressed genes (at least 2-fold) with statistical significance (q value less than 0.05) in the mutants versus wild-type in response to transferrin. (0.28 MB XLS) [file ppat.1001209.s010.xls]

## Sheet: Sheet1
Table S5. Differentially expressed genes (at least 2-fold) with statistical significance (q value less than 0.05) in the mutants versus wild-type in response to transferrin.
Colour legend:	Up-regulation
	Down-regulation
Comparison	Microarray Oligo ID	H99 gene ID	Gene annotation	Fold change (Transferrin)
				hapX∆ vs WT	hap3∆ vs WT	cir1∆ vs WT
hapX∆ vs WT	CNAG_00005 TPR domain-containing protein (1737 nt)	CNAG_00005	TPR domain-containing protein	2.86394
	CNAG_00016 conserved hypothetical protein (239 nt)	CNAG_00016	conserved hypothetical protein	-2.55797
	CNAG_00020 conserved hypothetical protein (3686 nt)	CNAG_00020	conserved hypothetical protein	2.43513
	181.m07802	CNAG_00022	holocytochrome-c synthase	5.11949
	181.m07806	CNAG_00026	aminotransferase	2.2642
	CNAG_00030 D-3-phosphoglycerate dehydrogenase (1229 nt)	CNAG_00030	D-3-phosphoglycerate dehydrogenase	4.75024
	181.m07814	CNAG_00038	alcohol dehydrogenase	2.64268
	181.m07818	CNAG_00044	translation elongation factor 2	-3.32188
	CNAG_00055 conserved hypothetical protein (1306 nt)	CNAG_00055	conserved hypothetical protein	4.69459
	CNAG_00096 conserved hypothetical protein (1665 nt)	CNAG_00096	conserved hypothetical protein	2.29421
	181.m07880	CNAG_00111	pre-mRNA splicing factor	-3.34963
	181.m08701	CNAG_00115	sorbitol dehydrogenase	-8.46788
	181.m07891	CNAG_00124	CAS32p	5.47933
	181.m07899	CNAG_00135	cyclophilin	-2.07916
	181.m08711	CNAG_00146	cytoplasmic protein	2.39164
	CNAG_00153 conserved hypothetical protein (2453 nt)	CNAG_00153	conserved hypothetical protein	-2.73587
	CNAG_00160 conserved hypothetical protein (1420 nt)	CNAG_00160	conserved hypothetical protein	3.84504
	CNAG_00167 conserved hypothetical protein (2167 nt)	CNAG_00167	conserved hypothetical protein	6.43527
	CNAG_00175 conserved hypothetical protein (1711 nt)	CNAG_00175	conserved hypothetical protein	2.91602
	181.m07938	CNAG_00176	glutamate carboxypeptidase protein	3.2898
	CNAG_00189 conserved hypothetical protein (1325 nt)	CNAG_00189	conserved hypothetical protein	4.60436
	181.m07953	CNAG_00190	conserved hypothetical protein	-4.12102
	CNAG_00236 8-amino-7-oxononanoatesynthase (1517 nt)	CNAG_00236	8-amino-7-oxononanoatesynthase	4.95883
	181.m07996	CNAG_00243	conserved hypothetical protein	3.93674
	CNAG_00247 saccharopine dehydrogenase (3586 nt)	CNAG_00247	saccharopine dehydrogenase	7.63168
	181.m08000	CNAG_00248	conserved hypothetical protein	3.00216
	181.m08738	CNAG_00254	NADH dehydrogenase	-3.7633
	CNAG_00256 aspartate-semialdehyde dehydrogenase (1218 nt)	CNAG_00256	aspartate-semialdehyde dehydrogenase	3.49429
	CNAG_00284 efflux protein EncT (2204 nt)	CNAG_00284	efflux protein EncT	4.51273
	181.m08745	CNAG_00286	conserved hypothetical protein	-3.03354
	CNAG_00320 ubiquitin-protein ligase (2704 nt)	CNAG_00320	ubiquitin-protein ligase	3.45815
	CNAG_00326 conserved hypothetical protein (2141 nt)	CNAG_00326	conserved hypothetical protein	2.6703
	181.m08071	CNAG_00329	conserved hypothetical protein	3.94767
	181.m08076	CNAG_00334	heat shock protein	-5.49454
	CNAG_00353 prostatic steroid 5-alpha-reductase type I (1102 nt)	CNAG_00353	prostatic steroid 5-alpha-reductase type I	2.59908
	CNAG_00359 conserved hypothetical protein (1190 nt)	CNAG_00359	conserved hypothetical protein	3.28752
	181.m08086	CNAG_00373	glucan 1,3-beta-glucosidase	-4.14968
	181.m08085	CNAG_00374	conserved hypothetical protein	-2.95058
	CNAG_00389 mitochondrial protein (1226 nt)	CNAG_00389	mitochondrial protein	10.6295
	CNAG_00405 STE/STE20/YSK protein kinase (3217 nt)	CNAG_00405	STE/STE20/YSK protein kinase	2.0734
	181.m08159	CNAG_00413	nuclear protein	-4.50335
	181.m08162	CNAG_00417	elongation factor 1-gamma	-2.85008
	181.m08163	CNAG_00418	methionine adenosyltransferase	-4.46296
	CNAG_00425 predicted protein (1266 nt)	CNAG_00425	predicted protein	3.61251
	CNAG_00448 vacuolar ATP synthase subunit d (1415 nt)	CNAG_00448	vacuolar ATP synthase subunit d	2.31659
	181.m08771	CNAG_00453	mitochondrial protein	-5.5098
	CNAG_00454 predicted protein (262 nt)	CNAG_00454	predicted protein	-4.19014
	181.m08198	CNAG_00462	oxidoreductase	7.14533
	181.m08209	CNAG_00474	conserved hypothetical protein	-6.06707
	CNAG_00486 mitochondrial protein (645 nt)	CNAG_00486	mitochondrial protein	2.34404
	CNAG_00506 conserved hypothetical protein (2031 nt)	CNAG_00506	conserved hypothetical protein	2.79336
	181.m08247	CNAG_00509	conserved hypothetical protein	-3.28297
	CNAG_00534 hypothetical protein (826 nt)	CNAG_00534	hypothetical protein	-2.87189
	181.m08298	CNAG_00560	vacuolar ATP synthase subunit e	-2.0195
	181.m08311	CNAG_00573	conserved hypothetical protein	3.43426
	CNAG_00597 amino acid transporter (2385 nt)	CNAG_00597	amino acid transporter	3.45815
	181.m08872	CNAG_00602	eukaryotic translation initiation factor 3 subunit	-3.85572
	CNAG_00615 conserved hypothetical protein (659 nt)	CNAG_00615	conserved hypothetical protein	2.62806
	CNAG_00626 conserved hypothetical protein (1037 nt)	CNAG_00626	conserved hypothetical protein	3.61251
	CNAG_00627 specific transcriptional repressor (2058 nt)	CNAG_00627	specific transcriptional repressor	4.13819
	181.m08378	CNAG_00647	conserved hypothetical protein	-6.56593
	181.m08384	CNAG_00655	prcdna35	-3.20872
	CNAG_00661 conserved hypothetical protein (2610 nt)	CNAG_00661	conserved hypothetical protein	3.5186
	CNAG_00663 conserved hypothetical protein (1558 nt)	CNAG_00663	conserved hypothetical protein	-2.5403
	CNAG_00689 beta-1	CNAG_00689	beta-1,4-mannosyltransferase	2.82255
	CNAG_00693 ubiquitin-protein ligase (3104 nt)	CNAG_00693	ubiquitin-protein ligase	2.3327
	CNAG_00696 alpha-mannosidase (4769 nt)	CNAG_00696	alpha-mannosidase	2.19466
	181.m08423	CNAG_00700	bifunctional purine biosynthesis protein PURH	-6.94512
	CNAG_00715 conserved hypothetical protein (443 nt)	CNAG_00715	conserved hypothetical protein	3.2221
	181.m08438	CNAG_00716	electron carrier	2.09507
	CNAG_00738 conserved hypothetical protein (1019 nt)	CNAG_00738	conserved hypothetical protein	2.27995
	181.m08465	CNAG_00744	alpha-1,6-mannosyltransferase	2.38337
	181.m08467	CNAG_00747	succinate-CoA ligase	-2.52801
	1704.seq.171	CNAG_00748	conserved hypothetical protein	4.88379
	CNAG_00750 conserved hypothetical protein (966 nt)	CNAG_00750	conserved hypothetical protein	4.0671
	181.m08493	CNAG_00774	d-3-phosphoglycerate dehydrogenase 2	3.38933
	181.m08524	CNAG_00805	conserved hypothetical protein	4.02224
	181.m08538	CNAG_00819	hypothetical protein	-2.70382
	CNAG_00830 conserved hypothetical protein (3154 nt)	CNAG_00830	conserved hypothetical protein	7.72749
	CNAG_00837 conserved hypothetical protein (2976 nt)	CNAG_00837	conserved hypothetical protein	3.38229
	181.m08560	CNAG_00840	conserved hypothetical protein	-6.16457
	181.m08566	CNAG_00845	conserved hypothetical protein	-5.95871
	CNAG_00852 conserved hypothetical protein (1288 nt)	CNAG_00852	conserved hypothetical protein	-3.08656
	CNAG_00876 ferric-chelate reductase (2411 nt)	CNAG_00876	ferric-chelate reductase	2.92006
	CNAG_00884 exocyst complex component protein (3744 nt)	CNAG_00884	exocyst complex component protein	5.25977
	163.m03780	CNAG_00886	adenosylhomocysteinase	-2.51054
	163.m03785	CNAG_00893	conserved hypothetical protein	-4.23394
	CNAG_00902 conserved hypothetical protein (633 nt)	CNAG_00902	conserved hypothetical protein	-2.60629
	CNAG_00907 conserved hypothetical protein (593 nt)	CNAG_00907	conserved hypothetical protein	2.90795
	163.m03809	CNAG_00930	argininosuccinate synthase	5.02805
	CNAG_00935 curved DNA-binding protein Cdb4 (1596 nt)	CNAG_00935	curved DNA-binding protein Cdb4	-2.30857
	163.m03838	CNAG_00939	glucan 1,3-beta-glucosidase	2.08349
	CNAG_00969 conserved hypothetical protein (819 nt)	CNAG_00969	conserved hypothetical protein	3.02304
	163.m03925	CNAG_00990	CIPB	-2.37183
	163.m04792	CNAG_00997	hypothetical protein	3.41764
	CNAG_01002 conserved hypothetical protein (2111 nt)	CNAG_01002	conserved hypothetical protein	2.6926
	163.m03920	CNAG_01003	electron transporter	-4.98986
	163.m03867	CNAG_01027	succinate-semialdehyde dehydrogenase	3.93128
	163.m04808	CNAG_01050	conserved hypothetical protein	-2.22068
	CNAG_01056 conserved hypothetical protein (447 nt)	CNAG_01056	conserved hypothetical protein	2.83628
	CNAG_01058 conserved hypothetical protein (1179 nt)	CNAG_01058	conserved hypothetical protein	2.92614
	CNAG_01064 conserved hypothetical protein (913 nt)	CNAG_01064	conserved hypothetical protein	3.84504
	CNAG_01085 conserved hypothetical protein (1070 nt)	CNAG_01085	conserved hypothetical protein	4.81321
	163.m06160	CNAG_01094	pre-mRNA-splicing factor CWC25	-3.07162
	163.m06159	CNAG_01103	zinc finger protein Sap62	-2.73208
	163.m06188	CNAG_01130	conserved hypothetical protein	-7.20501
	163.m06216	CNAG_01132	conserved hypothetical protein	-3.97788
	CNAG_01134 conserved hypothetical protein (3792 nt)	CNAG_01134	conserved hypothetical protein	3.64268
	CNAG_01142 endoplasmic reticulum protein (4039 nt)	CNAG_01142	endoplasmic reticulum protein	2.31338
	163.m06200	CNAG_01155	glycerol kinase	-3.49187
	163.m06197	CNAG_01163	DNA supercoiling	-2.71886
	163.m06244	CNAG_01170	conserved hypothetical protein	-2.30058
	CNAG_01175 conserved hypothetical protein (1295 nt)	CNAG_01175	conserved hypothetical protein	2.54206
	CNAG_01177 nuclear envelope-endoplasmic reticulum network protein (1626 nt)	CNAG_01177	nuclear envelope-endoplasmic reticulum network	6.82108
	CNAG_01178 nuclear envelope-endoplasmic reticulum network protein (2536 nt)	CNAG_01178	nuclear envelope-endoplasmic reticulum network	3.89332
	163.m06577	CNAG_01185	hsp70-like protein	-5.58284
	163.m06273	CNAG_01186	gp165	3.18656
	CNAG_01207 conserved hypothetical protein (2644 nt)	CNAG_01207	conserved hypothetical protein	3.19541
	163.m06427	CNAG_01221	prenyltransferase	2.19314
	163.m06285	CNAG_01222	conserved hypothetical protein	-4.3289
	163.m06425	CNAG_01229	L-mandelate dehydrogenase	2.99385
	163.m06418	CNAG_01242	conserved hypothetical protein HapX	-16.8889
	CNAG_01261 myosin I binding protein (4729 nt)	CNAG_01261	myosin I binding protein	2.49147
	CNAG_01262 G-protein beta subunit GPB1 (1250 nt)	CNAG_01262	G-protein beta subunit GPB1	2.0195
	163.m06461	CNAG_01272	hypothetical protein	-2.50186
	163.m06460	CNAG_01274	coatomer subunit gamma	-6.80219
	163.m06471	CNAG_01279	ubiquitin-conjugating enzyme E2S	-4.69134
	163.m06500	CNAG_01284	ATPase	-3.80527
	CNAG_01299 conserved hypothetical protein (2311 nt)	CNAG_01299	conserved hypothetical protein	3.64268
	163.m06487	CNAG_01310	nucleolar protein	-4.24864
	CNAG_01314 vacuolar protein (2977 nt)	CNAG_01314	vacuolar protein	4.92117
	CNAG_01317 conserved hypothetical protein (1023 nt)	CNAG_01317	conserved hypothetical protein	2.68701
	CNAG_01318 monovalent inorganic cation transporter (2618 nt)	CNAG_01318	monovalent inorganic cation transporter	2.38006
	CNAG_01319 conserved hypothetical protein (1894 nt)	CNAG_01319	conserved hypothetical protein	4.27226
	CNAG_01340 ATPase with bromodomain-containing protein (5195 nt)	CNAG_01340	ATPase with bromodomain-containing protein	2.25168
	1633.seq.118	CNAG_01353	conserved hypothetical protein	3.30122
	CNAG_01356 conserved hypothetical protein (4423 nt)	CNAG_01356	conserved hypothetical protein	4.53468
	CNAG_01365 conserved hypothetical protein (2553 nt)	CNAG_01365	conserved hypothetical protein	3.5801
	CNAG_01375 conserved hypothetical protein (2793 nt)	CNAG_01375	conserved hypothetical protein	4.28412
	163.m06220	CNAG_01382	glutamyl-tRNA(Gln) amidotransferase subunit A	3.93128
	163.m06139	CNAG_01390	adenine phosphoribosyltransferase	-3.45336
	163.m06219	CNAG_01399	conserved hypothetical protein	5.14796
	163.m06315	CNAG_01437	ribosomal RNA assembly protein mis3	-5.19096
	163.m06313	CNAG_01439	U4/U6 small nuclear ribonucleoprotein Prp4	2.87787
	CNAG_01442 cysteine desulfhydrase (1812 nt)	CNAG_01442	cysteine desulfhydrase	2.60449
	CNAG_01445 APG9 (3091 nt)	CNAG_01445	APG9	2.90795
	CNAG_01461 sodium/bile acid cotransporter 7-B/bile acid cotransporter 7-B (1936 nt)	CNAG_01461	sodium/bile acid cotransporter 7-B/bile acid	4.68809
	179.m00603	CNAG_01470	NADH-ubiquinone oxidoreductase 24 kDa subunit	8.39191
	179.m00598	CNAG_01480	60S ribosomal protein L12	-2.06623
	CNAG_01521 metallo-beta-lactamase superfamily protein (1453 nt)	CNAG_01521	metallo-beta-lactamase superfamily protein	-2.58829
	CNAG_01525 conserved hypothetical protein (1276 nt)	CNAG_01525	conserved hypothetical protein	-3.22433
	CNAG_01526 conserved hypothetical protein (2491 nt)	CNAG_01526	conserved hypothetical protein	2.14503
	CNAG_01529 conserved hypothetical protein (1689 nt)	CNAG_01529	conserved hypothetical protein	-2.62442
	179.m00079	CNAG_01568	t-complex protein 1	-5.38147
	179.m00084	CNAG_01574	conserved hypothetical protein	-3.4129
	179.m00088	CNAG_01577	glutamate dehydrogenase	-2.43682
	CNAG_01580 conserved hypothetical protein (4746 nt)	CNAG_01580	conserved hypothetical protein	2.52625
	179.m00093	CNAG_01583	vacuolar-sorting protein SNF7	-2.42335
	179.m00098	CNAG_01588	hypothetical protein	-2.2084
	179.m00103	CNAG_01595	conserved hypothetical protein	5.84823
	CNAG_01596 conserved hypothetical protein (1097 nt)	CNAG_01596	conserved hypothetical protein	3.63259
	CNAG_01599 conserved hypothetical protein (746 nt)	CNAG_01599	conserved hypothetical protein	2.59368
	179.m00108	CNAG_01603	conserved hypothetical protein	2.20534
	CNAG_01609 cystathionine gamma-synthase (2170 nt)	CNAG_01609	cystathionine gamma-synthase	8.98177
	179.m00648	CNAG_01622	conserved hypothetical protein	6.1603
	179.m00138	CNAG_01638	mitotic spindle checkpoint protein MAD2	-7.72749
	179.m00164	CNAG_01669	metallo-beta-lactamase family protein	6.23764
	179.m00165	CNAG_01670	conserved hypothetical protein	-2.77406
	179.m00174	CNAG_01679	conserved hypothetical protein	-2.49666
	179.m00186	CNAG_01693	exosome complex exonuclease rrp45	-3.76591
	179.m00201	CNAG_01709	translation initiation factor	-3.49671
	CNAG_01732 NPL4 (2507 nt)	CNAG_01732	NPL4	2.57576
	1662.seq.067	CNAG_01736	predicted protein	-2.79917
	179.m00221	CNAG_01737	C-4 methyl sterol oxidase	-5.91345
	CNAG_01739 conserved hypothetical protein (2865 nt)	CNAG_01739	conserved hypothetical protein	2.74157
	179.m00228	CNAG_01745	sn-glycerol-3-phosphate dehydrogenase NAD	-4.71416
	CNAG_01749 conserved hypothetical protein (553 nt)	CNAG_01749	conserved hypothetical protein	-4.41373
	CNAG_01759 vacuolar membrane protein (1599 nt)	CNAG_01759	vacuolar membrane protein	3.12748
	179.m00245	CNAG_01769	mitochondrial inner membrane protein	-5.22706
	CNAG_01773 conserved hypothetical protein (1865 nt)	CNAG_01773	conserved hypothetical protein	3.24001
	CNAG_01803 conserved hypothetical protein (802 nt)	CNAG_01803	conserved hypothetical protein	-6.81163
	CNAG_01809 small nuclear ribonucleoprotein hPrp3 (1891 nt)	CNAG_01809	small nuclear ribonucleoprotein hPrp3	2.91804
	179.m00675	CNAG_01810	DNA-directed RNA polymerase I kda polypeptide	-3.31498
	CNAG_01818 ATP synthase mitochondrial F1 complex assembly factor 2 (1078 nt)	CNAG_01818	ATP synthase mitochondrial F1 complex assembly	3.55045
	179.m00673	CNAG_01821	conserved hypothetical protein	-5.50217
	CNAG_01825 predicted protein (941 nt)	CNAG_01825	predicted protein	3.20428
	CNAG_01836 long-chain acyl-CoA synthetase (1896 nt)	CNAG_01836	long-chain acyl-CoA synthetase	3.71922
	179.m00290	CNAG_01840	beta1-tubulin	-6.07128
	179.m05155	CNAG_01847	conserved hypothetical protein	-3.06737
	CNAG_01874 conserved hypothetical protein (787 nt)	CNAG_01874	conserved hypothetical protein	-2.53678
	176.m02354	CNAG_01877	GMP synthase	-4.69134
	176.m02366	CNAG_01890	5-methyltetrahydropteroyltriglutamate-homocysteine	-2.0806
	176.m02368	CNAG_01892	conserved hypothetical protein	3.41764
	176.m02374	CNAG_01899	Byr1-binding protein Bob1	-3.78685
	176.m02375	CNAG_01900	conserved hypothetical protein	-3.31958
	176.m02379	CNAG_01903	conserved hypothetical protein	-3.06524
	CNAG_01908 uroporphyrinogen-III synthase (900 nt)	CNAG_01908	uroporphyrinogen-III synthase	5.69225
	176.m02550	CNAG_01914	mitochondrial protein	-3.56277
	176.m02393	CNAG_01916	DNA mismatch repair protein msh6	-3.47015
	176.m02396	CNAG_01920	polyubiquitin	-2.02933
	176.m02400	CNAG_01925	conserved hypothetical protein	-4.74366
	1762.seq.109	CNAG_01927	conserved hypothetical protein	3.53816
	176.m02419	CNAG_01946	allantoate permease	-5.27437
	176.m02429	CNAG_01957	endopeptidase	2.15099
	176.m02430	CNAG_01958	het-c2 protein	-2.34242
	CNAG_01997 prephenate dehydrogenase (1830 nt)	CNAG_01997	prephenate dehydrogenase	3.77899
	176.m02461	CNAG_02001	inositol-polyphosphate 5-phosphatase	2.38667
	167.m03642	CNAG_02025	conserved hypothetical protein	2.09798
	167.m03638	CNAG_02030	glyoxal oxidase	-9.66654
	167.m03628	CNAG_02041	conserved hypothetical protein	-3.3311
	167.m03616	CNAG_02054	conserved hypothetical protein	-3.03143
	CNAG_02056 conserved hypothetical protein (1420 nt)	CNAG_02056	conserved hypothetical protein	3.73213
	CNAG_02060 conserved hypothetical protein (1174 nt)	CNAG_02060	conserved hypothetical protein	-2.73208
	CNAG_02076 leukotriene-A4 hydrolase (2288 nt)	CNAG_02076	leukotriene-A4 hydrolase	2.53503
	CNAG_02089 conserved hypothetical protein (2422 nt)	CNAG_02089	conserved hypothetical protein	5.35913
	167.m05836	CNAG_02095	cyclin	-7.91725
	167.m03561	CNAG_02115	nonhistone protein 6	-3.84238
	CNAG_02118 conserved hypothetical protein (1964 nt)	CNAG_02118	conserved hypothetical protein	6.05447
	CNAG_02121 conserved hypothetical protein (2493 nt)	CNAG_02121	conserved hypothetical protein	3.33804
	167.m03539	CNAG_02140	conserved hypothetical protein	3.41764
	CNAG_02147 cytochrome-c peroxidase (1682 nt)	CNAG_02147	cytochrome-c peroxidase	3.64268
	167.m05860	CNAG_02156	conserved hypothetical protein	-7.74895
	167.m05863	CNAG_02173	transport protein particle component	-3.15579
	167.m03508	CNAG_02174	signal recognition particle protein	-3.2154
	167.m03506	CNAG_02177	serine/threonine protein phosphatase PP2A catalytic	-4.34393
	CNAG_02181 dihydrokaempferol 4-reductase (1628 nt)	CNAG_02181	dihydrokaempferol 4-reductase	3.14923
	167.m03489	CNAG_02196	septin	-3.74769
	CNAG_02199 conserved hypothetical protein (1497 nt)	CNAG_02199	conserved hypothetical protein	4.33791
	CNAG_02203 karyopherin/importin that interacts with the nuclear pore complex (3635 nt)	CNAG_02203	karyopherin/importin that interacts with the nuclear	9.52685
	CNAG_02221 conserved hypothetical protein (1328 nt)	CNAG_02221	conserved hypothetical protein	5.52893
	CNAG_02223 signal sequence binding protein (5448 nt)	CNAG_02223	signal sequence binding protein	2.97729
	CNAG_02224 conserved hypothetical protein (1517 nt)	CNAG_02224	conserved hypothetical protein	2.88986
	CNAG_02229 farnesyltransferase (1298 nt)	CNAG_02229	farnesyltransferase	3.78423
	167.m05880	CNAG_02239	endopeptidase	-3.49429
	167.m03425	CNAG_02255	BNR/Asp-box repeat family protein	-3.24001
	167.m03399	CNAG_02285	nucleoside-diphosphate kinase	-2.3198
	1672.seq.071	CNAG_02297	conserved hypothetical protein	-5.04201
	167.m03384	CNAG_02300	conserved hypothetical protein	-24.4032
	167.m03381	CNAG_02304	conserved hypothetical protein	4.10107
	167.m03376	CNAG_02310	casein kinase II beta chain	-3.13834
	167.m03373	CNAG_02315	ubiquinol-cytochrome c reductase iron-sulfur	4.44136
	167.m03362	CNAG_02331	40S ribosomal protein S9	-2.88786
	167.m03694	CNAG_02335	UPF0364 protein	-2.11257
	CNAG_02336 conserved hypothetical protein (2711 nt)	CNAG_02336	conserved hypothetical protein	2.74727
	167.m03355	CNAG_02340	conserved hypothetical protein	-2.42335
	167.m03351	CNAG_02349	conserved hypothetical protein	4.96915
	CNAG_02350 conserved hypothetical protein (795 nt)	CNAG_02350	conserved hypothetical protein	4.46605
	CNAG_02351 conserved hypothetical protein (3079 nt)	CNAG_02351	conserved hypothetical protein	3.30809
	167.m03319	CNAG_02383	Tgs1 protein	3.27388
	167.m05967	CNAG_02394	conserved hypothetical protein	2.97111
	CNAG_02397 conserved hypothetical protein (2068 nt)	CNAG_02397	conserved hypothetical protein	3.47015
	167.m03306	CNAG_02403	conserved hypothetical protein	3.11666
	167.m03297	CNAG_02415	annexin XIV	-6.62537
	167.m03295	CNAG_02417	lipase/esterase family protein	-2.97935
	167.m03276	CNAG_02435	white collar 2	-3.75809
	167.m05798	CNAG_02460	coproporphyrinogen oxidase	-4.03341
	167.m03218	CNAG_02500	calnexin	-3.02933
	167.m03673	CNAG_02540	conserved hypothetical protein	3.13399
	CNAG_02542 fructosamine kinase (1345 nt)	CNAG_02542	fructosamine kinase	-2.95672
	167.m03172	CNAG_02546	transferase	-2.46229
	167.m03169	CNAG_02549	conserved hypothetical protein	3.26029
	167.m05755	CNAG_02550	conserved hypothetical protein	-2.15995
	176.m02194	CNAG_02561	spermine transporter	-9.44794
	CNAG_02568 UBA/TS-N domain-containing protein (5172 nt)	CNAG_02568	UBA/TS-N domain-containing protein	2.40161
	CNAG_02577 oxidoreductase (1582 nt)	CNAG_02577	oxidoreductase	-3.23104
	CNAG_02579 conserved hypothetical protein (4924 nt)	CNAG_02579	conserved hypothetical protein	2.85601
	CNAG_02587 alfa-L-rhamnosidase (3253 nt)	CNAG_02587	alfa-L-rhamnosidase	6.57504
	CNAG_02662 peptidase family C54 protein (3824 nt)	CNAG_02662	peptidase family C54 protein	2.42503
	176.m02297	CNAG_02671	pre-mRNA-splicing factor CEF1	-4.22514
	176.m02309	CNAG_02683	conserved hypothetical protein	-5.07005
	CNAG_02698 hSgt1p (3162 nt)	CNAG_02698	hSgt1p	3.02723
	CNAG_02700 conserved hypothetical protein (5143 nt)	CNAG_02700	conserved hypothetical protein	4.75353
	179.m00302	CNAG_02714	elongation factor 1-beta	-2.32947
	179.m00304	CNAG_02720	GTP-binding protein	-9.91766
	179.m00315	CNAG_02736	t-complex protein 1	-3.10803
	CNAG_02754 40S ribosomal protein S12 (874 nt)	CNAG_02754	40S ribosomal protein S12	-3.4129
	CNAG_02770 transcription initiation factor tfIID (936 nt)	CNAG_02770	transcription initiation factor tfIID	2.89588
	CNAG_02787 dephospho-CoA kinase (1098 nt)	CNAG_02787	dephospho-CoA kinase	2.37841
	179.m00354	CNAG_02790	galactinol synthase	-5.46037
	CNAG_02792 AAA family ATPase (1908 nt)	CNAG_02792	AAA family ATPase	5.173
	CNAG_02795 phosphoribosylglycinamide formyltransferase (820 nt)	CNAG_02795	phosphoribosylglycinamide formyltransferase	2.02792
	CNAG_02820 CAMK/CAMKL/LKB protein kinase (3248 nt)	CNAG_02820	CAMK/CAMKL/LKB protein kinase	2.54383
	179.m00382	CNAG_02830	delta24(28) sterol reductase	-3.18215
	CNAG_02847 thymidylate kinase (811 nt)	CNAG_02847	thymidylate kinase	3.16236
	179.m00709	CNAG_02855	conserved hypothetical protein	-2.61716
	CNAG_02861 histidinol-phosphatase (1173 nt)	CNAG_02861	histidinol-phosphatase	2.48458
	179.m00415	CNAG_02867	phosphoinositide phospholipase C	-2.35055
	CNAG_02878 conserved hypothetical protein (1511 nt)	CNAG_02878	conserved hypothetical protein	2.95672
	CNAG_02885 capsular associated protein (2054 nt)	CNAG_02885	capsular associated protein	-4.34995
	179.m00431	CNAG_02890	conserved hypothetical protein	2.36854
	179.m00433	CNAG_02893	conserved hypothetical protein	5.54812
	179.m00435	CNAG_02896	hydroxymethylglutaryl-CoA synthase	-5.40015
	1664.seq.007	CNAG_02899	predicted protein	-3.59004
	179.m00459	CNAG_02923	mitochondrial 60s ribosomal protein l38	-2.48458
	179.m00461	CNAG_02925	d-arabinitol 2-dehydrogenase	-4.79324
	179.m00501	CNAG_02962	CMGC/DYRK/PRP4 protein kinase	3.69353
	179.m00508	CNAG_02974	voltage-dependent ion-selective channel	2.02371
	179.m00731	CNAG_02993	imidazoleglycerol-phosphate dehydratase	2.16895
	179.m00526	CNAG_03000	ribosomal protein S19	-3.02095
	CNAG_03002 conserved hypothetical protein (1642 nt)	CNAG_03002	conserved hypothetical protein	-3.69865
	179.m00643	CNAG_03013	small oligopeptide transporter	-5.94221
	179.m00067	CNAG_03014	pyrophosphatase	6.21175
	179.m00039	CNAG_03048	cytoplasmic protein	-5.35171
	179.m00034	CNAG_03053	ribosomal protein L23a	-2.23923
	179.m00024	CNAG_03065	ER-derived vesicles protein ERV14	-2.5562
	179.m00022	CNAG_03067	pyruvate carboxyltransferase	4.33791
	179.m00014	CNAG_03079	CAB2 protein	-4.28115
	CNAG_03086 predicted protein (2277 nt)	CNAG_03086	predicted protein	2.2253
	CNAG_03096 UDP-glucose 4-epimerase (1091 nt)	CNAG_03096	UDP-glucose 4-epimerase	2.53854
	CNAG_03102 conserved hypothetical protein (1792 nt)	CNAG_03102	conserved hypothetical protein	4.24569
	177.m03291	CNAG_03110	conserved hypothetical protein	-3.73731
	CNAG_03112 predicted protein (1742 nt)	CNAG_03112	predicted protein	2.9302
	CNAG_03117 conserved hypothetical protein (4796 nt)	CNAG_03117	conserved hypothetical protein	3.81584
	1773.seq.087	CNAG_03126	hypothetical protein	3.87716
	CNAG_03137 STE/STE11 protein kinase (1656 nt)	CNAG_03137	STE/STE11 protein kinase	3.605
	177.m03255	CNAG_03151	COP9 signalosome subunit 4	3.47979
	1773.seq.062	CNAG_03152	calcium-binding protein	-10.8981
	1773.seq.055	CNAG_03159	cytoplasmic protein	-3.03564
	177.m03232	CNAG_03175	conserved hypothetical protein	3.43426
	177.m03224	CNAG_03182	conserved hypothetical protein	-3.60001
	177.m03211	CNAG_03198	40S ribosomal protein S8	-2.5633
	CNAG_03202 adenylate cyclase (7187 nt)	CNAG_03202	adenylate cyclase	2.22222
	177.m03206	CNAG_03203	DNA polymerase epsilon p12 subunit	-6.85426
	177.m03202	CNAG_03210	conserved hypothetical protein	6.28102
	1773.seq.004	CNAG_03211	conserved hypothetical protein	2.18707
	CNAG_03241 conserved hypothetical protein (2867 nt)	CNAG_03241	conserved hypothetical protein	2.65369
	CNAG_03245 glucose-6-phosphate 1-dehydrogenase (1976 nt)	CNAG_03245	glucose-6-phosphate 1-dehydrogenase	2.31819
	177.m03161	CNAG_03251	ARF small monomeric GTPase	-2.88586
	177.m03141	CNAG_03274	S-adenosylmethionine transporter	3.2154
	177.m03129	CNAG_03286	erp2,4	2.11404
	177.m03123	CNAG_03293	conserved hypothetical protein	-5.61
	177.m03109	CNAG_03309	pre-mRNA-splicing factor CWC21	-4.37111
	177.m03108	CNAG_03310	nicotinamide N-methyltransferase	-3.90683
	177.m03104	CNAG_03315	Rho1 GTP-binding protein	-2.58471
	177.m03103	CNAG_03316	rho GDP-dissociation inhibitor 1	-4.231
	CNAG_03321 vacuolar protein sorting-associated protein 9 (2751 nt)	CNAG_03321	vacuolar protein sorting-associated protein 9	2.33432
	CNAG_03330 conserved hypothetical protein (1727 nt)	CNAG_03330	conserved hypothetical protein	4.42292
	177.m03054	CNAG_03375	succinyl-coa ligase subunit alpha	-3.53081
	CNAG_03383 conserved hypothetical protein (1375 nt)	CNAG_03383	conserved hypothetical protein	3.45097
	177.m03046	CNAG_03386	carrier protein ymc2	2.30218
	177.m03044	CNAG_03389	alpha-ketoglutarate catabolism dioxygenase	-4.84669
	CNAG_03394 conserved hypothetical protein (1107 nt)	CNAG_03394	conserved hypothetical protein	2.44528
	CNAG_03411 conserved hypothetical protein (1055 nt)	CNAG_03411	conserved hypothetical protein	2.65553
	CNAG_03424 conserved hypothetical protein (676 nt)	CNAG_03424	conserved hypothetical protein	2.71886
	177.m03009	CNAG_03426	GDP-mannose transporter	-4.35297
	177.m02999	CNAG_03435	snRNP subunit	-2.76446
	177.m02997	CNAG_03438	hexose transporter	-3.84504
	CNAG_03442 conserved hypothetical protein (1984 nt)	CNAG_03442	conserved hypothetical protein	3.51616
	177.m03384	CNAG_03445	conserved hypothetical protein	3.605
	CNAG_03451 conserved hypothetical protein (3011 nt)	CNAG_03451	conserved hypothetical protein	2.78176
	177.m02981	CNAG_03457	arginine-tRNA ligase	-4.34092
	1771.seq.119	CNAG_03475	conserved hypothetical protein	-2.89989
	CNAG_03480 conserved hypothetical protein (3710 nt)	CNAG_03480	conserved hypothetical protein	4.70111
	CNAG_03488 conserved hypothetical protein (1711 nt)	CNAG_03488	conserved hypothetical protein	11.7533
	CNAG_03507 mitochondrial processing peptidase beta subunit (1733 nt)	CNAG_03507	mitochondrial processing peptidase beta subunit	3.13616
	1771.seq.086	CNAG_03510	conserved hypothetical protein	-2.15995
	CNAG_03525 trehalase (3260 nt)	CNAG_03525	trehalase	9.7001
	177.m02916	CNAG_03531	3-beta hydroxysteroid dehydrogenase/isomerase	3.95314
	177.m02900	CNAG_03554	coatomer alpha subunit	-4.61714
	177.m02872	CNAG_03588	aminoadipate-semialdehyde dehydrogenase	3.10588
	186.m03524	CNAG_03603	ATP-dependent RNA helicase HAS1	-5.44903
	186.m03525	CNAG_03604	no arches protein	-3.69609
	CNAG_03618 quinone oxidoreductase (1311 nt)	CNAG_03618	quinone oxidoreductase	4.04461
	186.m03560	CNAG_03638	heterokaryon incompatibility protein HET-C	-4.02503
	186.m03563	CNAG_03641	eukaryotic translation initiation factor 3 subunit	-4.16986
	1711.seq.162	CNAG_03658	predicted protein	-5.43018
	CNAG_03670 other/IRE protein kinase (3710 nt)	CNAG_03670	other/IRE protein kinase	3.43188
	186.m03600	CNAG_03677	conserved hypothetical protein	-2.1038
	CNAG_03686 UDP-N-acetylglucosamine transferase subunit ALG14 (870 nt)	CNAG_03686	UDP-N-acetylglucosamine transferase subunit ALG14	3.09299
	186.m03620	CNAG_03698	zinc finger protein Mlo2	3.3473
	CNAG_03702 tubulin-folding cofactor B (887 nt)	CNAG_03702	tubulin-folding cofactor B	2.2548
	CNAG_03708 conserved hypothetical protein (1215 nt)	CNAG_03708	conserved hypothetical protein	2.28945
	186.m03639	CNAG_03714	microtubule motor protein	-5.52893
	CNAG_03722 RAN protein binding protein (2185 nt)	CNAG_03722	RAN protein binding protein	-2.32141
	186.m03657	CNAG_03730	DNA-directed RNA polymerase II kda polypeptide	-2.10235
	186.m03663	CNAG_03739	ribosomal L10 protein	-2.49839
	CNAG_03743 cytoplasmic protein (1773 nt)	CNAG_03743	cytoplasmic protein	4.11531
	CNAG_03746 conserved hypothetical protein (1204 nt)	CNAG_03746	conserved hypothetical protein	2.19466
	CNAG_03751 calcium channel (2113 nt)	CNAG_03751	calcium channel	4.07839
	CNAG_03752 conserved hypothetical protein (1995 nt)	CNAG_03752	conserved hypothetical protein	2.85601
	1712.seq.087	CNAG_03755	conserved hypothetical protein	4.299
	CNAG_03765 trehalose-phosphatase (3326 nt)	CNAG_03765	trehalose-phosphatase	2.44189
	186.m03692	CNAG_03773	NAD binding dehydrogenase family protein	-3.46775
	CNAG_03777 conserved hypothetical protein (2225 nt)	CNAG_03777	conserved hypothetical protein	4.45369
	186.m03707	CNAG_03787	alpha tubulin	-8.50906
	186.m03712	CNAG_03790	conserved hypothetical protein	-3.3311
	186.m03727	CNAG_03805	calcium:hydrogen antiporter	-2.15696
	186.m03742	CNAG_03817	nucleolar protein	-4.96227
	1712.seq.178	CNAG_03833	conserved hypothetical protein	2.25636
	CNAG_03838 conserved hypothetical protein (2270 nt)	CNAG_03838	conserved hypothetical protein	4.11816
	186.m03778	CNAG_03853	small COPII coat GTPase SAR1	-2.04769
	186.m03796	CNAG_03863	histone H4 arginine methyltransferase RmtA	-3.77114
	186.m03797	CNAG_03864	conserved hypothetical protein	-6.25496
	186.m03803	CNAG_03871	phosphotyrosine protein phosphatase	-3.70635
	186.m03807	CNAG_03875	UTP-hexose-1-phosphate uridylyltransferase	-2.64268
	CNAG_03878 conserved hypothetical protein (1483 nt)	CNAG_03878	conserved hypothetical protein	-2.29262
	CNAG_03889 conserved hypothetical protein (1960 nt)	CNAG_03889	conserved hypothetical protein	2.57041
	186.m03840	CNAG_03916	glucose-6-phosphate isomerase	-2.33108
	CNAG_03925 peptidase (817 nt)	CNAG_03925	peptidase	3.45815
	CNAG_03940 elongator complex protein 2 (2749 nt)	CNAG_03940	elongator complex protein 2	3.68075
	186.m03865	CNAG_03941	20S proteasome subunit	-2.5403
	186.m03870	CNAG_03944	chaperone regulator	-4.65893
	CNAG_03956 DNA clamp loader (984 nt)	CNAG_03956	DNA clamp loader	2.26106
	CNAG_03959 conserved hypothetical protein (1294 nt)	CNAG_03959	conserved hypothetical protein	-2.83039
	186.m03894	CNAG_03975	eukaryotic ribosome biogenesis protein 1	-3.42238
	CNAG_03984 conserved hypothetical protein (1078 nt)	CNAG_03984	conserved hypothetical protein	7.58422
	CNAG_03992 GTP-binding protein 1 (2456 nt)	CNAG_03992	GTP-binding protein 1	15.7797
	CNAG_03995 predicted protein (736 nt)	CNAG_03995	predicted protein	2.58291
	186.m03927	CNAG_04004	40s ribosomal protein s3ae-a	-3.40581
	186.m03937	CNAG_04014	26S proteasome regulatory subunit RPN9	-3.2288
	186.m04083	CNAG_04027	conserved hypothetical protein	-6.00848
	CNAG_04036 conserved hypothetical protein (2599 nt)	CNAG_04036	conserved hypothetical protein	2.31177
	CNAG_04056 conserved hypothetical protein (1407 nt)	CNAG_04056	conserved hypothetical protein	8.67582
	186.m04084	CNAG_04062	WD repeat-containing protein	-3.64521
	186.m04003	CNAG_04074	coatomer beta' subunit	-7.38706
	186.m04086	CNAG_04083	dolichol kinase	3.03354
	CNAG_04088 predicted protein (482 nt)	CNAG_04088	predicted protein	-3.15798
	162.m02931	CNAG_04114	40S ribosomal protein S0	-2.83235
	CNAG_04121 conserved hypothetical protein (683 nt)	CNAG_04121	conserved hypothetical protein	-2.02371
	CNAG_04122 galactose dehydrogenase (1409 nt)	CNAG_04122	galactose dehydrogenase	2.31017
	CNAG_04128 GTPase inhibitor (945 nt)	CNAG_04128	GTPase inhibitor	2.30058
	162.m02813	CNAG_04136	CIG2	-7.01771
	CNAG_04140 conserved hypothetical protein (394 nt)	CNAG_04140	conserved hypothetical protein	2.464
	CNAG_04164 conserved hypothetical protein (2110 nt)	CNAG_04164	conserved hypothetical protein	3.09299
	162.m02841	CNAG_04168	conserved hypothetical protein	-5.80381
	162.m02845	CNAG_04171	conserved hypothetical protein	-4.44443
	CNAG_04178 conserved hypothetical protein (2109 nt)	CNAG_04178	conserved hypothetical protein	3.16674
	162.m02861	CNAG_04179	lysine-tRNA ligase	-2.80889
	162.m02849	CNAG_04183	conserved hypothetical protein	-6.49352
	162.m02871	CNAG_04194	protein transport protein SEC13	-2.02371
	162.m02894	CNAG_04213	signal transducer	-4.61394
	162.m02888	CNAG_04217	phosphoenolpyruvate carboxykinase	-11.1734
	CNAG_04231 conserved hypothetical protein (3106 nt)	CNAG_04231	conserved hypothetical protein	4.31093
	162.m02944	CNAG_04258	ADP-ribosylation factor	-4.28412
	162.m02937	CNAG_04276	cytosine-purine permease	5.04551
	162.m02830	CNAG_04282	CMGC/MAPK protein kinase	4.09539
	162.m02299	CNAG_04288	conserved hypothetical protein	-3.97788
	1622.seq.080	CNAG_04294	predicted protein	-3.65786
	162.m02308	CNAG_04296	conserved hypothetical protein	6.98374
	162.m02784	CNAG_04306	vesicle transport protein SFT2B	-2.04486
	CNAG_04307 uricase (1389 nt)	CNAG_04307	uricase	-3.10157
	162.m02798	CNAG_04312	mannose-6-phosphate isomerase	-3.99169
	162.m02779	CNAG_04320	polysaccharide synthase Cps1p	-4.06428
	162.m02804	CNAG_04321	yeast chs5 homologfibronectin type III	-2.96083
	CNAG_04327 SCP160 protein (4501 nt)	CNAG_04327	SCP160 protein	2.14206
	CNAG_04337 cation diffusion facilitator (1716 nt)	CNAG_04337	cation diffusion facilitator	3.13182
	162.m02761	CNAG_04347	aspartate kinase	2.83235
	162.m04099	CNAG_04350	glycerophosphodiesterase	-4.02782
	162.m02743	CNAG_04358	iron-sulfur clusters transporter ATM1	-9.20234
	CNAG_04373 alginate lyase (2143 nt)	CNAG_04373	alginate lyase	-2.88786
	CNAG_04377 vacuolar protein (4251 nt)	CNAG_04377	vacuolar protein	2.11844
	162.m02710	CNAG_04395	conserved hypothetical protein	-3.97512
	CNAG_04396 Aycl012 (603 nt)	CNAG_04396	Aycl012	-3.5186
	CNAG_04397 conserved hypothetical protein (1613 nt)	CNAG_04397	conserved hypothetical protein	3.23328
	CNAG_04399 alanine racemase domain-containing protein (947 nt)	CNAG_04399	alanine racemase domain-containing protein	3.8344
	CNAG_04413 conserved hypothetical protein (1480 nt)	CNAG_04413	conserved hypothetical protein	2.92614
	162.m02699	CNAG_04414	multidrug resistance protein fnx1	-3.65533
	162.m02667	CNAG_04441	polyadenylate-binding protein	-5.53276
	CNAG_04444 small nuclear ribonucleoprotein (3749 nt)	CNAG_04444	small nuclear ribonucleoprotein	2.36199
	162.m02677	CNAG_04460	RNA polymerase II transcription factor	-3.00008
	162.m04517	CNAG_04473	conserved hypothetical protein	3.09513
	CNAG_04495 conserved hypothetical protein (774 nt)	CNAG_04495	conserved hypothetical protein	2.805
	162.m02627	CNAG_04505	guanine nucleotide-binding protein subunit alpha	-3.31498
	162.m02623	CNAG_04510	ATPase	-4.48777
	162.m02625	CNAG_04511	conserved hypothetical protein	2.95672
	162.m02964	CNAG_04523	glyceraldehyde 3-phosphate dehydrogenase	-14.97
	CNAG_04535 tartrate dehydrogenase (1419 nt)	CNAG_04535	tartrate dehydrogenase	3.27161
	185.m02376	CNAG_04589	conserved hypothetical protein	-3.56277
	CNAG_04594 PRO1 protein (2685 nt)	CNAG_04594	PRO1 protein	3.91225
	185.m02379	CNAG_04595	conserved hypothetical protein	4.72397
	CNAG_04607 hypothetical protein (970 nt)	CNAG_04607	hypothetical protein	2.20076
	185.m02401	CNAG_04617	small oligopeptide transporter	3.00841
	185.m02416	CNAG_04633	conserved hypothetical protein	-4.67511
	185.m02428	CNAG_04642	tetraspanin Tsp2	-3.84504
	1742.seq.152	CNAG_04653	conserved hypothetical protein	3.02095
	185.m02442	CNAG_04659	pyruvate decarboxylase	-10.5561
	CNAG_04663 conserved hypothetical protein (1774 nt)	CNAG_04663	conserved hypothetical protein	7.08123
	185.m02446	CNAG_04665	conserved hypothetical protein	3.45097
	CNAG_04680 conserved hypothetical protein (821 nt)	CNAG_04680	conserved hypothetical protein	5.00372
	CNAG_04686 conserved hypothetical protein (1326 nt)	CNAG_04686	conserved hypothetical protein	6.48003
	185.m02472	CNAG_04694	periodic tryptophan protein 1	-5.31106
	CNAG_04696 DNA clamp loader (2445 nt)	CNAG_04696	DNA clamp loader	6.72251
	CNAG_04700 conserved hypothetical protein (2409 nt)	CNAG_04700	conserved hypothetical protein	3.81319
	185.m02491	CNAG_04713	CLYBL protein	3.27388
	185.m02498	CNAG_04721	conserved hypothetical protein	3.14051
	185.m02513	CNAG_04739	metal ion transporter	-4.51586
	CNAG_04743 dolichyl-diphosphooligosaccharide-protein glycotransferase (1693 nt)	CNAG_04743	dolichyl-diphosphooligosaccharide-protein	2.0195
	185.m02532	CNAG_04757	mitochondrial protein	-4.07274
	CNAG_04785 conserved hypothetical protein (493 nt)	CNAG_04785	conserved hypothetical protein	-2.45207
	CNAG_04794 spermine transporter (2969 nt)	CNAG_04794	spermine transporter	-3.32188
	CNAG_04797 signal recognition particle protein (1244 nt)	CNAG_04797	signal recognition particle protein	3.74769
	CNAG_04800 phenylalanine-tRNA ligase (2190 nt)	CNAG_04800	phenylalanine-tRNA ligase	8.9383
	CNAG_04814 conserved hypothetical protein (645 nt)	CNAG_04814	conserved hypothetical protein	2.53678
	185.m02584	CNAG_04815	cytokinesis protein sepa	-4.79324
	185.m02588	CNAG_04818	conserved hypothetical protein	8.39191
	CNAG_04819 conserved hypothetical protein (2031 nt)	CNAG_04819	conserved hypothetical protein	4.31991
	CNAG_04829 conserved hypothetical protein (1186 nt)	CNAG_04829	conserved hypothetical protein	6.12623
	185.m02601	CNAG_04830	predicted protein	-2.20381
	CNAG_04835 dihydrodipicolinate synthase DapA (1101 nt)	CNAG_04835	dihydrodipicolinate synthase DapA	3.6782
	185.m02613	CNAG_04844	mitochondrial import receptor subunit tom22	-2.49147
	CNAG_04845 MPU1p (1233 nt)	CNAG_04845	MPU1p	2.08638
	CNAG_04849 vacuolar protein (1746 nt)	CNAG_04849	vacuolar protein	2.70382
	CNAG_04858 predicted protein (554 nt)	CNAG_04858	predicted protein	2.247
	CNAG_04860 conserved hypothetical protein (3060 nt)	CNAG_04860	conserved hypothetical protein	2.02651
	185.m02651	CNAG_04868	cytoplasmic protein	-3.79474
	CNAG_04869 carboxylesterases (2941 nt)	CNAG_04869	carboxylesterases	-2.805
	CNAG_04870 conserved hypothetical protein (2815 nt)	CNAG_04870	conserved hypothetical protein	-2.72641
	CNAG_04871 conserved hypothetical protein (976 nt)	CNAG_04871	conserved hypothetical protein	5.15153
	185.m02655	CNAG_04872	mitochondrial protein	3.05252
	185.m02657	CNAG_04874	conserved hypothetical protein	-6.05447
	CNAG_04875 conserved hypothetical protein (2929 nt)	CNAG_04875	conserved hypothetical protein	7.7597
	185.m02659	CNAG_04876	endo-1,3(4)-beta-glucanase	-2.60629
	CNAG_04880 conserved hypothetical protein (966 nt)	CNAG_04880	conserved hypothetical protein	-4.01389
	185.m02664	CNAG_04884	ribosomal protein L41	-2.38502
	CNAG_04900 WD40 protein Ciao1 variant (1641 nt)	CNAG_04900	WD40 protein Ciao1 variant	2.41496
	CNAG_04909 serine carboxypeptidase-like 33 (1736 nt)	CNAG_04909	serine carboxypeptidase-like 33	-3.50157
	185.m02691	CNAG_04913	integral membrane protein sed5	-3.88523
	184.m04964	CNAG_04962	conserved hypothetical protein	-3.96412
	CNAG_04968 conserved hypothetical protein (1677 nt)	CNAG_04968	conserved hypothetical protein	7.78124
	CNAG_04976 zuotin (1601 nt)	CNAG_04976	zuotin	-3.40345
	184.m04944	CNAG_04984	pleiotropic drug resistance protein	-5.52127
	184.m04943	CNAG_04985	nascent polypeptide-associated complex subunit	-2.84415
	CNAG_05000 conserved hypothetical protein (2933 nt)	CNAG_05000	conserved hypothetical protein	3.76853
	184.m04922	CNAG_05007	eukaryotic translation initiation factor 2B subunit 2	4.04461
	CNAG_05011 mitochondrial iron uptake protein (696 nt)	CNAG_05011	mitochondrial iron uptake protein	4.45369
	CNAG_05032 conserved hypothetical protein (1395 nt)	CNAG_05032	conserved hypothetical protein	-2.32947
	184.m04899	CNAG_05035	NADPH-adrenodoxin reductase	2.73587
	CNAG_05045 conserved hypothetical protein (1020 nt)	CNAG_05045	conserved hypothetical protein	4.00277
	184.m05176	CNAG_05055	C2H2 finger domain containing protein	2.89989
	CNAG_05067 conserved hypothetical protein (1411 nt)	CNAG_05067	conserved hypothetical protein	4.58843
	1731.seq.165	CNAG_05076	conserved hypothetical protein	-3.04407
	184.m04859	CNAG_05082	conserved hypothetical protein	4.42292
	184.m04855	CNAG_05086	chromosome 9 open reading frame 74	-3.78161
	CNAG_05091 conserved hypothetical protein (618 nt)	CNAG_05091	conserved hypothetical protein	-4.00277
	184.m04839	CNAG_05105	eukaryotic translation initiation factor 3 subunit	-4.17565
	CNAG_05106 conserved hypothetical protein (1073 nt)	CNAG_05106	conserved hypothetical protein	4.72397
	184.m04837	CNAG_05109	CBS and PB1 domain-containing protein	-9.05052
	CNAG_05142 alpha-1	CNAG_05142	alpha-1,3-mannosyltransferase	2.37841
	CNAG_05157 conserved hypothetical protein (1551 nt)	CNAG_05157	conserved hypothetical protein	6.08392
	CNAG_05162 predicted protein (377 nt)	CNAG_05162	predicted protein	-2.13909
	184.m05047	CNAG_05193	endoplasmic reticulum-Golgi intermediate	-2.27679
	184.m04754	CNAG_05200	bud site selection protein 16	3.30809
	CNAG_05215 conserved hypothetical protein (1858 nt)	CNAG_05215	conserved hypothetical protein	2.77214
	184.m04743	CNAG_05216	CAMK/RAD53 protein kinase	4.03062
	CNAG_05217 conserved hypothetical protein (881 nt)	CNAG_05217	conserved hypothetical protein	-2.86592
	CNAG_05221 histone H2A 4 (661 nt)	CNAG_05221	histone H2A.4	-4.09823
	184.m05045	CNAG_05250	telomere maintenance protein	-2.60629
	184.m04702	CNAG_05261	conserved hypothetical protein	2.6629
	CNAG_05266 membrane protein (1806 nt)	CNAG_05266	membrane protein	-2.53503
	184.m04696	CNAG_05267	conserved hypothetical protein	3.59004
	CNAG_05273 1	CNAG_05273	1,2-dihydroxy-3-keto-5-methylthiopentene	3.17994
	CNAG_05278 hypothetical protein (597 nt)	CNAG_05278	hypothetical protein	-2.51228
	184.m04679	CNAG_05285	conserved hypothetical protein	-4.88717
	184.m04660	CNAG_05306	conserved hypothetical protein	-3.34035
	184.m04650	CNAG_05316	inositol oxygenase	2.6629
	CNAG_05319 conserved hypothetical protein (1377 nt)	CNAG_05319	conserved hypothetical protein	2.45717
	184.m05039	CNAG_05321	transposase subfamily	3.57019
	184.m04338	CNAG_05348	Dch2	-5.18736
	184.m04341	CNAG_05351	phosphomannomutase	-3.03354
	184.m04355	CNAG_05365	ribose-phosphate pyrophosphokinase	2.06337
	184.m04376	CNAG_05386	glutamate 5-kinase	4.95883
	184.m04407	CNAG_05420	RNA polymerase II transcription factor	-4.60436
	CNAG_05434 NADH dehydrogenase K chain (517 nt)	CNAG_05434	NADH dehydrogenase K chain	5.59059
	184.m04429	CNAG_05445	smooth muscle cell associated protein-1 isoform 2	2.94445
	CNAG_05449 conserved hypothetical protein (830 nt)	CNAG_05449	conserved hypothetical protein	-5.37774
	184.m04458	CNAG_05483	conserved hypothetical protein	2.95878
	CNAG_05498 conserved hypothetical protein (1867 nt)	CNAG_05498	conserved hypothetical protein	4.68809
	CNAG_05500 conserved hypothetical protein (1651 nt)	CNAG_05500	conserved hypothetical protein	2.51228
	184.m04485	CNAG_05503	LIM domain-containing protein	3.86107
	184.m04492	CNAG_05513	septum-promoting GTP-binding protein 1	-3.60001
	CNAG_05515 conserved hypothetical protein (2739 nt)	CNAG_05515	conserved hypothetical protein	2.24856
	CNAG_05518 conserved hypothetical protein (4827 nt)	CNAG_05518	conserved hypothetical protein	2.81864
	CNAG_05532 arylformamidase (1532 nt)	CNAG_05532	arylformamidase	3.39403
	CNAG_05536 conserved hypothetical protein (1045 nt)	CNAG_05536	conserved hypothetical protein	3.84504
	1742.seq.013	CNAG_05537	conserved hypothetical protein	5.24521
	CNAG_05546 conserved hypothetical protein (1055 nt)	CNAG_05546	conserved hypothetical protein	3.09084
	CNAG_05550 conserved hypothetical protein (1589 nt)	CNAG_05550	conserved hypothetical protein	-2.73397
	CNAG_05554 cytochrome b5 (773 nt)	CNAG_05554	cytochrome b5	2.10526
	184.m04535	CNAG_05555	ribosomal protein L4	-2.73397
	CNAG_05559 conserved hypothetical protein (3340 nt)	CNAG_05559	conserved hypothetical protein	2.9363
	CNAG_05576 conserved hypothetical protein (523 nt)	CNAG_05576	conserved hypothetical protein	-7.91725
	CNAG_05588 conserved hypothetical protein (5531 nt)	CNAG_05588	conserved hypothetical protein	4.00277
	184.m04570	CNAG_05592	calcium-transporting ATPase	-4.64282
	184.m04581	CNAG_05603	conserved hypothetical protein	-3.3058
	184.m04584	CNAG_05607	cytoplasmic protein	-5.63338
	184.m04593	CNAG_05615	syntaxin	-3.3058
	CNAG_05624 conserved hypothetical protein (1315 nt)	CNAG_05624	conserved hypothetical protein	3.66802
	184.m04608	CNAG_05631	NADH-ubiquinone oxidoreductase	8.86426
	CNAG_05633 hypothetical protein (526 nt)	CNAG_05633	hypothetical protein	2.13169
	CNAG_05635 50s ribosomal protein l19 (636 nt)	CNAG_05635	50s ribosomal protein l19	2.70757
	CNAG_05689 conserved hypothetical protein (815 nt)	CNAG_05689	conserved hypothetical protein	2.9363
	180.m00124	CNAG_05696	ubiquitin-conjugating enzyme e2-16 kda	-2.17498
	CNAG_05706 conserved hypothetical protein (2125 nt)	CNAG_05706	conserved hypothetical protein	7.215
	CNAG_05712 6	CNAG_05712	6,7-dimethyl-8-ribityllumazine synthase	2.8206
	180.m00118	CNAG_05714	conserved hypothetical protein	-3.96137
	CNAG_05717 conserved hypothetical protein (1219 nt)	CNAG_05717	conserved hypothetical protein	11.5755
	180.m00384	CNAG_05718	multidrug resistance protein fnx1	5.05952
	CNAG_05719 conserved hypothetical protein (1906 nt)	CNAG_05719	conserved hypothetical protein	4.72725
	180.m00113	CNAG_05726	DUF850 domain-containing protein	3.49187
	CNAG_05732 predicted protein (648 nt)	CNAG_05732	predicted protein	-2.21606
	CNAG_05736 predicted protein (976 nt)	CNAG_05736	predicted protein	4.16697
	CNAG_05737 oligopeptide transporter 8 (2858 nt)	CNAG_05737	oligopeptide transporter 8	10.9891
	180.m00358	CNAG_05741	conserved hypothetical protein	-3.20428
	1682.seq.069	CNAG_05746	conserved hypothetical protein	2.43176
	180.m00354	CNAG_05762	ribosomal protein P2	-2.98763
	CNAG_05775 conserved hypothetical protein (2462 nt)	CNAG_05775	conserved hypothetical protein	3.3058
	CNAG_05776 conserved hypothetical protein (1170 nt)	CNAG_05776	conserved hypothetical protein	3.02933
	CNAG_05777 conserved hypothetical protein (720 nt)	CNAG_05777	conserved hypothetical protein	7.4436
	CNAG_05781 dynein (562 nt)	CNAG_05781	dynein	-3.86107
	CNAG_05793 conserved hypothetical protein (1455 nt)	CNAG_05793	conserved hypothetical protein	4.23394
	180.m00336	CNAG_05799	chitin deacetylase	-2.53678
	180.m00083	CNAG_05805	conserved hypothetical protein	6.36429
	CNAG_05808 conserved hypothetical protein (1279 nt)	CNAG_05808	conserved hypothetical protein	3.42238
	180.m00082	CNAG_05811	conserved hypothetical protein	2.47942
	180.m00324	CNAG_05814	40s ribosomal protein s10	-2.35381
	CNAG_05830 cytoplasmic protein (3818 nt)	CNAG_05830	cytoplasmic protein	5.03503
	CNAG_05859 conserved hypothetical protein (530 nt)	CNAG_05859	conserved hypothetical protein	-2.10089
	CNAG_05862 mating-type switching protein swi10 (1432 nt)	CNAG_05862	mating-type switching protein swi10	3.02514
	180.m00306	CNAG_05867	L-fucose transporter	-3.00008
	180.m00308	CNAG_05878	p41-Arc	-4.39542
	180.m00281	CNAG_05884	importin beta-4 subunit	-7.8408
	180.m00025	CNAG_05925	septin ring protein	-5.16583
	180.m00009	CNAG_05965	conserved hypothetical protein	5.17658
	180.m00253	CNAG_05968	Cdc42	-6.21175
	CNAG_05969 mitochondrial protein (1421 nt)	CNAG_05969	mitochondrial protein	3.39638
	CNAG_05971 hypothetical protein (241 nt)	CNAG_05971	hypothetical protein	-2.14355
	180.m00006	CNAG_05973	serine carboxypeptidase	5.81186
	1641.seq.005	CNAG_05997	conserved hypothetical protein	2.37677
	CNAG_06058 conserved hypothetical protein (2237 nt)	CNAG_06059	cytoplasmic protein	-2.0223
	164.m02096	CNAG_06063	cytochrome c oxidase assembly protein cox15	-2.6629
	164.m02090	CNAG_06075	conserved hypothetical protein	-4.01667
	164.m02071	CNAG_06095	ribosomal protein L13	-2.50533
	CNAG_06097 conserved hypothetical protein (3159 nt)	CNAG_06097	conserved hypothetical protein	3.87985
	164.m02080	CNAG_06101	eukaryotic ADP/ATP carrier	-3.13399
	164.m02134	CNAG_06119	spermine transporter	-4.9795
	CNAG_06121 conserved hypothetical protein (1050 nt)	CNAG_06121	conserved hypothetical protein	-2.0223
	164.m02105	CNAG_06128	conserved hypothetical protein	3.00424
	CNAG_06134 conserved hypothetical protein (1930 nt)	CNAG_06134	conserved hypothetical protein	-2.87587
	CNAG_06147 conserved hypothetical protein (879 nt)	CNAG_06147	conserved hypothetical protein	6.58416
	CNAG_06149 conserved hypothetical protein (2164 nt)	CNAG_06149	conserved hypothetical protein	-2.65369
	CNAG_06163 conserved hypothetical protein (1840 nt)	CNAG_06163	conserved hypothetical protein	3.62756
	164.m02136	CNAG_06167	metal homeostatis protein bsd2	-8.74222
	164.m02145	CNAG_06186	DUF895 domain membrane protein	3.76591
	164.m02144	CNAG_06190	N-acetylglucosamine-6-phosphate deacetylase	-3.21095
	CNAG_06196 conserved hypothetical protein (1239 nt)	CNAG_06196	conserved hypothetical protein	3.79474
	164.m02180	CNAG_06205	conserved hypothetical protein	-4.09823
	164.m02159	CNAG_06206	ATP-dependent RNA helicase DBP9	-3.89332
	164.m02167	CNAG_06222	60S ribosomal protein L32	-2.19771
	164.m02210	CNAG_06228	MIF4G/MA4 domain-containing protein	-3.39168
	CNAG_06290 sugar transporter (2525 nt)	CNAG_06290	sugar transporter	-3.26029
	CNAG_06297 conserved hypothetical protein (634 nt)	CNAG_06297	conserved hypothetical protein	-5.83204
	CNAG_06308 WD repeat protein (1683 nt)	CNAG_06308	WD repeat protein	4.98295
	183.m01627	CNAG_06318	conserved hypothetical protein	-2.85403
	CNAG_06320 conserved hypothetical protein (2132 nt)	CNAG_06320	conserved hypothetical protein	2.04486
	CNAG_06322 conserved hypothetical protein (2316 nt)	CNAG_06322	conserved hypothetical protein	3.89602
	CNAG_06323 L-fucose permease (3011 nt)	CNAG_06323	L-fucose permease	4.3229
	CNAG_06326 conserved hypothetical protein (2210 nt)	CNAG_06326	conserved hypothetical protein	3.08228
	CNAG_06354 conserved hypothetical protein (1833 nt)	CNAG_06354	conserved hypothetical protein	5.22706
	CNAG_06355 conserved hypothetical protein (611 nt)	CNAG_06355	conserved hypothetical protein	2.79917
	CNAG_06358 predicted protein (525 nt)	CNAG_06358	predicted protein	2.54735
	CNAG_06375 predicted protein (591 nt)	CNAG_06375	predicted protein	4.47535
	183.m01678	CNAG_06380	general RNA polymerase II transcription factor	-2.04061
	CNAG_06395 conserved hypothetical protein (536 nt)	CNAG_06395	conserved hypothetical protein	2.44359
	CNAG_06406 conserved hypothetical protein (1087 nt)	CNAG_06406	conserved hypothetical protein	3.5186
	CNAG_06422 conserved hypothetical protein (1057 nt)	CNAG_06422	conserved hypothetical protein	-2.90593
	183.m01732	CNAG_06443	heat shock protein 70	-6.23764
	183.m01746	CNAG_06460	conserved hypothetical protein	-7.51618
	183.m01751	CNAG_06468	nucleolar GTP-binding protein 1	-7.43329
	183.m01757	CNAG_06474	heterogeneous nuclear ribonucleoprotein HRP1	-3.16674
	183.m01758	CNAG_06475	conserved hypothetical protein	-7.51618
	CNAG_06493 conserved hypothetical protein (916 nt)	CNAG_06493	conserved hypothetical protein	-4.52212
	183.m01799	CNAG_06501	1,3-beta-glucanosyltransferase	-11.4478
	183.m01800	CNAG_06502	mitochondrial ornithine transporter 1	-3.00216
	CNAG_06504 conserved hypothetical protein (1112 nt)	CNAG_06504	conserved hypothetical protein	2.52101
	183.m01804	CNAG_06508	glucan synthase	-5.02457
	CNAG_06516 conserved hypothetical protein (268 nt)	CNAG_06516	conserved hypothetical protein	-2.32302
	183.m01813	CNAG_06521	receptor	-2.75108
	CNAG_06532 conserved hypothetical protein (3285 nt)	CNAG_06532	conserved hypothetical protein	3.90413
	CNAG_06539 monocarboxylic acid transporter (1693 nt)	CNAG_06539	monocarboxylic acid transporter	-2.94445
	CNAG_06543 diacylglycerol cholinephosphotransferase (1974 nt)	CNAG_06543	diacylglycerol cholinephosphotransferase	2.06337
	180.m00455	CNAG_06551	carnitine O-acetyltransferase	3.97788
	CNAG_06578 conserved hypothetical protein (725 nt)	CNAG_06578	conserved hypothetical protein	2.89788
	CNAG_06592 ubiquitin conjugating enzyme (1465 nt)	CNAG_06592	ubiquitin conjugating enzyme	-2.99592
	180.m00197	CNAG_06601	amidohydrolase family protein	3.9834
	CNAG_06621 biotin synthase (1558 nt)	CNAG_06621	biotin synthase	2.0691
	CNAG_06625 Shp1p (1633 nt)	CNAG_06625	Shp1p	2.04202
	180.m00418	CNAG_06641	DNA-directed RNA polymerase III 34 kda polypeptide	-3.36126
	CNAG_06653 hypothetical protein (708 nt)	CNAG_06653	hypothetical protein	6.43973
	CNAG_06662 predicted protein (1338 nt)	CNAG_06662	predicted protein	2.60991
	CNAG_06669 conserved hypothetical protein (641 nt)	CNAG_06669	conserved hypothetical protein (345 nt) Note: Short	3.31039
	CNAG_06680 COP9 complex subunit 6 (1414 nt)	CNAG_06680	COP9 complex subunit 6	2.90996
	CNAG_06703 conserved hypothetical protein (2106 nt)	CNAG_06703	conserved hypothetical protein	-2.96493
	186.m03498	CNAG_06717	longevity-assurance protein	2.60268
	CNAG_06726 chitin synthase regulator 3 (2674 nt)	CNAG_06726	chitin synthase regulator 3	2.99385
	CNAG_06728 kinesin (3564 nt)	CNAG_06728	kinesin	-2.61897
	CNAG_06754 pol II transcription elongation factor (3916 nt)	CNAG_06754	pol II transcription elongation factor	2.79917
	186.m03457	CNAG_06758	efflux protein	-9.62642
	186.m03450	CNAG_06761	siderophore-iron transporter Str1	-7.82451
	CNAG_06769 gamma DNA-directed DNA polymerase (4516 nt)	CNAG_06769	gamma DNA-directed DNA polymerase	3.53326
	CNAG_06778 serine/threonine kinase receptor associated protein (1580 nt)	CNAG_06778	serine/threonine kinase receptor associated protein	2.51228
	1711.seq.094	CNAG_06795	conserved hypothetical protein	-3.55537
	163.m06361	CNAG_06821	ferric reductase transmembrane component 4	-4.62355
	163.m06377	CNAG_06828	vacuolar amino acid transporter 3	2.8206
	CNAG_06830 histidinol dehydrogenase (2740 nt)	CNAG_06830	histidinol dehydrogenase	2.52101
	163.m06397	CNAG_06840	translation elongation factor 2	-4.9451
	CNAG_06848 predicted protein (222 nt)	CNAG_06848	predicted protein	4.16986
	CNAG_06891 conserved hypothetical protein (911 nt)	CNAG_06891	conserved hypothetical protein	2.86394
	176.m02145	CNAG_06922	anon-23da protein	-3.75549
	CNAG_06935 isochorismatase hydrolase (614 nt)	CNAG_06935	isochorismatase hydrolase	8.1342
	MYO2_grubii_MATalpha_MYO2grubii	CNAG_06971	MYO2	2.90593
	163.m06352	CNAG_07004	LPD1	-5.71994
	176.m02270	CNAG_07162	DNA replication origin binding protein	3.19762
	CNAG_07253 conserved hypothetical protein (696 nt)	CNAG_07253	conserved hypothetical protein	2.68143
	CNAT_00621_CNAG_00621_cneo	CNAG_07374	conserved hypothetical protein	2.32624
	CNAT_06850_CNAG_06850_cneo	CNAG_07400	aspartate-tRNA ligase	-5.31843
	MFalpha1_grubii_MATalpha_MFalpha1grubii	CNAG_07407	fungal mating-type pheromone (117 nt) Note: short	-2.85403
	PAN6_grubii_MATalpha_PAN6grubii	CNAG_07414	pantoate-beta-alanine ligase	2.33432
	CNAT_07194_CNAG_07194_cneo	CNAG_07426	chaperone	-2.49839
	CNAT_01269_CNAG_01269_cneo	CNAG_07429	asparagine-tRNA ligase	3.25577
	CNAT_01260_CNAG_01260_cneo	CNAG_07430	transcription factor binding protein	2.40161
	163.m03836	CNAG_07445	transketolase	-3.29208
	CNAT_03615_CNAG_03615_cneo	CNAG_07470	high-affinity phosphodiesterase	3.91225
	186.m03671	CNAG_07478	conserved hypothetical protein	3.02723
	CNAT_03880_CNAG_03880_cneo	CNAG_07483	atrophin-1 family protein	2.66475
	CNAT_04019_CNAG_04019_cneo	CNAG_07489	conserved hypothetical protein	-6.48003
	179.m00486	CNAG_07511	MKI67 interacting nucleolar phosphoprotein	-5.23794
	176.m02533	CNAG_07530	conserved hypothetical protein	3.25352
	176.m02277	CNAG_07533	conserved hypothetical protein	-3.91768
	176.m02573	CNAG_07556	conserved hypothetical protein	2.79142
	176.m02252	CNAG_07558	wos2 protein	-3.25803
	CNAG_04099 phosphogluconate dehydrogenase (1616 nt)	CNAG_07561	phosphogluconate dehydrogenase	-2.66475
	CNAT_02617_CNAG_02617_cneo	CNAG_07564	conserved hypothetical protein	3.64773
	CNAT_02612_CNAG_02612_cneo	CNAG_07570	prenylated SNARE protein Ykt6p	2.03214
	CNAT_01515_CNAG_01515_cneo	CNAG_07589	xylitol dehydrogenase	3.87179
	167.m03259	CNAG_07628	translation initiation factor eIF3c	-4.62996
	CNAT_05709_CNAG_05709_cneo	CNAG_07669	sorting nexin-3	-2.27995
	CNAT_05779_CNAG_05779_cneo	CNAG_07674	conserved hypothetical protein	2.69447
	CNAT_07299_CNAG_07299_cneo	CNAG_07676	ATP-dependent RNA helicase DBP2-A	-2.50359
	180.m00272	CNAG_07686	topoisomerase 1-associated factor 1	2.998
	CNAT_05953_CNAG_05953_cneo	CNAG_07696	conserved hypothetical protein	-2.2958
	1681.seq.025	CNAG_07702	conserved hypothetical protein	2.81474
	164.m02001	CNAG_07703	conserved hypothetical protein	-2.60629
	177.m03194	CNAG_07719	endopeptidase	-3.2288
	177.m03005	CNAG_07732	amidohydrolase 2	3.15142
	CNAT_03537_CNAG_03537_cneo	CNAG_07746	methylenetetrahydrofolate dehydrogenase (NADP)	3.93947
	177.m02867	CNAG_07751	siderophore iron transporter mirB	-4.95883
	162.m02967	CNAG_07778	eukaryotic translation initiation factor 2 subunit	-2.7283
	184.m04820	CNAG_07812	conserved hypothetical protein	-2.67215
	CNAT_07292_CNAG_07292_cneo	CNAG_07862	fumarate reductase	4.33791
	CNAT_06057_CNAG_06057_cneo	CNAG_07900	conserved hypothetical protein	2.95058
	164.m02165	CNAG_07914	PDF2	-4.84669
	CNAT_06430_CNAG_06430_cneo	CNAG_07938	conserved hypothetical protein	2.92817
	CNAT_06513_CNAG_06513_cneo	CNAG_07944	allophanate hydrolase subunit 2	4.64926
hap3∆ vs WT	181.m08473	CNAG_00754	ATP-binding cassette sub-family E member 1		2.64268
	CNAG_00919 carboxypeptidase D (2246 nt)	CNAG_00919	carboxypeptidase D		-12.151
	163.m06504	CNAG_01323	ubiquinol-cytochrome-c reductase		2.04061
	179.m00550	CNAG_01545	conserved hypothetical protein		5.43771
	162.m02898	CNAG_04202	iron hydrogenase		5.80783
	185.m02456	CNAG_04677	xylitol dehydrogenase		4.07556
	CNAG_05070 sulfite reductase beta subunit (5815 nt)	CNAG_05070	sulfite reductase beta subunit		2.87388
	CNAG_06404 conserved hypothetical protein (382 nt)	CNAG_06404	conserved hypothetical protein		4.68159
	163.m06463	CNAG_06946	GAMM1 protein		5.72787
cir1∆ vs WT	181.m07793	CNAG_00011	conserved hypothetical protein			11.3137
	181.m07812	CNAG_00034	60s ribosomal protein l9			-2.18556
	CNAG_00068 specific RNA polymerase II transcription factor (1636 nt)	CNAG_00068	specific RNA polymerase II transcription factor			-8.67582
	CNAG_00075 conserved hypothetical protein (615 nt)	CNAG_00075	conserved hypothetical protein			2.16595
	CNAG_00086 tRNA (guanine-N2-)-methyltransferase (2362 nt)	CNAG_00086	tRNA (guanine-N2-)-methyltransferase			-3.49914
	CNAG_00091 conserved hypothetical protein (1857 nt)	CNAG_00091	conserved hypothetical protein			3.49429
	181.m07897	CNAG_00132	conserved hypothetical protein			2.29262
	181.m08719	CNAG_00164	conserved hypothetical protein			-8.04448
	CNAG_00194 conserved hypothetical protein (887 nt)	CNAG_00194	conserved hypothetical protein			-2.35218
	CNAG_00259 bud site selection protein (1088 nt)	CNAG_00259	bud site selection protein			-3.90683
	181.m08023	CNAG_00275	conserved hypothetical protein			14.1232
	181.m08098	CNAG_00360	nuclear protein SNF4			3.87716
	CNAG_00403 mitochondrial protein (1972 nt)	CNAG_00403	mitochondrial protein			3.04618
	CNAG_00409 conserved hypothetical protein (1068 nt)	CNAG_00409	conserved hypothetical protein			4.93825
	CNAG_00414 Mak32p (1308 nt)	CNAG_00414	Mak32p			3.70122
	CNAG_00430 conserved hypothetical protein (681 nt)	CNAG_00430	conserved hypothetical protein			-6.13048
	181.m08178	CNAG_00436	palmitoyltransferase AKR1			3.14487
	CNAG_00442 cyclin (1751 nt)	CNAG_00442	cyclin			-2.47255
	181.m08188	CNAG_00449	art-4 protein			-6.47554
	CNAG_00515 mannitol dehydrogenase (1485 nt)	CNAG_00515	mannitol dehydrogenase			6.77396
	181.m08255	CNAG_00516	peroxisome targeting signal receptor			4.47845
	CNAG_00529 sulfite transporter (1746 nt)	CNAG_00529	sulfite transporter			-3.23777
	181.m08279	CNAG_00539	membrane transport protein			8.46201
	CNAG_00540 pantothenate transporter (2202 nt)	CNAG_00540	pantothenate transporter			6.53868
	CNAG_00559 conserved hypothetical protein (1289 nt)	CNAG_00559	conserved hypothetical protein			3.5603
	CNAG_00585 conserved hypothetical protein (1051 nt)	CNAG_00585	conserved hypothetical protein			-3.59751
	CNAG_00586 conserved hypothetical protein (539 nt)	CNAG_00586	conserved hypothetical protein			15.3057
	CNAG_00587 conserved hypothetical protein (1376 nt)	CNAG_00587	conserved hypothetical protein			18.4174
	CNAG_00588 conserved hypothetical protein (923 nt)	CNAG_00588	conserved hypothetical protein			33.9655
	181.m08803	CNAG_00595	conserved hypothetical protein			3.72438
	181.m08333	CNAG_00600	capsular associated protein			-3.16455
	181.m08334	CNAG_00601	glycosyl hydrolase			-5.1337
	181.m08343	CNAG_00612	general RNA polymerase II transcription factor			-2.74918
	CNAG_00639 conserved hypothetical protein (661 nt)	CNAG_00639	conserved hypothetical protein			3.23328
	CNAG_00654 conserved hypothetical protein (608 nt)	CNAG_00654	conserved hypothetical protein			4.13819
	181.m08404	CNAG_00680	conserved hypothetical protein			-2.53503
	181.m08429	CNAG_00710	glutamine synthetase			5.10178
	CNAG_00733 conserved hypothetical protein (1902 nt)	CNAG_00733	conserved hypothetical protein			-2.10526
	CNAG_00746 CAS35p (2472 nt)	CNAG_00746	CAS35p			-2.09798
	CNAG_00749 alternative sulfate transporter (1868 nt)	CNAG_00749	alternative sulfate transporter			6.84951
	181.m08485	CNAG_00766	conserved hypothetical protein			4.86015
	CNAG_00775 kda trp-asp repeats containing protein (1687 nt)	CNAG_00775	kda trp-asp repeats containing protein			-3.82643
	181.m08505	CNAG_00785	translation initiation factor			-2.9302
	CNAG_00799 cellulase (2929 nt)	CNAG_00799	cellulase			-2.98142
	CNAG_00834 phosphatidylserine decarboxylase (1589 nt)	CNAG_00834	phosphatidylserine decarboxylase			11.012
	1705.seq.083	CNAG_00838	conserved hypothetical protein			3.82909
	CNAG_00849 predicted protein (731 nt)	CNAG_00849	predicted protein			3.33341
	181.m08571	CNAG_00850	plant-inducible protein			2.51751
	163.m03822	CNAG_00904	aflatoxin efflux pump AFLT			2.0648
	163.m04794	CNAG_00981	conserved hypothetical protein			4.12387
	163.m03917	CNAG_01013	chromatin binding protein			5.46416
	CNAG_01044 ceramidase (1164 nt)	CNAG_01044	ceramidase			3.00841
	CNAG_01049 predicted protein (403 nt)	CNAG_01049	predicted protein			-2.04061
	CNAG_01052 conserved hypothetical protein (1449 nt)	CNAG_01052	conserved hypothetical protein			3.53081
	CNAG_01072 amidase (1627 nt)	CNAG_01072	amidase			3.4438
	CNAG_01077 conserved hypothetical protein (594 nt)	CNAG_01077	conserved hypothetical protein			11.424
	163.m06166	CNAG_01079	HpcH/HpaI aldolase/citrate lyase family protein			5.64902
	163.m06114	CNAG_01081	conserved hypothetical protein			15.9668
	CNAG_01101 conserved hypothetical protein (3893 nt)	CNAG_01101	conserved hypothetical protein			-2.7057
	CNAG_01102 oxidoreductase (1219 nt)	CNAG_01102	oxidoreductase			2.17498
	CNAG_01124 conserved hypothetical protein (1006 nt)	CNAG_01124	conserved hypothetical protein			-5.68043
	163.m06215	CNAG_01133	mitochondrial protein			5.26342
	163.m06208	CNAG_01140	ATP-dependent RNA helicase DRS1			-5.22344
	CNAG_01146 pre-rRNA processing protein Utp22 (4077 nt)	CNAG_01146	pre-rRNA processing protein Utp22			-2.67771
	163.m06265	CNAG_01203	conserved hypothetical protein			-3.56524
	163.m06424	CNAG_01230	chitin deacetylase 2			5.62557
	CNAG_01239 chitin deacetylase (1797 nt)	CNAG_01239	chitin deacetylase			2.73967
	CNAG_01252 thiosulfate sulfurtransferase (1311 nt)	CNAG_01252	thiosulfate sulfurtransferase			8.40356
	CNAG_01273 zinc-finger protein GIS2 (1177 nt)	CNAG_01273	zinc-finger protein GIS2			-2.15696
	CNAG_01288 mitochondrial carrier protein rim2 (1599 nt)	CNAG_01288	mitochondrial carrier protein rim2			-3.66802
	163.m06505	CNAG_01332	37S ribosomal protein S24			-2.46058
	163.m06226	CNAG_01372	conserved hypothetical protein			-3.01676
	CNAG_01379 UPF0390 protein (531 nt)	CNAG_01379	UPF0390 protein			-3.48462
	163.m06305	CNAG_01432	WD repeat protein			-3.03143
	179.m00618	CNAG_01464	flavohemoglobin			9.33079
	179.m00632	CNAG_01492	conserved hypothetical protein			2.00139
	CNAG_01519 endonuclease/exonuclease/phosphatase (1396 nt)	CNAG_01519	endonuclease/exonuclease/phosphatase			3.84771
	179.m00559	CNAG_01533	rho GTPase activator			3.42238
	CNAG_01542 taurine catabolism dioxygenase TauD (1555 nt)	CNAG_01542	taurine catabolism dioxygenase TauD			13.3892
	179.m00544	CNAG_01551	conserved hypothetical protein			-7.27022
	179.m00543	CNAG_01553	CORD and CS domain-containing protein			3.2898
	CNAG_01562 conserved hypothetical protein (1497 nt)	CNAG_01562	conserved hypothetical protein			-2.80305
	179.m00078	CNAG_01567	DUF1688 domain-containing protein			4.02503
	CNAG_01585 conserved hypothetical protein (592 nt)	CNAG_01585	conserved hypothetical protein			2.23923
	CNAG_01594 glycine dehydrogenase (4379 nt)	CNAG_01594	glycine dehydrogenase			2.13169
	179.m00130	CNAG_01629	conserved hypothetical protein			-2.66106
	179.m00161	CNAG_01665	conserved hypothetical protein			-3.63259
	179.m00654	CNAG_01668	conserved hypothetical protein			4.09255
	CNAG_01687 atypical/RIO protein kinase (2097 nt)	CNAG_01687	atypical/RIO protein kinase			-3.93401
	CNAG_01713 conserved hypothetical protein (739 nt)	CNAG_01713	conserved hypothetical protein			-2.98349
	179.m00204	CNAG_01714	sulfonate dioxygenase			3.44141
	179.m00663	CNAG_01729	DEAH box polypeptide 37			-5.62947
	179.m00225	CNAG_01742	water channel			-5.89708
	CNAG_01751 conserved hypothetical protein (867 nt)	CNAG_01751	conserved hypothetical protein			2.45888
	179.m00235	CNAG_01754	conserved hypothetical protein			3.8
	CNAG_01833 cap binding protein (1251 nt)	CNAG_01833	cap binding protein			-2.20381
	CNAG_01856 conserved hypothetical protein (2342 nt)	CNAG_01856	conserved hypothetical protein			-7.20002
	CNAG_01947 2	CNAG_01947	2,4-dienoyl-CoA reductase			14.3204
	176.m02422	CNAG_01949	L-iditol 2-dehydrogenase			19.3063
	CNAG_01952 aryl-alcohol dehydrogenase (1969 nt)	CNAG_01952	aryl-alcohol dehydrogenase			5.95458
	176.m02436	CNAG_01964	oligopeptide transporter			6.79748
	176.m02441	CNAG_01975	helicase			-3.79211
	CNAG_01980 conserved hypothetical protein (1808 nt)	CNAG_01980	conserved hypothetical protein			-6.43973
	176.m02455	CNAG_01990	40s ribosomal protein s5-1			-2.10235
	CNAG_01995 conserved hypothetical protein (886 nt)	CNAG_01995	conserved hypothetical protein			31.0388
	167.m03623	CNAG_02047	conserved hypothetical protein			5.26342
	CNAG_02049 proline dehydrogenase (2035 nt)	CNAG_02049	proline dehydrogenase			12.4149
	CNAG_02053 conserved hypothetical protein (1592 nt)	CNAG_02053	conserved hypothetical protein			-3.14923
	167.m03592	CNAG_02083	siderochrome-iron transporter			-12.1847
	CNAG_02085 hst4 protein (1619 nt)	CNAG_02085	hst4 protein			-3.07588
	167.m03577	CNAG_02097	conserved hypothetical protein			5.6647
	CNAG_02159 predicted protein (753 nt)	CNAG_02159	predicted protein			-4.60117
	167.m03512	CNAG_02167	vacuolar protein sorting-associated protein vps27			4.78991
	CNAG_02182 D-lactaldehyde dehydrogenase (1547 nt)	CNAG_02182	D-lactaldehyde dehydrogenase			3.77114
	CNAG_02209 small nuclear ribonucleoprotein (2056 nt)	CNAG_02209	small nuclear ribonucleoprotein			-2.92817
	167.m03460	CNAG_02226	conserved hypothetical protein			5.3443
	CNAG_02235 conserved hypothetical protein (647 nt)	CNAG_02235	conserved hypothetical protein			-4.77996
	CNAG_02254 quinate permease (2476 nt)	CNAG_02254	quinate permease			-4.40151
	CNAG_02259 tRNA-dihydrouridine synthase 2-like (1810 nt)	CNAG_02259	tRNA-dihydrouridine synthase 2-like			-2.247
	CNAG_02299 conserved hypothetical protein (2250 nt)	CNAG_02299	conserved hypothetical protein			-3.70378
	167.m03374	CNAG_02312	patatin-like phospholipase domain-containing protein			3.5186
	CNAG_02313 conserved hypothetical protein (749 nt)	CNAG_02313	conserved hypothetical protein			2.58829
	167.m03370	CNAG_02318	conserved hypothetical protein			3.81848
	167.m03353	CNAG_02343	conserved hypothetical protein			2.76063
	167.m03352	CNAG_02344	uracil phosphoribosyltransferase			4.07839
	1672.seq.008	CNAG_02360	conserved hypothetical protein			2.01112
	CNAG_02382 ribosome biogenesis protein BRX1 (1016 nt)	CNAG_02382	ribosome biogenesis protein BRX1			-3.5603
	167.m03302	CNAG_02407	phospholipase D			4.28115
	167.m05952	CNAG_02409	conserved hypothetical protein			2.44189
	CNAG_02454 conserved hypothetical protein (2450 nt)	CNAG_02454	conserved hypothetical protein			-2.77022
	167.m03228	CNAG_02489	mannitol-1-phosphate dehydrogenase			7.40757
	CNAG_02526 conserved hypothetical protein (904 nt)	CNAG_02526	conserved hypothetical protein			30.2319
	CNAG_02528 conserved hypothetical protein (2928 nt)	CNAG_02528	conserved hypothetical protein			6.73184
	CNAG_02569 conserved hypothetical protein (1278 nt)	CNAG_02569	conserved hypothetical protein			5.19455
	CNAG_02588 avenacinase (3246 nt)	CNAG_02588	avenacinase			-4.38325
	CNAG_02591 hypothetical protein (522 nt)	CNAG_02591	hypothetical protein			5.30003
	176.m02316	CNAG_02690	pirin			6.97407
	CNAG_02701 conserved hypothetical protein (2007 nt)	CNAG_02701	conserved hypothetical protein			3.6731
	CNAG_02703 conserved hypothetical protein (3520 nt)	CNAG_02703	conserved hypothetical protein			-2.34242
	CNAG_02751 short-chain dehydrogenase (1563 nt)	CNAG_02751	short-chain dehydrogenase			3.33341
	CNAG_02775 conserved hypothetical protein (979 nt)	CNAG_02775	conserved hypothetical protein			2.27521
	179.m00352	CNAG_02788	conserved hypothetical protein			3.60001
	179.m00696	CNAG_02799	dihydroxyacetone kinase 1			5.72787
	1663.seq.112	CNAG_02811	hypothetical protein			-2.36526
	CNAG_02822 conserved hypothetical protein (2570 nt)	CNAG_02822	conserved hypothetical protein			-2.86195
	179.m00402	CNAG_02853	amidophosphoribosyltransferase			-3.52592
	CNAG_02877 conserved hypothetical protein (2470 nt)	CNAG_02877	conserved hypothetical protein			3.62756
	CNAG_02935 oxidoreductase (1411 nt)	CNAG_02935	oxidoreductase			9.82189
	179.m00484	CNAG_02944	acid phosphatase			4.37414
	179.m00488	CNAG_02948	translation release factor			-2.55797
	CNAG_02959 high-affinity iron permease CaFTR1 (2178 nt)	CNAG_02959	high-affinity iron permease CaFTR1 Cft2			8.82747
	CNAG_02966 carboxypeptidase D (1460 nt)	CNAG_02966	carboxypeptidase D			6.25929
	179.m00720	CNAG_02968	conserved hypothetical protein			3.81584
	CNAG_02969 thioesterase family protein (1982 nt)	CNAG_02969	thioesterase family protein (1485 nt) Note: Short			4.7207
	CNAG_03007 conserved hypothetical protein (797 nt)	CNAG_03007	conserved hypothetical protein			28.1098
	179.m00535	CNAG_03011	glycerate-and formate-dehydrogenase			5.10532
	CNAG_03040 transketolase (2860 nt)	CNAG_03040	transketolase			2.07484
	179.m00031	CNAG_03058	Hmp1 protein			2.32785
	CNAG_03064 conserved hypothetical protein (774 nt)	CNAG_03064	conserved hypothetical protein			-4.97605
	177.m03277	CNAG_03128	lincomycin-condensing protein lmbA			4.46915
	1773.seq.072	CNAG_03141	conserved hypothetical protein			4.59798
	CNAG_03185 low temperature-responsive protein (642 nt)	CNAG_03185	low temperature-responsive protein			3.85038
	CNAG_03221 ribosomal protein L29 e (738 nt)	CNAG_03221	ribosomal protein L29.e			-3.16017
	CNAG_03268 hypothetical protein (924 nt)	CNAG_03268	hypothetical protein			2.09798
	CNAG_03284 conserved hypothetical protein (1459 nt)	CNAG_03284	conserved hypothetical protein			-3.38229
	177.m03115	CNAG_03302	cytoplasmic protein			-5.20537
	CNAG_03313 conserved hypothetical protein (1730 nt)	CNAG_03313	conserved hypothetical protein			-3.42001
	177.m03388	CNAG_03381	conserved hypothetical protein			3.24226
	177.m03025	CNAG_03408	conserved hypothetical protein			5.20176
	177.m02973	CNAG_03465	laccase Lac1			21.5408
	177.m02960	CNAG_03482	thioredoxin-dependent peroxide reductase			2.09798
	177.m02950	CNAG_03492	conserved hypothetical protein			3.59253
	177.m02947	CNAG_03495	conserved hypothetical protein			8.3861
	177.m02944	CNAG_03498	metalloreductase			4.53468
	177.m02941	CNAG_03502	manganese resistance protein MNR2			4.75353
	177.m02930	CNAG_03513	conserved hypothetical protein			-6.02099
	CNAG_03521 RNA polymerase III smallest subunit (627 nt)	CNAG_03521	RNA polymerase III smallest subunit			-4.24569
	CNAG_03527 cytoplasmic protein (3072 nt)	CNAG_03527	cytoplasmic protein			4.90754
	177.m02895	CNAG_03560	conserved hypothetical protein			7.98892
	177.m02890	CNAG_03565	hydrogen-exporting ATPase			5.24521
	186.m03523	CNAG_03602	conserved hypothetical protein			-3.74509
	CNAG_03614 predicted protein (1251 nt)	CNAG_03614	predicted protein			-3.39168
	CNAG_03653 conserved hypothetical protein (2764 nt)	CNAG_03653	conserved hypothetical protein			-2.51403
	186.m03615	CNAG_03694	iron ion transporter			-2.57219
	CNAG_03719 conserved hypothetical protein (2459 nt)	CNAG_03719	conserved hypothetical protein			-3.54307
	186.m03659	CNAG_03732	integral membrane protein			3.84238
	CNAG_03759 conidiation-specific protein 6 (381 nt)	CNAG_03759	conidiation-specific protein 6			3.28752
	186.m03679	CNAG_03760	conserved hypothetical protein			3.86642
	186.m03681	CNAG_03762	RNA methyltransferase			-4.09255
	186.m03690	CNAG_03772	glucose transporter			-17.3396
	CNAG_03857 hypothetical protein (1114 nt)	CNAG_03857	hypothetical protein			2.67957
	186.m03791	CNAG_03859	transcriptional regulator Medusa			-7.215
	CNAG_03884 conserved hypothetical protein (3806 nt)	CNAG_03884	conserved hypothetical protein			-2.22376
	186.m03828	CNAG_03900	f-actin capping protein beta subunit			2.08782
	CNAG_03909 conserved hypothetical protein (1926 nt)	CNAG_03909	conserved hypothetical protein			7.02744
	CNAG_03930 predicted protein (891 nt)	CNAG_03930	predicted protein			-2.72263
	186.m03887	CNAG_03964	zinc knuckle family protein			-9.55331
	186.m04080	CNAG_03967	F-actin capping			2.39994
	186.m03908	CNAG_03991	integral membrane protein			6.72717
	CNAG_03999 conserved hypothetical protein (790 nt)	CNAG_03999	conserved hypothetical protein			3.4822
	CNAG_04043 DUF636 domain-containing protein (773 nt)	CNAG_04043	DUF636 domain-containing protein			4.51586
	186.m03997	CNAG_04068	60s ribosomal protein			-2.19771
	186.m04019	CNAG_04096	racemase			2.998
	CNAG_04103 DUF895 domain membrane protein (2194 nt)	CNAG_04103	DUF895 domain membrane protein			8.62784
	CNAG_04105 hypothetical protein (519 nt)	CNAG_04105	hypothetical protein			2.92817
	CNAG_04106 conserved hypothetical protein (1338 nt)	CNAG_04106	conserved hypothetical protein			5.32212
	CNAG_04107 conserved hypothetical protein (1010 nt)	CNAG_04107	conserved hypothetical protein			4.22807
	162.m02919	CNAG_04120	conserved hypothetical protein			2.78949
	CNAG_04126 hypothetical protein (2343 nt)	CNAG_04126	hypothetical protein			2.60991
	162.m02281	CNAG_04139	conserved hypothetical protein			-4.08122
	162.m02826	CNAG_04142	tartrate transporter			-4.63638
	CNAG_04147 ATP-dependent rRNA helicase RRP3 (1663 nt)	CNAG_04147	ATP-dependent rRNA helicase RRP3			-4.24569
	CNAG_04153 conserved hypothetical protein (931 nt)	CNAG_04153	conserved hypothetical protein			-3.24226
	CNAG_04175 conserved hypothetical protein (1466 nt)	CNAG_04175	conserved hypothetical protein			-4.51899
	162.m04559	CNAG_04185	conserved hypothetical protein			2.87986
	162.m02900	CNAG_04200	C2 domain-containing protein			5.20898
	162.m02895	CNAG_04208	machado-Joseph disease protein 1			4.77665
	162.m02882	CNAG_04209	voltage-gated potassium channel beta-2 subunit			5.12304
	CNAG_04222 SDA1 family protein (2854 nt)	CNAG_04222	SDA1 family protein			-3.85572
	162.m04584	CNAG_04256	conserved hypothetical protein			3.64773
	CNAG_04261 conserved hypothetical protein (1591 nt)	CNAG_04261	conserved hypothetical protein			-3.14705
	162.m03602	CNAG_04275	metalloendopeptidase			4.36506
	162.m02797	CNAG_04308	short chain 3-hydroxyacyl-CoA dehydrogenase			2.28628
	162.m03017	CNAG_04315	RCC2 protein			4.21344
	162.m02805	CNAG_04322	conserved hypothetical protein			4.47535
	162.m02806	CNAG_04325	extradiol ring-cleavage dioxygenase			2.40494
	162.m03006	CNAG_04349	conserved hypothetical protein			4.19014
	CNAG_04355 conserved hypothetical protein (1536 nt)	CNAG_04355	conserved hypothetical protein			-3.37995
	CNAG_04367 conserved hypothetical protein (1258 nt)	CNAG_04367	conserved hypothetical protein			-8.03891
	162.m02720	CNAG_04372	DNA-directed RNA polymerase I			-2.19314
	162.m02721	CNAG_04376	conserved hypothetical protein			-3.62254
	162.m02692	CNAG_04416	major facilitator superfamily transporter			4.53154
	CNAG_04459 hypothetical protein (1163 nt)	CNAG_04459	hypothetical protein			7.95025
	162.m02650	CNAG_04469	ornithine-oxo-acid aminotransferase			21.4514
	162.m02682	CNAG_04470	haloacid dehalogenase			22.9433
	CNAG_04478 conserved hypothetical protein (3236 nt)	CNAG_04478	conserved hypothetical protein			2.71133
	CNAG_04509 conserved hypothetical protein (1249 nt)	CNAG_04509	conserved hypothetical protein			3.85839
	162.m02602	CNAG_04531	enoyl-CoA hydratase			2.38006
	CNAG_04593 predicted protein (651 nt)	CNAG_04593	predicted protein			-3.51372
	185.m02390	CNAG_04606	conserved hypothetical protein			3.12531
	185.m02415	CNAG_04632	uracil permease			11.4557
	185.m02441	CNAG_04658	conserved hypothetical protein			3.85839
	185.m02466	CNAG_04688	acyl-CoA dehydrogenase			4.36203
	CNAG_04692 thymidylate synthase (1108 nt)	CNAG_04692	thymidylate synthase			-2.33108
	CNAG_04707 conserved hypothetical protein (1218 nt)	CNAG_04707	conserved hypothetical protein			-4.55358
	185.m02523	CNAG_04749	conserved hypothetical protein			3.82113
	185.m02533	CNAG_04758	ammonium transporter			9.41525
	CNAG_04807 conserved hypothetical protein (1197 nt)	CNAG_04807	conserved hypothetical protein			-2.99592
	CNAG_04817 conserved hypothetical protein (707 nt)	CNAG_04817	conserved hypothetical protein			-2.85205
	CNAG_04838 conserved hypothetical protein (2974 nt)	CNAG_04838	conserved hypothetical protein			-2.14801
	185.m02615	CNAG_04846	membrane protein			4.6654
	185.m02663	CNAG_04883	ribosomal protein S18			-2.00416
	185.m02666	CNAG_04888	conserved hypothetical protein			4.88717
	185.m02668	CNAG_04891	conserved hypothetical protein			9.86966
	185.m02681	CNAG_04903	conserved hypothetical protein			3.57266
	184.m04947	CNAG_04981	catalase A			5.70015
	CNAG_04988 carboxypeptidase s (2246 nt)	CNAG_04988	carboxypeptidase s			18.909
	CNAG_05087 conserved hypothetical protein (2515 nt)	CNAG_05087	conserved hypothetical protein			3.16017
	CNAG_05094 predicted protein (290 nt)	CNAG_05094	predicted protein			-3.59004
	184.m04847	CNAG_05097	cytoplasmic protein			4.92117
	184.m04843	CNAG_05101	WD-repeat protein			-4.12102
	184.m05169	CNAG_05112	conserved hypothetical protein			3.96962
	184.m05029	CNAG_05115	sarcosine oxidase			4.25453
	184.m04826	CNAG_05119	GabA permease			11.2668
	184.m04797	CNAG_05151	u3 small nucleolar RNA-associated protein 11			-4.14393
	CNAG_05160 predicted protein (229 nt)	CNAG_05160	predicted protein			-20.6776
	CNAG_05161 conserved hypothetical protein (1060 nt)	CNAG_05161	conserved hypothetical protein			-2.94241
	CNAG_05167 conserved hypothetical protein (536 nt)	CNAG_05167	conserved hypothetical protein			2.99592
	CNAG_05178 conserved hypothetical protein (1165 nt)	CNAG_05178	conserved hypothetical protein			3.33572
	184.m04732	CNAG_05228	conserved hypothetical protein			-9.52685
	184.m04731	CNAG_05229	stomatin family protein			-2.6926
	184.m04724	CNAG_05236	conserved hypothetical protein			2.37183
	CNAG_05251 conserved hypothetical protein (1366 nt)	CNAG_05251	conserved hypothetical protein			2.93427
	184.m04707	CNAG_05256	catalase			7.09105
	184.m04706	CNAG_05258	glucose-methanol-choline oxidoreductase			30.4211
	184.m04703	CNAG_05260	glutamate decarboxylase			3.60001
	CNAG_05264 alpha-amylase AmyA (2469 nt)	CNAG_05264	alpha-amylase AmyA			-27.6077
	1741.seq.022	CNAG_05281	predicted protein			-4.28115
	1741.seq.028	CNAG_05286	conserved hypothetical protein			2.59548
	CNAG_05291 conserved hypothetical protein (4237 nt)	CNAG_05291	conserved hypothetical protein			-3.04829
	184.m04665	CNAG_05300	mitochondrial carrier protein			7.09105
	CNAG_05309 conserved hypothetical protein (1792 nt)	CNAG_05309	conserved hypothetical protein			-2.16745
	184.m04340	CNAG_05350	conserved hypothetical protein			-3.34963
	CNAG_05360 ATP-dependent RNA helicase MAK5 (2614 nt)	CNAG_05360	ATP-dependent RNA helicase MAK5			-7.22001
	CNAG_05371 conserved hypothetical protein (2688 nt)	CNAG_05371	conserved hypothetical protein			-5.03154
	CNAG_05402 conserved hypothetical protein (1238 nt)	CNAG_05402	conserved hypothetical protein			-3.24001
	184.m04417	CNAG_05431	transcription factor Rim101/PacC			-8.74222
	184.m04424	CNAG_05438	conserved hypothetical protein			-15.4015
	184.m04428	CNAG_05444	NADPH dehydrogenase			14.9389
	184.m04451	CNAG_05473	conserved hypothetical protein			-4.18724
	184.m05090	CNAG_05520	conserved hypothetical protein			3.78161
	184.m04499	CNAG_05521	aldose reductase			4.72397
	CNAG_05575 conserved hypothetical protein (990 nt)	CNAG_05575	conserved hypothetical protein			2.41999
	1741.seq.112	CNAG_05632	conserved hypothetical protein			-6.64376
	CNAG_05641 conserved hypothetical protein (419 nt)	CNAG_05641	conserved hypothetical protein			-4.08122
	CNAG_05646 conserved hypothetical protein (4258 nt)	CNAG_05646	conserved hypothetical protein			-2.83825
	CNAG_05658 L-arabinitol 4-dehydrogenase (1570 nt)	CNAG_05658	L-arabinitol 4-dehydrogenase			5.03154
	180.m02983	CNAG_05739	conserved hypothetical protein			2.96493
	180.m00356	CNAG_05755	glutathione S-transferase 6			-4.55989
	180.m00089	CNAG_05789	conserved hypothetical protein			-4.18144
	CNAG_05801 conserved hypothetical protein (934 nt)	CNAG_05801	conserved hypothetical protein			-3.98064
	CNAG_05812 potassium:hydrogen antiporter (3228 nt)	CNAG_05812	potassium:hydrogen antiporter			-2.36199
	1681.seq.098	CNAG_05891	conserved hypothetical protein			3.86911
	180.m00276	CNAG_05896	Uba2			2.11697
	180.m00035	CNAG_05904	ribosomal protein S14			-2.3473
	180.m00032	CNAG_05913	alpha-glucosidase			6.28538
	1681.seq.049	CNAG_05939	conserved hypothetical protein			8.22491
	CNAG_05996 amino acid transporter (3075 nt)	CNAG_05996	amino acid transporter			3.25126
	CNAG_06000 glycoprotein (1986 nt)	CNAG_06000	glycoprotein			-4.55989
	CNAG_06005 conserved hypothetical protein (3065 nt)	CNAG_06005	conserved hypothetical protein			-4.11816
	164.m02028	CNAG_06050	Uge2p			5.57125
	CNAG_06051 galactokinase (2195 nt)	CNAG_06051	galactokinase			3.92584
	164.m01573	CNAG_06056	conserved hypothetical protein			3.35893
	CNAG_06087 conserved hypothetical protein (3747 nt)	CNAG_06087	conserved hypothetical protein			-3.39168
	CNAG_06117 conserved hypothetical protein (3855 nt)	CNAG_06117	conserved hypothetical protein			-3.605
	164.m02152	CNAG_06169	R,R			6.27232
	164.m02206	CNAG_06241	acidic laccase Cfo1			-2.94854
	183.m01597	CNAG_06259	alpha-glucoside:hydrogen symporter			6.38639
	183.m01617	CNAG_06302	PEP2			3.2288
	CNAG_06309 hypothetical protein (1236 nt)	CNAG_06309	hypothetical protein			-3.12098
	CNAG_06340 conserved hypothetical protein (1743 nt)	CNAG_06340	conserved hypothetical protein			-2.87986
	CNAG_06341 conserved hypothetical protein (1010 nt)	CNAG_06341	conserved hypothetical protein			-7.34112
	CNAG_06346 conserved hypothetical protein (523 nt)	CNAG_06346	conserved hypothetical protein			-9.70683
	CNAG_06367 conserved hypothetical protein (2479 nt)	CNAG_06367	conserved hypothetical protein			-2.12727
	CNAG_06412 conserved hypothetical protein (1096 nt)	CNAG_06412	conserved hypothetical protein			-2.54559
	CNAG_06432 ackA (1749 nt)	CNAG_06432	ackA			2.38171
	183.m01782	CNAG_06484	conserved hypothetical protein			3.57019
	183.m01808	CNAG_06511	conserved hypothetical protein			3.0504
	CNAG_06512 pirin domain-containing protein domain-containing protein (985 nt)	CNAG_06512	pirin domain-containing protein domain-containing			2.38502
	CNAG_06515 UPF0271 protein (1049 nt)	CNAG_06515	UPF0271 protein			3.87716
	CNAG_06517 cytoplasmic protein (4405 nt)	CNAG_06517	cytoplasmic protein			-8.11168
	CNAG_06524 conserved hypothetical protein (2629 nt)	CNAG_06524	conserved hypothetical protein			22.2541
	180.m00466	CNAG_06533	ATP-dependent permease			4.25453
	CNAG_06535 conserved hypothetical protein (1250 nt)	CNAG_06535	conserved hypothetical protein			-4.02782
	CNAG_06538 monocarboxylic acid transporter (1840 nt)	CNAG_06538	monocarboxylic acid transporter			-4.72725
	180.m00226	CNAG_06554	FAD dependent oxidoreductase superfamily			7.24005
	CNAG_06556 oxidoreductase (1532 nt)	CNAG_06556	oxidoreductase			57.0043
	CNAG_06568 serine/threonine protein kinase (1629 nt)	CNAG_06568	serine/threonine protein kinase			-4.7207
	180.m00211	CNAG_06577	conserved hypothetical protein			3.72438
	CNAG_06611 DNA-directed RNA polymerase I polypeptide 2 (4257 nt)	CNAG_06611	DNA-directed RNA polymerase I polypeptide 2			-3.14705
	CNAG_06649 haloacid dehalogenase (1142 nt)	CNAG_06649	haloacid dehalogenase			4.36506
	CNAG_06651 amidohydrolase (1645 nt)	CNAG_06651	amidohydrolase			5.13726
	186.m03476	CNAG_06741	DEAD box RNA helicase			-6.46657
	186.m03475	CNAG_06742	cytoplasmic protein			-2.69634
	CNAG_06743 conserved hypothetical protein (710 nt)	CNAG_06743	conserved hypothetical protein			4.12959
	CNAG_06752 conserved hypothetical protein (1999 nt)	CNAG_06752	conserved hypothetical protein			-5.28902
	CNAG_06760 conserved hypothetical protein (1402 nt)	CNAG_06760	conserved hypothetical protein			-2.79529
	186.m03434	CNAG_06774	tRNA (guanine-N7-)-methyltransferase			-4.2693
	CNAG_06780 conserved hypothetical protein (2052 nt)	CNAG_06784	conserved hypothetical protein			-2.00416
	CNAG_06805 predicted protein (541 nt)	CNAG_06805	predicted protein			3.82378
	163.m06358	CNAG_06817	UAP1			39.8636
	CNAG_06820 conserved hypothetical protein (1149 nt)	CNAG_06820	conserved hypothetical protein			-4.56622
	CNAG_06847 ribosomal protein S28e (1343 nt)	CNAG_06847	ribosomal protein S28e			-2.41329
	167.m03668	CNAG_06876	alpha-ketoglutarate-dependent taurine dioxygenase			10.7629
	180.m00245	CNAG_06877	conserved hypothetical protein			5.55967
	176.m02165	CNAG_06901	UDP-N-acetylglucosamine-dolichyl			4.55673
	CNAG_06916 conserved hypothetical protein (3249 nt)	CNAG_06916	conserved hypothetical protein			-5.54044
	176.m02147	CNAG_06919	methyltransferase			-2.27048
	1761.seq.001	CNAG_06929	ras GTPase-activating protein			-3.60001
	163.m06464	CNAG_06948	bystin-family protein			-4.59798
	CNAG_07276 conserved hypothetical protein (747 nt)	CNAG_07276	conserved hypothetical protein			-3.92584
	CNAT_00114_CNAG_00114_cneo	CNAG_07312	conserved hypothetical protein			-4.43828
	181.m07961	CNAG_07317	conserved hypothetical protein			5.52127
	CNAT_00208_CNAG_00208_cneo	CNAG_07327	conserved hypothetical protein			4.7207
	181.m08446	CNAG_07381	ATP-dependent RNA helicase prh1			-5.90117
	CNAT_07275_CNAG_07275_cneo	CNAG_07386	conserved hypothetical protein			4.92799
	CNAT_07257_CNAG_07257_cneo	CNAG_07413	nucleolar GTP-binding protein			-9.26634
	CNAT_01160_CNAG_01160_cneo	CNAG_07439	WD-repeat protein			-2.20993
	CNAT_00913_CNAG_00913_cneo	CNAG_07448	urea transporter			7.91725
	1631.seq.002	CNAG_07457	predicted protein			-3.06949
	CNAT_02640_CNAG_02640_cneo	CNAG_07541	conserved hypothetical protein			2.37677
	CNAT_02626_CNAG_02626_cneo	CNAG_07555	conserved hypothetical protein			5.20898
	CNAT_01831_CNAG_01831_cneo	CNAG_07609	ATP-dependent RNA helicase			-4.19596
	167.m03242	CNAG_07626	NAD-binding Rossmann fold oxidoreductase family			8.11168
	CNAT_04489_CNAG_04489_cneo	CNAG_07775	conserved hypothetical protein			5.39641
	CNAT_06996_CNAG_06996_cneo	CNAG_07782	oxidoreductase			5.27437
	CNAT_07001_CNAG_07001_cneo	CNAG_07784	conserved hypothetical protein			-9.83551
	184.m04961	CNAG_07798	amidohydrolase 3			5.26342
	CNAT_07107_CNAG_07107_cneo	CNAG_07814	conserved hypothetical protein			-2.96083
	1741.seq.013	CNAG_07824	conserved hypothetical protein			2.58471
	185.m02363	CNAG_07859	peptidyl-prolyl cis-trans isomerase-like 2			4.28115
	CNAT_05361_CNAG_05361_cneo	CNAG_07871	CMGC/CDK protein kinase			2.47598
hapX∆ vs WT; hap3∆ vs WT	CNAG_00536 conserved hypothetical protein (722 nt)	CNAG_00536	conserved hypothetical protein	3.15579	2.28469
	CNAG_00622 acetylornithine transaminase (1869 nt)	CNAG_00622	acetylornithine transaminase	4.79656	2.0806
	181.m08464	CNAG_00743	imidazoleglycerol phosphate synthase	5.34059	3.13182
	163.m06211	CNAG_01137	aconitase	7.13048	6.27667
	163.m06514	CNAG_01348	conserved hypothetical protein	5.00025	2.19466
	179.m00555	CNAG_01539	inositol-3-phosphate synthase	-4.47845	-6.5251
	CNAG_01846 flavoprotein (2403 nt)	CNAG_01846	flavoprotein	36.3026	27.6269
	CNAG_01991 cytochrome c oxidase subunit V (1275 nt)	CNAG_01991	cytochrome c oxidase subunit V	2.18404	2.2958
	CNAG_02043 conserved hypothetical protein (750 nt)	CNAG_02043	conserved hypothetical protein	3.44618	5.52893
	167.m03593	CNAG_02082	conserved hypothetical protein	8.62187	2.86394
	167.m03538	CNAG_02143	conserved hypothetical protein	15.9668	3.99169
	CNAG_02548 cobalamin synthesis protein (2373 nt)	CNAG_02548	cobalamin synthesis protein	12.2355	3.6833
	CNAG_02717 aryl-alcohol dehydrogenase (1835 nt)	CNAG_02717	aryl-alcohol dehydrogenase	4.13246	2.60629
	CNAG_02793 kynurenine 3-monooxygenase (2023 nt)	CNAG_02793	kynurenine 3-monooxygenase	5.09118	2.09362
	CNAG_03085 predicted protein (529 nt)	CNAG_03085	predicted protein	11.4955	7.13543
	177.m03188	CNAG_03226	succinate dehydrogenase iron-sulfur subunit	16.7142	9.84916
	177.m03038	CNAG_03395	NifU-like protein c	7.86256	6.05027
	177.m02998	CNAG_03436	transaminase	5.33319	8.9507
	186.m03551	CNAG_03629	NADH-ubiquinone oxidoreductase	6.23764	8.25919
	CNAG_03667 conserved hypothetical protein (913 nt)	CNAG_03667	conserved hypothetical protein	2.9465	3.19762
	CNAG_04104 mucin-desulfating sulfatase (1861 nt)	CNAG_04104	mucin-desulfating sulfatase	5.09118	3.47738
	162.m02855	CNAG_04189	succinate dehydrogenase flavoprotein subunit	6.03352	5.1551
	185.m02683	CNAG_04905	tRNA methyltransferase	9.20872	7.08123
	184.m04975	CNAG_04951	phospho-2-dehydro-3-deoxyheptonate aldolase	13.6422	13.3521
	184.m04479	CNAG_05497	dihydroxy-acid dehydratase	12.9511	9.91079
	CNAG_05509 imidazoleglycerol-phosphate dehydratase (1034 nt)	CNAG_05509	imidazoleglycerol-phosphate dehydratase	5.63338	4.24864
	CNAG_05875 cytochrome c heme lyase (910 nt)	CNAG_05875	cytochrome c heme lyase	4.29007	3.14487
	180.m02996	CNAG_05909	electron transporter	4.00555	3.57514
	CNAG_06226 conserved hypothetical protein (500 nt)	CNAG_06226	conserved hypothetical protein	10.3245	4.54412
	CNAG_06334 conserved hypothetical protein (2011 nt)	CNAG_06334	conserved hypothetical protein	3.72438	2.37019
	CNAG_06663 conserved hypothetical protein (917 nt)	CNAG_06663	conserved hypothetical protein	2.89588	2.38667
	CNAT_00103_CNAG_00103_cneo	CNAG_07310	conserved hypothetical protein	7.77046	5.70806
	CNAT_00205_CNAG_00205_cneo	CNAG_07324	conserved hypothetical protein	23.2636	4
	181.m08853	CNAG_07353	conserved hypothetical protein	-2.98556	-3.89062
	181.m08761	CNAG_07356	succinate dehydrogenase	7.68476	3.89602
hapX∆ vs WT; cir1∆ vs WT	CNAG_00082 nucleotide binding protein (1176 nt)	CNAG_00082	nucleotide binding protein	4.69134		2.2253
	181.m08865	CNAG_00139	conserved hypothetical protein	3.16017		3.59253
	181.m08840	CNAG_00149	conserved hypothetical protein	-2.56863		-5.09118
	181.m07928	CNAG_00162	alternative oxidase	9.04424		20.692
	CNAG_00276 conserved hypothetical protein (1295 nt)	CNAG_00276	conserved hypothetical protein	6.58416		6.27232
	CNAG_00358 tRNA isopentenyltransferase (1904 nt)	CNAG_00358	tRNA isopentenyltransferase	3.60001		-2.68701
	CNAG_00400 conserved hypothetical protein (635 nt)	CNAG_00400	conserved hypothetical protein	3.96962		3.6075
	181.m08767	CNAG_00407	glyoxal oxidase	-4.81655		3.6833
	181.m08313	CNAG_00575	catalase 3	7.05184		6.04608
	CNAG_00637 cystathionine beta-synthase (1693 nt)	CNAG_00637	cystathionine beta-synthase	5.03154		5.63338
	CNAG_00673 cytoplasmic protein (1255 nt)	CNAG_00673	cytoplasmic protein	2.09943		2.06194
	CNAG_00699 transmembrane receptor (4538 nt)	CNAG_00699	transmembrane receptor	-4.74366		-6.11351
	CNAG_00702 conserved hypothetical protein (2467 nt)	CNAG_00702	conserved hypothetical protein	-2.34567		-6.92589
	181.m08860	CNAG_00707	conserved hypothetical protein	-3.09728		-2.98349
	181.m08456	CNAG_00735	succinate-semialdehyde dehydrogenase	15.0637		12.5882
	181.m08498	CNAG_00779	60s ribosomal protein l27	-3.19541		-2.50186
	181.m08534	CNAG_00815	siderochrome-iron uptake transporter Sit1	-3.3473		-10.3819
	181.m08570	CNAG_00848	conserved hypothetical protein	3.21763		3.92312
	CNAG_00866 transketolase (2951 nt)	CNAG_00866	transketolase	2.02933		2.68515
	CNAG_00933 conserved hypothetical protein (693 nt)	CNAG_00933	conserved hypothetical protein	7.67943		3.57514
	163.m03930	CNAG_00979	copper uptake transporter	-7.77585		-6.18168
	163.m03928	CNAG_00984	glucose and ribitol dehydrogenase protein	3.11018		6.11351
	CNAG_01047 conserved hypothetical protein (503 nt)	CNAG_01047	conserved hypothetical protein	5.19455		3.31039
	CNAG_01076 4-aminobutyrate transaminase (1898 nt)	CNAG_01076	4-aminobutyrate transaminase	5.44526		20.0983
	163.m06207	CNAG_01143	conserved hypothetical protein	-2.70757		-3.59253
	CNAG_01171 conserved hypothetical protein (598 nt)	CNAG_01171	conserved hypothetical protein	-2.79336		3.34035
	163.m06527	CNAG_01331	conserved hypothetical protein	-4.57572		-3.63008
	CNAG_01341 mannose-6-phosphate isomerase (843 nt)	CNAG_01341	mannose-6-phosphate isomerase	3.1536		4.34694
	RPL39_grubii_MATalpha_RPL39grubii	CNAG_01455	RPL39p	-2.00834		-2.37677
	CNAG_01743 conserved hypothetical protein (515 nt)	CNAG_01743	conserved hypothetical protein	2.71697		4.61394
	179.m00257	CNAG_01791	coiled-coil protein	-4.17854		-3.57019
	179.m00270	CNAG_01812	ribosome biogenesis protein RLP24	-2.0806		-3.28297
	176.m02445	CNAG_01981	sulfide:quinone oxidoreductase	-4.42292		-2.77214
	CNAG_02044 conserved hypothetical protein (410 nt)	CNAG_02044	conserved hypothetical protein	-7.65287		-3.11882
	CNAG_02070 conserved hypothetical protein (891 nt)	CNAG_02070	conserved hypothetical protein	-3.10803		2.14206
	167.m03519	CNAG_02162	chromosome 14 open reading frame 111	-2.51228		-2.53854
	CNAG_02187 terbinafine resistance locus protein (1096 nt)	CNAG_02187	terbinafine resistance locus protein	2.11844		2.43007
	CNAG_02225 cellulase (1679 nt)	CNAG_02225	cellulase	5.33319		2.86394
	CNAG_02385 DNA primase small subunit (1875 nt)	CNAG_02385	DNA primase small subunit	2.32947		-2.25168
	CNAG_02512 DNA repair protein rad16 (4030 nt)	CNAG_02512	DNA repair protein rad16	2.85997		-3.22657
	176.m02198	CNAG_02564	conserved hypothetical protein	5.55582		-3.65786
	1761.seq.075	CNAG_02567	conserved hypothetical protein	2.42671		3.06524
	CNAG_02759 conserved hypothetical protein (824 nt)	CNAG_02759	conserved hypothetical protein	2.26734		-2.44867
	CNAG_02768 conserved hypothetical protein (643 nt)	CNAG_02768	conserved hypothetical protein	2.88186		2.68143
	179.m00344	CNAG_02777	phosphate transporter	-5.348		-7.10089
	CNAG_02850 glucan endo-1	CNAG_02850	glucan endo-1,3-alpha-glucosidase agn1	-4.72725		-4.03621
	CNAG_02871 GPI mannosyltransferase 2 (1426 nt)	CNAG_02871	GPI mannosyltransferase 2	2.74157		2.08638
	179.m00463	CNAG_02928	60s ribosomal protein l5-b	-3.17334		-2.35708
	CNAG_02978 conserved hypothetical protein (637 nt)	CNAG_02978	conserved hypothetical protein	4.03621		20.6633
	179.m00032	CNAG_03055	conserved hypothetical protein	-3.47497		-2.89387
	CNAG_03083 cupin domain-containing protein (567 nt)	CNAG_03083	cupin domain-containing protein	3.65026		4.94167
	CNAG_03178 conserved hypothetical protein (664 nt)	CNAG_03178	conserved hypothetical protein	2.43851		2.247
	177.m03035	CNAG_03398	zrt1 protein	-2.95672		-5.3037
	CNAG_03454 pria protein (1414 nt)	CNAG_03454	pria protein	-11.1657		-13.7656
	177.m03316	CNAG_03493	platelet-activating factor acetylhydrolase	3.05463		3.28297
	CNAG_03524 transmembrane receptor (5886 nt)	CNAG_03524	transmembrane receptor	-3.06524		-3.24226
	CNAG_03566 conserved hypothetical protein (828 nt)	CNAG_03566	conserved hypothetical protein	2.41831		3.17334
	177.m02887	CNAG_03572	opsin 1	2.29899		2.55089
	186.m03598	CNAG_03675	conserved hypothetical protein	-3.46535		-2.85799
	186.m03668	CNAG_03747	60S ribosomal protein L27a	-2.74727		-2.52625
	186.m04101	CNAG_03789	chromosome 1 open reading frame 33	-4.03341		-3.26029
	186.m03805	CNAG_03873	conserved hypothetical protein	-2.05338		2.39496
	CNAG_03894 conserved hypothetical protein (2586 nt)	CNAG_03894	conserved hypothetical protein	-3.85839		-23.9508
	186.m03825	CNAG_03897	conserved hypothetical protein	-3.65786		-3.24676
	CNAG_03917 conserved hypothetical protein (2670 nt)	CNAG_03917	conserved hypothetical protein	4.83662		2.95878
	186.m03981	CNAG_04053	conserved hypothetical protein	-5.42642		-4.64603
	186.m04001	CNAG_04072	cytosolic large ribosomal subunit protein	-2.65737		-5.14439
	162.m04558	CNAG_04186	conserved hypothetical protein	7.09105		12.0253
	CNAG_04215 sulfate adenylyltransferase (2124 nt)	CNAG_04215	sulfate adenylyltransferase	-2.0806		-2.12727
	1622.seq.034	CNAG_04338	cation diffusion facilitator 1	2.35545		-2.24078
	162.m02746	CNAG_04348	chaperone	-3.15798		-2.3669
	162.m04528	CNAG_04386	conserved hypothetical protein	-5.49454		2.83825
	162.m02726	CNAG_04388	mitochondrial superoxide dismutase Sod2	3.37526		2.34242
	CNAG_04392 sterol-binding protein (1180 nt)	CNAG_04392	sterol-binding protein	2.56152		2.59728
	CNAG_04403 CCCH zinc finger protein (1745 nt)	CNAG_04403	CCCH zinc finger protein	-3.24226		-3.65786
	CNAG_04417 2	CNAG_04417	2,4-dichlorophenoxyacetate alpha-ketoglutarate	-3.33341		2.49839
	CNAG_04443 conserved hypothetical protein (1178 nt)	CNAG_04443	conserved hypothetical protein	2.18859		2.12579
	162.m04518	CNAG_04475	conserved hypothetical protein	3.37995		2.2958
	CNAG_04517 predicted protein (905 nt)	CNAG_04517	predicted protein	-4.91094		-12.3634
	185.m02354	CNAG_04571	rRNA (adenine-N6,N6-)-dimethyltransferase	-6.94031		-3.56771
	CNAG_04701 predicted protein (349 nt)	CNAG_04701	predicted protein	2.70008		2.32141
	CNAG_04760 cytoplasmic protein (1297 nt)	CNAG_04760	cytoplasmic protein	3.01467		2.50359
	185.m02544	CNAG_04770	nucleolar essential protein 1	2.25324		-2.38667
	CNAG_05139 UGT1 (2452 nt)	CNAG_05139	UGT1	3.20206		3.97512
	CNAG_05202 nuclear protein (2272 nt)	CNAG_05202	nuclear protein	2.32463		-2.83825
	184.m04698	CNAG_05265	hypothetical protein	-2.07053		-2.57398
	CNAG_05354 conserved hypothetical protein (1332 nt)	CNAG_05354	conserved hypothetical protein	-3.02514		-2.46741
	CNAG_05379 regucalcin family protein (1205 nt)	CNAG_05379	regucalcin family protein	2.54735		3.7633
	184.m04373	CNAG_05383	conserved hypothetical protein	2.20534		6.33349
	CNAG_05394 cation:cation antiporter (3013 nt)	CNAG_05394	cation:cation antiporter	2.3327		-2.83431
	CNAG_05556 hypothetical protein (982 nt)	CNAG_05556	hypothetical protein	-2.73208		-2.19619
	184.m04549	CNAG_05570	conserved hypothetical protein	2.70382		4.29007
	CNAG_05653 malate synthase (2093 nt)	CNAG_05653	malate synthase	7.50057		7.48499
	184.m04628	CNAG_05657	cytoplasmic protein	-2.22839		-2.59009
	184.m04632	CNAG_05662	sugar transporter	-35.4816		-30.4
	CNAG_05697 conserved hypothetical protein (1122 nt)	CNAG_05697	conserved hypothetical protein	-4.2693		-6.71785
	180.m00114	CNAG_05725	ketol-acid reductoisomerase	2.27363		-2.36035
	180.m00100	CNAG_05757	conserved hypothetical protein	-5.13015		-6.49352
	CNAG_05835 conserved hypothetical protein (2123 nt)	CNAG_05835	conserved hypothetical protein	-2.08493		-2.94037
	180.m00307	CNAG_05874	conserved hypothetical protein	-2.72263		4.55358
	CNAG_05877 transcription/repair factor TFIIH subunit Tfb3 (1335 nt)	CNAG_05877	transcription/repair factor TFIIH subunit Tfb3	4.51586		3.18215
	164.m02130	CNAG_06126	conserved hypothetical protein	-3.50885		-6.05027
	CNAG_06156 conserved hypothetical protein (3750 nt)	CNAG_06156	conserved hypothetical protein	2.14355		2.16895
	183.m01630	CNAG_06324	zinc finger protein	2.4777		-4.21052
	CNAG_06372 hypothetical protein (607 nt)	CNAG_06372	hypothetical protein	-2.03355		6.50252
	183.m01735	CNAG_06447	60s ribosomal protein l17	-2.36362		-2.26891
	183.m01740	CNAG_06453	conserved hypothetical protein	2.00973		3.57266
	180.m00457	CNAG_06544	nonhistone protein 6	-3.80791		-2.46058
	CNAG_06567 conserved hypothetical protein (1844 nt)	CNAG_06567	conserved hypothetical protein	3.52592		-5.01413
	180.m00212	CNAG_06576	allergen	2.34404		2.27206
	CNAG_06617 conserved hypothetical protein (3034 nt)	CNAG_06617	conserved hypothetical protein	7.49537		2.12138
	CNAG_06668 mitochondrial protein (1095 nt)	CNAG_06668	mitochondrial protein	-3.13616		3.35427
	180.m00163	CNAG_06670	splicing factor u2af-associated protein 2	2.58112		2.96083
	CNAG_06746 histone h2b (774 nt)	CNAG_06746	histone h2b	-2.91198		-2.0167
	CNAG_06777 fructosyl amino acid oxidase (1821 nt)	CNAG_06777	fructosyl amino acid oxidase	7.2501		3.2154
	163.m06415	CNAG_06835	glucosidase	-5.37401		5.24521
	CNAG_06846 conserved hypothetical protein (765 nt)	CNAG_06846	conserved hypothetical protein	-2.05053		-2.37677
	176.m02473	CNAG_06913	L-serine ammonia-lyase	13.5104		4.25158
	176.m02498	CNAG_06917	thiol-specific antioxidant protein 3	-2.86791		-4.82992
	CNAT_01206_CNAG_01206_cneo	CNAG_07434	conserved hypothetical protein	2.25012		-2.38171
	CNAT_07061_CNAG_07061_cneo	CNAG_07519	conserved hypothetical protein	-7.23504		-4.45369
	167.m03407	CNAG_07638	conserved hypothetical protein	2.5865		4.47225
	CNAG_05331 hypothetical protein (728 nt)	CNAG_07655	conserved hypothetical protein	2.0691		-2.77984
	177.m03208	CNAG_07717	ubiquitin carboxyl-terminal hydrolase 12	-3.80791		-2.73208
	CNAT_07147_CNAG_07147_cneo	CNAG_07765	bli-3 protein	6.19026		10.091
	CNAT_07191_CNAG_07191_cneo	CNAG_07802	class III aminotransferase	4.10961		69.551
	CNAT_04812_CNAG_04812_cneo	CNAG_07846	conserved hypothetical protein	-4.08971		-4.20178
	185.m02352	CNAG_07864	u3 small nucleolar ribonucleoprotein imp3	-2.87587		-7.15028
	184.m04449	CNAG_07878	nucleolar complex protein 2	-6.25496		-4.22221
	CNAT_06210_CNAG_06210_cneo	CNAG_07912	conserved hypothetical protein	-8.5386		-7.78663
hap3∆ vs WT; cir1∆ vs WT	163.m03786	CNAG_00891	ATP-binding cassette transporter		2.68143	-2.2548
	CNAG_02864 predicted protein (717 nt)	CNAG_02864	predicted protein		-5.19816	16.8538
	183.m01626	CNAG_06317	conserved hypothetical protein		-2.47598	-3.18656
	176.m02144	CNAG_06923	phosphoketolase		2.79917	5.09824
	163.m06353	CNAG_07409	mitochondrial-related RNA polymerase		2.13317	-2.04911
hapX∆ vs WT; hap3∆ vs WT; cir1∆ vs WT	CNAG_00123 conserved hypothetical protein (1107 nt)	CNAG_00123	conserved hypothetical protein	26.8156	9.11347	3.28524
	CNAG_00161 auxin-induced protein (1370 nt)	CNAG_00161	auxin-induced protein	5.16583	9.20234	12.969
	CNAG_00237 3-isopropylmalate dehydratase (2512 nt)	CNAG_00237	3-isopropylmalate dehydratase	40.2802	11.0809	-2.9897
	163.m03884	CNAG_00978	NADH dehydrogenase	13.1866	4.93483	2.45717
	163.m06210	CNAG_01138	cytochrome c peroxidase	41.4127	43.3512	69.0227
	163.m06555	CNAG_01212	conserved hypothetical protein	4.16986	7.24507	3.52348
	CNAG_01354 conserved hypothetical protein (2223 nt)	CNAG_01354	conserved hypothetical protein	10.7331	7.59474	-7.10089
	179.m00305	CNAG_02722	aldose reductase	5.59834	2.1901	2.8481
	CNAG_03084 endoribonuclease L-PSP (555 nt)	CNAG_03084	endoribonuclease L-PSP	25.8483	8.79083	8.16244
	CNAG_03199 FAD dependent oxidoreductase superfamily (1811 nt)	CNAG_03199	FAD dependent oxidoreductase superfamily	27.9543	8.59799	2.90392
	162.m02889	CNAG_04219	lactoylglutathione lyase	7.07632	3.39874	2.50359
	184.m04893	CNAG_05041	mitochondrial complex I subunit NDUFS8	17.6549	10.2674	2.85403
	CNAG_05194 lipoic acid synthetase (1577 nt)	CNAG_05194	lipoic acid synthetase	2.72263	2.14652	2.22839
	CNAG_05329 NAD-binding Rossmann fold oxidoreductase family protein (1338 nt)	CNAG_05329	NAD-binding Rossmann fold oxidoreductase family	10.2248	4.06428	9.48074
	CNAG_05727 conserved hypothetical protein (835 nt)	CNAG_05727	conserved hypothetical protein	-4.62355	-6.78336	-3.47256
	CNAG_05899 pyrroline-5-carboxylate reductase (1292 nt)	CNAG_05899	pyrroline-5-carboxylate reductase	10.6664	3.72955	2.18859
	CNAG_06347 conserved hypothetical protein (864 nt)	CNAG_06347	conserved hypothetical protein	6.98858	6.46657	3.00841
	CNAG_06374 malate dehydrogenase (2315 nt)	CNAG_06374	malate dehydrogenase	9.7608	4.79989	13.214
	186.m03493	CNAG_06723	mitochondrial inner membrane protein	11.2589	7.90629	2.32947
	163.m06225	CNAG_07422	delayed-type hypersensitivity antigen	-96.5363	-23.984	-116.002
	CNAT_02635_CNAG_02635_cneo	CNAG_07547	conserved hypothetical protein	23.5393	7.32079	3.13399
	CNAT_04964_CNAG_04964_cneo	CNAG_07797	conserved hypothetical protein	12.1678	11.7127	8.67582
