# Supplementary material for: HapX Positively and Negatively Regulates the Transcriptional Response to Iron Deprivation in Cryptococcus neoformans
Source: PLoS Pathog. 2010 Nov 24;6(11):e1001209. doi: 10.1371/journal.ppat.1001209 (PMC2991262; doi:10.1371/journal.ppat.1001209)
Supplement: Table S6 — Gene Ontology terms and the corresponding p values identified for each comparison using the data mining tool ermineJ. (0.03 MB XLS) [file ppat.1001209.s011.xls]

## Sheet: Sheet1
Table S6. GO terms (along with their corresponding p values) identified for each comparison using the data mining tool ermineJ.
Comparison	GO term		p value
hap3∆ vs WT (low-iron)	GO:0042773	ATP synthesis-coupled electron transport	1e-12
	GO:0042775	ATP synthesis-coupled electron transport (sensu Eukaryota)	1e-12
	GO:0006118	electron transport	1e-12
	GO:0006119	oxidative phosphorylation	1e-12
	GO:0006122	mitochondrial electron transport, ubiquinol to cytochrome c	1e-12
	GO:0007018	microtubule-based movement	0.00066
hapX∆ vs WT (low-iron)	GO:0042773	ATP synthesis-coupled electron transport	1e-12
	GO:0042775	ATP synthesis-coupled electron transport (sensu Eukaryota)	1e-12
	GO:0015891	siderophore transport	1e-12
	GO:0000742	karyogamy during conjugation with cellular fusion	1e-12
	GO:0006122	mitochondrial electron transport, ubiquinol to cytochrome c	1e-12
	GO:0042273	ribosomal large subunit biogenesis	1e-12
	GO:0006334	nucleosome assembly	1e-12
	GO:0006359	regulation of transcription from RNA polymerase III promoter	1e-12
	GO:0000154	rRNA modification	1e-12
	GO:0006119	oxidative phosphorylation	0.00021
	GO:0006118	electron transport	0.00022
	GO:0006826	iron ion transport	0.00098
cir1∆ vs WT (low-iron)	GO:0015891	siderophore transport	1e-12
	GO:0006827	high-affinity iron ion transport	1e-12
	GO:0006826	iron ion transport	1e-12
	GO:0030490	processing of 20S pre-rRNA	1e-12
	GO:0016072	rRNA metabolism	1.74719e-06
	GO:0006364	rRNA processing	1.74719e-06
	GO:0042255	ribosome assembly	0.000360371
	GO:0000028	ribosomal small subunit assembly and maintenance	0.00062
hap3∆ vs WT (FeCl3)	GO:0042773	ATP synthesis-coupled electron transport	1e-12
	GO:0042775	ATP synthesis-coupled electron transport (sensu Eukaryota)	1e-12
	GO:0006122	mitochondrial electron transport, ubiquinol to cytochrome c	0.0001
	GO:0006119	oxidative phosphorylation	0.00021
hapX∆ vs WT (FeCl3)	GO:0000742	karyogamy during conjugation with cellular fusion	1e-12
	GO:0009071	serine family amino acid catabolism	1e-12
cir1∆ vs WT (FeCl3)	GO:0006826	iron ion transport	1e-12
hap3∆ vs WT (hemin)	Nil
hapX∆ vs WT (hemin)	GO:0000742	karyogamy during conjugation with cellular fusion	1e-12
	GO:0009071	serine family amino acid catabolism	1e-12
	GO:0006383	transcription from RNA polymerase III promoter	0.00025
	GO:0006890	retrograde transport, Golgi to ER	0.00039
cir1∆ vs WT (hemin)	GO:0006826	iron ion transport	1e-05
	GO:0006122	mitochondrial electron transport, ubiquinol to cytochrome c	5e-05
hap3∆ vs WT (transferrin)	GO:0042773	ATP synthesis-coupled electron transport	1e-12
	GO:0042775	ATP synthesis-coupled electron transport (sensu Eukaryota)	1e-12
	GO:0006118	electron transport	1e-12
	GO:0006119	oxidative phosphorylation	1e-12
	GO:0006122	mitochondrial electron transport, ubiquinol to cytochrome c	1e-12
	GO:0045333	cellular respiration	0.000280028
hapX∆ vs WT (transferrin)	GO:0042773	ATP synthesis-coupled electron transport	1e-12
	GO:0042775	ATP synthesis-coupled electron transport (sensu Eukaryota)	1e-12
	GO:0015891	siderophore transport	1e-12
	GO:0000742	karyogamy during conjugation with cellular fusion	1e-12
	GO:0009071	serine family amino acid catabolism	1e-12
	GO:0006122	mitochondrial electron transport, ubiquinol to cytochrome c	1e-12
	GO:0006119	oxidative phosphorylation	0.00014
cir1∆ vs WT (transferrin)	GO:0016072	rRNA metabolism	6.41438e-07
	GO:0006364	rRNA processing	1.91928e-06
	GO:0030490	processing of 20S pre-rRNA	1e-05
	GO:0042255	ribosome assembly	4.86554e-05
	GO:0006826	iron ion transport	0.00023
	GO:0042257	ribosomal subunit assembly	0.000196493
	GO:0000027	ribosomal large subunit assembly and maintenance	0.00036
	GO:0000028	ribosomal small subunit assembly and maintenance	0.00067
