# Supplementary material for: HapX Positively and Negatively Regulates the Transcriptional Response to Iron Deprivation in Cryptococcus neoformans
Source: PLoS Pathog. 2010 Nov 24;6(11):e1001209. doi: 10.1371/journal.ppat.1001209 (PMC2991262; doi:10.1371/journal.ppat.1001209)
Supplement: Table S7 — List of genes and their individual p values under each gene ontology term. (0.13 MB XLS) [file ppat.1001209.s012.xls]

## Sheet: Sheet1
Table S7. List of genes (along with their individual p values) under each GO term.
Comparison	GO term	H99 gene ID	Gene annotation	p value
hap3∆ vs WT (low-iron)	ATP synthesis-coupled electron transport (GO:0042773)	CNAG_06663	conserved hypothetical protein	7.27e-13
		CNAG_04189	succinate dehydrogenase flavoprotein subunit	2.26e-12
		CNAG_03226	succinate dehydrogenase iron-sulfur subunit	3.33e-12
		CNAG_01323	ubiquinol-cytochrome-c reductase	1.16e-11
		CNAG_07356	succinate dehydrogenase	1.43e-11
		CNAG_05633	hypothetical protein	3.12e-10
		CNAG_02315	ubiquinol-cytochrome c reductase iron-sulfur subunit	2.95e-09
		CNAG_05909	electron transporter	1.76e-05
		CNAG_05179	ubiquinol-cytochrome C reductase complex core protein 2	2.27e-05
		CNAG_01287	NADH-ubiquinone oxidoreductase 51 kDa subunit	3.73e-05
		CNAG_03629	NADH-ubiquinone oxidoreductase	0.0003916
		CNAG_05631	NADH-ubiquinone oxidoreductase	0.0004428
		CNAG_07177	NADH-ubiquinone oxidoreductase kDa subunit	0.5666
		CNAG_02266	NADH ubiqionone oxidoreductase chain B	0.6142
	ATP synthesis-coupled electron transport (sensu Eukaryota) (GO:0042775)	CNAG_06663	conserved hypothetical protein	7.27e-13
		CNAG_04189	succinate dehydrogenase flavoprotein subunit	2.26e-12
		CNAG_03226	succinate dehydrogenase iron-sulfur subunit	3.33e-12
		CNAG_01323	ubiquinol-cytochrome-c reductase	1.16e-11
		CNAG_07356	succinate dehydrogenase	1.43e-11
		CNAG_05633	hypothetical protein	3.12e-10
		CNAG_02315	ubiquinol-cytochrome c reductase iron-sulfur subunit	2.95e-09
		CNAG_05909	electron transporter	1.76e-05
		CNAG_05179	ubiquinol-cytochrome C reductase complex core protein 2	2.27e-05
		CNAG_01287	NADH-ubiquinone oxidoreductase 51 kDa subunit	3.73e-05
		CNAG_05631	NADH-ubiquinone oxidoreductase	0.0004428
		CNAG_07177	NADH-ubiquinone oxidoreductase kDa subunit	0.5666
		CNAG_02266	NADH ubiqionone oxidoreductase chain B	0.6142
	Electron transport (GO:0006118)	CNAG_06663	conserved hypothetical protein	7.27e-13
		CNAG_04189	succinate dehydrogenase flavoprotein subunit	2.26e-12
		CNAG_03226	succinate dehydrogenase iron-sulfur subunit	3.33e-12
		CNAG_01323	ubiquinol-cytochrome-c reductase	1.16e-11
		CNAG_07356	succinate dehydrogenase	1.43e-11
		CNAG_05633	hypothetical protein	3.12e-10
		CNAG_02315	ubiquinol-cytochrome c reductase iron-sulfur subunit	2.95e-09
		CNAG_00716	electron carrier	1.38e-05
		CNAG_05909	electron transporter	1.76e-05
		CNAG_05179	ubiquinol-cytochrome C reductase complex core protein 2	2.27e-05
		CNAG_01287	NADH-ubiquinone oxidoreductase 51 kDa subunit	3.73e-05
		CNAG_03629	NADH-ubiquinone oxidoreductase	0.0003916
		CNAG_05631	NADH-ubiquinone oxidoreductase	0.0004428
		CNAG_03663	L-lactate dehydrogenase	0.0005591
		CNAG_01229	L-mandelate dehydrogenase	0.0005921
		CNAG_05318	L-mandelate dehydrogenase	0.02009
		CNAG_05462	cytochrome-b5 reductase	0.07162
		CNAG_01080	hydroxyacid oxidase	0.08082
		CNAG_05113	aldehyde dehydrogenase	0.1175
		CNAG_05461	cytochrome b2	0.2729
		CNAG_06628	aldehyde dehydrogenase	0.3145
		CNAG_07480	cytochrome b5 reductase	0.3708
		CNAG_07177	NADH-ubiquinone oxidoreductase kDa subunit	0.5666
		CNAG_03666	acyl-CoA dehydrogenase	0.5943
		CNAG_02266	NADH ubiqionone oxidoreductase chain B	0.6142
		CNAG_05258	glucose-methanol-choline oxidoreductase	0.806
		CNAG_06012	NADH-cytochrome b5 reductase	0.8258
		CNAG_05169	cytochrome b2	0.9349
		CNAG_04521	oxidoreductase	0.9441
		CNAG_01078	aldehyde dehydrogenase	0.9743
	Oxidative phosphorylation (GO:0006119)	CNAG_06663	conserved hypothetical protein	7.27e-13
		CNAG_04189	succinate dehydrogenase flavoprotein subunit	2.26e-12
		CNAG_03226	succinate dehydrogenase iron-sulfur subunit	3.33e-12
		CNAG_01323	ubiquinol-cytochrome-c reductase	1.16e-11
		CNAG_07356	succinate dehydrogenase	1.43e-11
		CNAG_05633	hypothetical protein	3.12e-10
		CNAG_02315	ubiquinol-cytochrome c reductase iron-sulfur subunit	2.95e-09
		CNAG_05909	electron transporter	1.76e-05
		CNAG_05179	ubiquinol-cytochrome C reductase complex core protein 2	2.27e-05
		CNAG_01287	NADH-ubiquinone oxidoreductase 51 kDa subunit	3.73e-05
		CNAG_03629	NADH-ubiquinone oxidoreductase	0.0003916
		CNAG_05631	NADH-ubiquinone oxidoreductase	0.0004428
		CNAG_00894	conserved hypothetical protein	0.001122
		CNAG_07487	structural molecule	0.05871
		CNAG_05750	ATPase alpha subunit	0.3963
		CNAG_02762	conserved hypothetical protein	0.4014
		CNAG_05918	F0F1 ATP synthase subunit beta	0.4717
		CNAG_07177	NADH-ubiquinone oxidoreductase kDa subunit	0.5666
		CNAG_06848	predicted protein	0.609
		CNAG_02266	NADH ubiqionone oxidoreductase chain B	0.6142
		CNAG_01586	ATP synthase	0.6401
		CNAG_03298	hypothetical protein	0.6634
		CNAG_06767	ATP synthase delta chain	0.728
		CNAG_01204	ATP synthase subunit 5	0.7356
		CNAG_02485	ATP synthase gamma chain	0.83
	Mitochondrial electron transport, ubiquinol to cytochrome c (GO:0006122)	CNAG_06663	conserved hypothetical protein	7.27e-13
		CNAG_01323	ubiquinol-cytochrome-c reductase	1.16e-11
		CNAG_05633	hypothetical protein	3.12e-10
		CNAG_02315	ubiquinol-cytochrome c reductase iron-sulfur subunit	2.95e-09
		CNAG_05909	electron transporter	1.76e-05
		CNAG_05179	ubiquinol-cytochrome C reductase complex core protein 2	2.27e-05
	Microtubule-based movement (GO:0007018)	CNAG_05752	kinesin	1.39e-05
		CNAG_01840	beta1-tubulin	0.0007864
		CNAG_03787	alpha tubulin	0.002466
		CNAG_03714	microtubule motor protein	0.003094
		CNAG_03453	microtubule motor	0.01183
		CNAG_05894	motor	0.0145
		CNAG_00172	kinesin	0.02525
		CNAG_00682	kinesin	0.05339
		CNAG_06335	kinesin	0.1103
		CNAG_06728	kinesin	0.164
		CNAG_07817	centromeric protein e	0.4911
		CNAG_00257	kinesin family member 21A	0.5906
		CNAG_04948	tubulin beta chain	0.6065
		CNAG_02051	zygotic epidermal enclosure defective protein 4	0.6596
		CNAG_04407	dynein intermediate chain	0.9402
hapX∆ vs WT (low-iron)	ATP synthesis-coupled electron transport (GO:0042773)	CNAG_06663	conserved hypothetical protein	9.2e-15
		CNAG_02315	ubiquinol-cytochrome c reductase iron-sulfur subunit	6.07e-13
		CNAG_04189	succinate dehydrogenase flavoprotein subunit	1.94e-12
		CNAG_03226	succinate dehydrogenase iron-sulfur subunit	3.16e-12
		CNAG_05633	hypothetical protein	4.3e-12
		CNAG_07356	succinate dehydrogenase	7.67e-12
		CNAG_01323	ubiquinol-cytochrome-c reductase	3.71e-11
		CNAG_05909	electron transporter	6.6e-05
		CNAG_05631	NADH-ubiquinone oxidoreductase	0.000102
		CNAG_03629	NADH-ubiquinone oxidoreductase	0.0007437
		CNAG_01287	NADH-ubiquinone oxidoreductase 51 kDa subunit	0.001009
		CNAG_05179	ubiquinol-cytochrome C reductase complex core protein 2	0.003616
		CNAG_02266	NADH ubiqionone oxidoreductase chain B	0.4181
		CNAG_07177	NADH-ubiquinone oxidoreductase kDa subunit	0.481
	ATP synthesis-coupled electron transport (sensu Eukaryota) (GO:0042775)	CNAG_06663	conserved hypothetical protein	9.2e-15
		CNAG_02315	ubiquinol-cytochrome c reductase iron-sulfur subunit	6.07e-13
		CNAG_04189	succinate dehydrogenase flavoprotein subunit	1.94e-12
		CNAG_03226	succinate dehydrogenase iron-sulfur subunit	3.16e-12
		CNAG_05633	hypothetical protein	4.3e-12
		CNAG_07356	succinate dehydrogenase	7.67e-12
		CNAG_01323	ubiquinol-cytochrome-c reductase	3.71e-11
		CNAG_05909	electron transporter	6.6e-05
		CNAG_05631	NADH-ubiquinone oxidoreductase	0.000102
		CNAG_01287	NADH-ubiquinone oxidoreductase 51 kDa subunit	0.001009
		CNAG_05179	ubiquinol-cytochrome C reductase complex core protein 2	0.003616
		CNAG_02266	NADH ubiqionone oxidoreductase chain B	0.4181
		CNAG_07177	NADH-ubiquinone oxidoreductase kDa subunit	0.481
	Siderophore transport (GO:0015891)	CNAG_07751	siderophore iron transporter mirB	1.13e-08
		CNAG_00815	siderochrome-iron uptake transporter	2.6e-06
		CNAG_07519	conserved hypothetical protein	3.45e-06
		CNAG_06761	siderophore-iron transporter Str1	2.43e-05
		CNAG_02083	siderochrome-iron transporter	0.003811
		CNAG_07334	ferric reductase transmembrane component	0.7871
	Karyogamy during conjugation with cellular fusion (GO:0000742)	CNAG_03787	alpha tubulin	1.85e-07
		CNAG_01840	beta1-tubulin	4.17e-07
		CNAG_06443	heat shock protein 70	7.36e-05
		CNAG_04948	tubulin beta chain	0.0197
		CNAG_01347	co-chaperone	0.9549
	Mitochondrial electron transport, ubiquinol to cytochrome c (GO:0006122)	CNAG_06663	conserved hypothetical protein	9.2e-15
		CNAG_02315	ubiquinol-cytochrome c reductase iron-sulfur subunit	6.07e-13
		CNAG_05633	hypothetical protein	4.3e-12
		CNAG_01323	ubiquinol-cytochrome-c reductase	3.71e-11
		CNAG_05909	electron transporter	6.6e-05
		CNAG_05179	ubiquinol-cytochrome C reductase complex core protein 2	0.003616
	Ribosomal large subunit biogenesis (GO:0042273)	CNAG_03789	chromosome 1 open reading frame 33	2.38e-09
		CNAG_01812	ribosome biogenesis protein RLP24	2.45e-06
		CNAG_06318	conserved hypothetical protein	1.7e-05
		CNAG_07511	MKI67 interacting nucleolar phosphoprotein	0.0005922
		CNAG_03624	nucleolar protein	0.0007658
		CNAG_04628	eukaryotic translation initiation factor 6	0.001449
		CNAG_05755	glutathione S-transferase 6	0.002077
		CNAG_06127	TGF beta-inducible nuclear protein 1	0.09671
	Nucleosome assembly (GO:0006334)	CNAG_06746	histone h2b	2.36e-09
		CNAG_00063	conserved hypothetical protein	8.33e-07
		CNAG_05221	histone H2A.4	1.08e-06
		CNAG_06747	histone H2A-1	6.56e-06
		CNAG_01598	conserved hypothetical protein	9.1e-05
		CNAG_06745	histone H3	0.0002184
		CNAG_04168	conserved hypothetical protein	0.00125
		CNAG_04828	histone	0.00141
		CNAG_07807	histone H4	0.1322
		CNAG_06497	microsomal epoxide hydrolase	0.1595
		CNAG_02924	histone H1	0.2218
		CNAG_00718	chromatin assembly complex protein	0.2347
		CNAG_02091	nucleosome assembly protein	0.3816
		CNAG_03950	transcription elongation factor SPT6	0.7125
		CNAG_06235	conserved hypothetical protein	0.7632
	Regulation of transcription from RNA polymerase III promoter (GO:0006359)	CNAG_06544	nonhistone protein 6	3.22e-09
		CNAG_02115	nonhistone protein 6	6.83e-05
		CNAG_02310	casein kinase II beta chain	0.000391
		CNAG_05694	CMGC/CK2 protein kinase	0.0008128
		CNAG_03590	casein kinase II beta chain	0.03793
	rRNA modification (GO:0000154)	CNAG_07864	u3 small nucleolar ribonucleoprotein imp3	3.34e-08
		CNAG_04259	small nucleolar RNP protein	9.66e-06
		CNAG_02209	small nuclear ribonucleoprotein	5.12e-05
		CNAG_04571	"rRNA (adenine-N6,N6-)-dimethyltransferase"	0.0001222
		CNAG_01168	centromere/microtubule binding protein cbf5	0.0002887
		CNAG_04802	ribosomal RNA-processing protein 9	0.001437
		CNAG_07371	snoRNA binding protein	0.002555
		CNAG_07494	U3 small nucleolar ribonucleoprotein	0.007692
		CNAG_06919	methyltransferase	0.02195
		CNAG_02378	nucleolar protein family A member 2	0.2372
	Oxidative phosphorylation (GO:0006119)	CNAG_06663	conserved hypothetical protein	9.2e-15
		CNAG_02315	ubiquinol-cytochrome c reductase iron-sulfur subunit	6.07e-13
		CNAG_04189	succinate dehydrogenase flavoprotein subunit	1.94e-12
		CNAG_03226	succinate dehydrogenase iron-sulfur subunit	3.16e-12
		CNAG_05633	hypothetical protein	4.3e-12
		CNAG_07356	succinate dehydrogenase	7.67e-12
		CNAG_01323	ubiquinol-cytochrome-c reductase	3.71e-11
		CNAG_05909	electron transporter	6.6e-05
		CNAG_05631	NADH-ubiquinone oxidoreductase	0.000102
		CNAG_03629	NADH-ubiquinone oxidoreductase	0.0007437
		CNAG_05918	F0F1 ATP synthase subunit beta	0.0008401
		CNAG_01287	NADH-ubiquinone oxidoreductase 51 kDa subunit	0.001009
		CNAG_05179	ubiquinol-cytochrome C reductase complex core protein 2	0.003616
		CNAG_00894	conserved hypothetical protein	0.006054
		CNAG_01586	ATP synthase	0.009755
		CNAG_06848	predicted protein	0.01683
		CNAG_07487	structural molecule	0.05709
		CNAG_01204	ATP synthase subunit 5	0.0819
		CNAG_06767	ATP synthase delta chain	0.1807
		CNAG_02485	ATP synthase gamma chain	0.3702
		CNAG_02266	NADH ubiqionone oxidoreductase chain B	0.4181
		CNAG_07177	NADH-ubiquinone oxidoreductase kDa subunit	0.481
		CNAG_03298	hypothetical protein	0.5397
		CNAG_05750	ATPase alpha subunit	0.6651
		CNAG_02762	conserved hypothetical protein	0.9201
	Electron transport (GO:0006118)	CNAG_06663	conserved hypothetical protein	9.2e-15
		CNAG_02315	ubiquinol-cytochrome c reductase iron-sulfur subunit	6.07e-13
		CNAG_04189	succinate dehydrogenase flavoprotein subunit	1.94e-12
		CNAG_03226	succinate dehydrogenase iron-sulfur subunit	3.16e-12
		CNAG_05633	hypothetical protein	4.3e-12
		CNAG_07356	succinate dehydrogenase	7.67e-12
		CNAG_01323	ubiquinol-cytochrome-c reductase	3.71e-11
		CNAG_00716	electron carrier	3.21e-06
		CNAG_05909	electron transporter	6.6e-05
		CNAG_05631	NADH-ubiquinone oxidoreductase	0.000102
		CNAG_03629	NADH-ubiquinone oxidoreductase	0.0007437
		CNAG_01080	hydroxyacid oxidase	0.0008395
		CNAG_01287	NADH-ubiquinone oxidoreductase 51 kDa subunit	0.001009
		CNAG_01229	L-mandelate dehydrogenase	0.001283
		CNAG_05179	ubiquinol-cytochrome C reductase complex core protein 2	0.003616
		CNAG_05318	L-mandelate dehydrogenase	0.004096
		CNAG_05169	cytochrome b2	0.004337
		CNAG_06012	NADH-cytochrome b5 reductase	0.04628
		CNAG_07480	cytochrome b5 reductase	0.0611
		CNAG_05113	aldehyde dehydrogenase	0.2019
		CNAG_03666	acyl-CoA dehydrogenase	0.2599
		CNAG_06628	aldehyde dehydrogenase	0.2927
		CNAG_03663	L-lactate dehydrogenase	0.3183
		CNAG_05462	cytochrome-b5 reductase	0.3362
		CNAG_02266	NADH ubiqionone oxidoreductase chain B	0.4181
		CNAG_07177	NADH-ubiquinone oxidoreductase kDa subunit	0.481
		CNAG_05258	glucose-methanol-choline oxidoreductase	0.495
		CNAG_01078	aldehyde dehydrogenase	0.5489
		CNAG_04521	oxidoreductase	0.8183
		CNAG_05461	cytochrome b2	0.8737
	Iron ion transport (GO:0006826)	CNAG_07751	siderophore iron transporter mirB	1.13e-08
		CNAG_02959	high-affinity iron permease CaFTR1	4.68e-07
		CNAG_00815	siderochrome-iron uptake transporter	2.6e-06
		CNAG_07519	conserved hypothetical protein	3.45e-06
		CNAG_06761	siderophore-iron transporter Str1	2.43e-05
		CNAG_03694	iron ion transporter	0.0001266
		CNAG_06821	ferric reductase transmembrane component 4	0.0002878
		CNAG_04293	vacuolar protein sorting 41	0.002905
		CNAG_02083	siderochrome-iron transporter	0.003811
		CNAG_07865	ferro-O2-oxidoreductase	0.006131
		CNAG_02958	ferroxidase	0.1254
		CNAG_06326	conserved hypothetical protein	0.1354
		CNAG_03465	laccase	0.4219
		CNAG_03498	metalloreductase	0.5782
		CNAG_06242	high-affinity iron permease CaFTR1	0.7689
		CNAG_07334	ferric reductase transmembrane component	0.7871
		CNAG_06241	acidic laccase	0.8712
cir1∆ vs WT (low-iron)	Siderophore transport (GO:0015891)	CNAG_00815	siderochrome-iron uptake transporter	5.04e-11
		CNAG_02083	siderochrome-iron transporter	5.06e-07
		CNAG_07334	ferric reductase transmembrane component	0.0002918
		CNAG_07519	conserved hypothetical protein	0.001154
		CNAG_06761	siderophore-iron transporter Str1	0.1312
		CNAG_07751	siderophore iron transporter mirB	0.9564
	High-affinity iron ion transport (GO:0006827)	CNAG_02959	high-affinity iron permease CaFTR1	8.08e-13
		CNAG_03465	laccase	1.98e-10
		CNAG_03694	iron ion transporter	1.29e-05
		CNAG_04293	vacuolar protein sorting 41	0.001648
		CNAG_06242	high-affinity iron permease CaFTR1	0.5635
		CNAG_07865	ferro-O2-oxidoreductase	0.8125
	Iron ion transport (GO:0006826)	CNAG_02959	high-affinity iron permease CaFTR1	8.08e-13
		CNAG_00815	siderochrome-iron uptake transporter	5.04e-11
		CNAG_03465	laccase	1.98e-10
		CNAG_02083	siderochrome-iron transporter	5.06e-07
		CNAG_06241	acidic laccase	7.34e-07
		CNAG_03694	iron ion transporter	1.29e-05
		CNAG_07334	ferric reductase transmembrane component	0.0002918
		CNAG_07519	conserved hypothetical protein	0.001154
		CNAG_04293	vacuolar protein sorting 41	0.001648
		CNAG_06821	ferric reductase transmembrane component 4	0.02074
		CNAG_03498	metalloreductase	0.09868
		CNAG_06761	siderophore-iron transporter Str1	0.1312
		CNAG_02958	ferroxidase	0.3332
		CNAG_06242	high-affinity iron permease CaFTR1	0.5635
		CNAG_06326	conserved hypothetical protein	0.634
		CNAG_07865	ferro-O2-oxidoreductase	0.8125
		CNAG_07751	siderophore iron transporter mirB	0.9564
	Processing of 20S pre-RNA (GO:0030490)	CNAG_07864	u3 small nucleolar ribonucleoprotein imp3	4.04e-11
		CNAG_07439	WD-repeat protein	2.21e-07
		CNAG_06948	bystin-family protein	4.14e-07
		CNAG_06535	conserved hypothetical protein	6.45e-06
		CNAG_04770	nucleolar essential protein 1	1.92e-05
		CNAG_01146	pre-rRNA processing protein Utp22	4.16e-05
		CNAG_03602	conserved hypothetical protein	0.0001203
		CNAG_06919	methyltransferase	0.0001563
		CNAG_00640	40s ribosomal protein	0.0001994
		CNAG_01729	DEAH box polypeptide 37	0.001056
		CNAG_05101	WD-repeat protein	0.001088
		CNAG_07494	U3 small nucleolar ribonucleoprotein	0.001282
		CNAG_07466	WD repeat-containing protein 46	0.001448
		CNAG_03435	snRNP subunit	0.002025
		CNAG_02209	small nuclear ribonucleoprotein	0.002571
		CNAG_03624	nucleolar protein	0.003712
		CNAG_05151	u3 small nucleolar RNA-associated protein 11	0.005786
		CNAG_02982	U3 small nucleolar RNA-associated protein 13	0.01167
		CNAG_04802	ribosomal RNA-processing protein 9	0.0138
		CNAG_04370	U3 small nucleolar RNA-associated protein 10	0.0142
		CNAG_07657	nucleolar complex protein 4	0.01688
		CNAG_02437	ribosomal RNA processing protein RRP5	0.03417
		CNAG_07371	snoRNA binding protein	0.04564
		CNAG_03124	WD repeat protein	0.07914
		CNAG_03820	nucleolar protein 14	0.08903
		CNAG_00775	kda trp-asp repeats containing protein	0.0903
		CNAG_04044	U3 snoRNP protein	0.09454
		CNAG_03293	conserved hypothetical protein	0.1165
		CNAG_06454	atypical/RIO protein kinase	0.1197
		CNAG_05571	conserved hypothetical protein	0.5164
		CNAG_06469	phospholipid-translocating ATPase	0.7318
	rRNA metabolism (GO:0016072)	CNAG_07864	u3 small nucleolar ribonucleoprotein imp3	4.04e-11
		CNAG_07439	WD-repeat protein	2.21e-07
		CNAG_06948	bystin-family protein	4.14e-07
		CNAG_03762	RNA methyltransferase	5.29e-07
		CNAG_06741	DEAD box RNA helicase	1.71e-06
		CNAG_06126	conserved hypothetical protein	3.56e-06
		CNAG_03513	conserved hypothetical protein	4.57e-06
		CNAG_06535	conserved hypothetical protein	6.45e-06
		CNAG_04770	nucleolar essential protein 1	1.92e-05
		CNAG_04072	cytosolic large ribosomal subunit protein	3.3e-05
		CNAG_01146	pre-rRNA processing protein Utp22	4.16e-05
		CNAG_03789	chromosome 1 open reading frame 33	4.21e-05
		CNAG_03975	eukaryotic ribosome biogenesis protein 1	6.4e-05
		CNAG_06367	conserved hypothetical protein	7.91e-05
		CNAG_01236	Ebp2p	0.0001034
		CNAG_03602	conserved hypothetical protein	0.0001203
		CNAG_06919	methyltransferase	0.0001563
		CNAG_00232	60s ribosomal protein l30-1	0.0001699
		CNAG_00640	40s ribosomal protein	0.0001994
		CNAG_02720	GTP-binding protein	0.0003452
		CNAG_01437	ribosomal RNA assembly protein mis3	0.000396
		CNAG_03246	RNA-3'-phosphate cyclase	0.000966
		CNAG_01729	DEAH box polypeptide 37	0.001056
		CNAG_05101	WD-repeat protein	0.001088
		CNAG_07494	U3 small nucleolar ribonucleoprotein	0.001282
		CNAG_07466	WD repeat-containing protein 46	0.001448
		CNAG_01132	conserved hypothetical protein	0.001608
		CNAG_02960	MipD	0.001974
		CNAG_03435	snRNP subunit	0.002025
		CNAG_02209	small nuclear ribonucleoprotein	0.002571
		CNAG_01398	ATP-dependent RNA helicase DOB1	0.0033
		CNAG_03624	nucleolar protein	0.003712
		CNAG_02502	ATP-dependent RNA helicase DBP3	0.004221
		CNAG_00603	pre-rRNA-processing protein PNO1	0.005203
		CNAG_05151	u3 small nucleolar RNA-associated protein 11	0.005786
		CNAG_04571	"rRNA (adenine-N6,N6-)-dimethyltransferase"	0.006585
		CNAG_01715	GTP binding protein	0.007756
		CNAG_04259	small nucleolar RNP protein	0.01017
		CNAG_06472	nucleolar protein 4	0.01135
		CNAG_02982	U3 small nucleolar RNA-associated protein 13	0.01167
		CNAG_04802	ribosomal RNA-processing protein 9	0.0138
		CNAG_04370	U3 small nucleolar RNA-associated protein 10	0.0142
		CNAG_07657	nucleolar complex protein 4	0.01688
		CNAG_04062	WD repeat-containing protein	0.01805
		CNAG_06881	shwachman-Bodian-Diamond syndrome	0.01994
		CNAG_06206	ATP-dependent RNA helicase DBP9	0.02216
		CNAG_07362	single-stranded DNA binding protein	0.0232
		CNAG_02437	ribosomal RNA processing protein RRP5	0.03417
		CNAG_01755	conserved hypothetical protein	0.03463
		CNAG_03724	nucleolar protein	0.03542
		CNAG_01693	exosome complex exonuclease rrp45	0.03947
		CNAG_04628	eukaryotic translation initiation factor 6	0.04389
		CNAG_07371	snoRNA binding protein	0.04564
		CNAG_05360	ATP-dependent RNA helicase MAK5	0.0625
		CNAG_04298	AD24	0.07221
		CNAG_03124	WD repeat protein	0.07914
		CNAG_03820	nucleolar protein 14	0.08903
		CNAG_00775	kda trp-asp repeats containing protein	0.0903
		CNAG_04044	U3 snoRNP protein	0.09454
		CNAG_02773	PM-scl autoantigen	0.09976
		CNAG_05535	conserved hypothetical protein	0.09976
		CNAG_03300	RRP1B protein	0.105
		CNAG_00089	exosome complex exonuclease rrp4	0.109
		CNAG_03293	conserved hypothetical protein	0.1165
		CNAG_06454	atypical/RIO protein kinase	0.1197
		CNAG_01104	conserved hypothetical protein	0.1365
		CNAG_02328	ribosome biogenesis protein TSR1	0.1412
		CNAG_01197	ran GTPase activator	0.1614
		CNAG_01140	ATP-dependent RNA helicase DRS1	0.1641
		CNAG_01791	coiled-coil protein	0.1664
		CNAG_01548	DEAD box polypeptide 48	0.191
		CNAG_03706	serine/threonine-protein phosphatase PP1	0.2202
		CNAG_01141	3'-5'-exoribonuclease	0.2223
		CNAG_01168	centromere/microtubule binding protein cbf5	0.2432
		CNAG_02378	nucleolar protein family A member 2	0.2427
		CNAG_01033	exosome 3'->5 exonuclease subunit ski4	0.2799
		CNAG_03001	rRNA primary transcript binding protein	0.3023
		CNAG_00166	ATP-dependent RNA helicase DBP8	0.3556
		CNAG_00557	conserved hypothetical protein	0.3758
		CNAG_01917	conserved hypothetical protein	0.4201
		CNAG_07855	midasin	0.441
		CNAG_06273	Rrs1 protein	0.4908
		CNAG_04070	exonuclease	0.499
		CNAG_07416	exosome component Rrp41	0.5061
		CNAG_05571	conserved hypothetical protein	0.5164
		CNAG_05848	rRNA primary transcript binding protein	0.5271
		CNAG_04002	Hob3p	0.5447
		CNAG_03414	conserved hypothetical protein	0.5695
		CNAG_05797	5'-3' exoribonuclease 2	0.5775
		CNAG_02901	glycine rich protein	0.6164
		CNAG_02175	exonuclease II Exo2	0.6169
		CNAG_06469	phospholipid-translocating ATPase	0.7318
		CNAG_00940	mitotic control protein dis3	0.7361
		CNAG_00781	conserved hypothetical protein	0.7461
		CNAG_05822	enzyme regulator	0.9593
		CNAG_04451	ribonucleases P/MRP protein subunit	0.9652
		CNAG_00705	RuvB-like helicase 2	0.9753
	rRNA processing (GO:0006364)	CNAG_07864	u3 small nucleolar ribonucleoprotein imp3	4.04e-11
		CNAG_07439	WD-repeat protein	2.21e-07
		CNAG_06948	bystin-family protein	4.14e-07
		CNAG_03762	RNA methyltransferase	5.29e-07
		CNAG_06741	DEAD box RNA helicase	1.71e-06
		CNAG_06126	conserved hypothetical protein	3.56e-06
		CNAG_03513	conserved hypothetical protein	4.57e-06
		CNAG_06535	conserved hypothetical protein	6.45e-06
		CNAG_04770	nucleolar essential protein 1	1.92e-05
		CNAG_04072	cytosolic large ribosomal subunit protein	3.3e-05
		CNAG_01146	pre-rRNA processing protein Utp22	4.16e-05
		CNAG_03789	chromosome 1 open reading frame 33	4.21e-05
		CNAG_03975	eukaryotic ribosome biogenesis protein 1	6.4e-05
		CNAG_06367	conserved hypothetical protein	7.91e-05
		CNAG_01236	Ebp2p	0.0001034
		CNAG_03602	conserved hypothetical protein	0.0001203
		CNAG_06919	methyltransferase	0.0001563
		CNAG_00232	60s ribosomal protein l30-1	0.0001699
		CNAG_00640	40s ribosomal protein	0.0001994
		CNAG_02720	GTP-binding protein	0.0003452
		CNAG_01437	ribosomal RNA assembly protein mis3	0.000396
		CNAG_03246	RNA-3'-phosphate cyclase	0.000966
		CNAG_01729	DEAH box polypeptide 37	0.001056
		CNAG_05101	WD-repeat protein	0.001088
		CNAG_07494	U3 small nucleolar ribonucleoprotein	0.001282
		CNAG_07466	WD repeat-containing protein 46	0.001448
		CNAG_01132	conserved hypothetical protein	0.001608
		CNAG_02960	MipD	0.001974
		CNAG_03435	snRNP subunit	0.002025
		CNAG_02209	small nuclear ribonucleoprotein	0.002571
		CNAG_01398	ATP-dependent RNA helicase DOB1	0.0033
		CNAG_03624	nucleolar protein	0.003712
		CNAG_02502	ATP-dependent RNA helicase DBP3	0.004221
		CNAG_00603	pre-rRNA-processing protein PNO1	0.005203
		CNAG_05151	u3 small nucleolar RNA-associated protein 11	0.005786
		CNAG_04571	"rRNA (adenine-N6,N6-)-dimethyltransferase"	0.006585
		CNAG_01715	GTP binding protein	0.007756
		CNAG_04259	small nucleolar RNP protein	0.01017
		CNAG_06472	nucleolar protein 4	0.01135
		CNAG_02982	U3 small nucleolar RNA-associated protein 13	0.01167
		CNAG_04802	ribosomal RNA-processing protein 9	0.0138
		CNAG_04370	U3 small nucleolar RNA-associated protein 10	0.0142
		CNAG_07657	nucleolar complex protein 4	0.01688
		CNAG_04062	WD repeat-containing protein	0.01805
		CNAG_06881	shwachman-Bodian-Diamond syndrome	0.01994
		CNAG_06206	ATP-dependent RNA helicase DBP9	0.02216
		CNAG_07362	single-stranded DNA binding protein	0.0232
		CNAG_02437	ribosomal RNA processing protein RRP5	0.03417
		CNAG_01755	conserved hypothetical protein	0.03463
		CNAG_03724	nucleolar protein	0.03542
		CNAG_01693	exosome complex exonuclease rrp45	0.03947
		CNAG_04628	eukaryotic translation initiation factor 6	0.04389
		CNAG_07371	snoRNA binding protein	0.04564
		CNAG_05360	ATP-dependent RNA helicase MAK5	0.0625
		CNAG_04298	AD24	0.07221
		CNAG_03124	WD repeat protein	0.07914
		CNAG_03820	nucleolar protein 14	0.08903
		CNAG_00775	kda trp-asp repeats containing protein	0.0903
		CNAG_04044	U3 snoRNP protein	0.09454
		CNAG_02773	PM-scl autoantigen	0.09976
		CNAG_05535	conserved hypothetical protein	0.09976
		CNAG_03300	RRP1B protein	0.105
		CNAG_00089	exosome complex exonuclease rrp4	0.109
		CNAG_03293	conserved hypothetical protein	0.1165
		CNAG_06454	atypical/RIO protein kinase	0.1197
		CNAG_01104	conserved hypothetical protein	0.1365
		CNAG_02328	ribosome biogenesis protein TSR1	0.1412
		CNAG_01140	ATP-dependent RNA helicase DRS1	0.1641
		CNAG_01791	coiled-coil protein	0.1664
		CNAG_01548	DEAD box polypeptide 48	0.191
		CNAG_03706	serine/threonine-protein phosphatase PP1	0.2202
		CNAG_01141	3'-5'-exoribonuclease	0.2223
		CNAG_02378	nucleolar protein family A member 2	0.2427
		CNAG_01168	centromere/microtubule binding protein cbf5	0.2432
		CNAG_01033	exosome 3'->5 exonuclease subunit ski4	0.2799
		CNAG_03001	rRNA primary transcript binding protein	0.3023
		CNAG_00166	ATP-dependent RNA helicase DBP8	0.3556
		CNAG_00557	conserved hypothetical protein	0.3758
		CNAG_01917	conserved hypothetical protein	0.4201
		CNAG_07855	midasin	0.441
		CNAG_06273	Rrs1 protein	0.4908
		CNAG_04070	exonuclease	0.499
		CNAG_07416	exosome component Rrp41	0.5061
		CNAG_05571	conserved hypothetical protein	0.5164
		CNAG_05848	rRNA primary transcript binding protein	0.5271
		CNAG_04002	Hob3p	0.5447
		CNAG_03414	conserved hypothetical protein	0.5695
		CNAG_05797	5'-3' exoribonuclease 2	0.5775
		CNAG_02901	glycine rich protein	0.6164
		CNAG_02175	exonuclease II Exo2	0.6169
		CNAG_06469	phospholipid-translocating ATPase	0.7318
		CNAG_00940	mitotic control protein dis3	0.7361
		CNAG_00781	conserved hypothetical protein	0.7461
		CNAG_05822	enzyme regulator	0.9593
		CNAG_04451	ribonucleases P/MRP protein subunit	0.9652
		CNAG_00705	RuvB-like helicase 2	0.9753
	Ribosome assembly (GO:0042255)	CNAG_02382	ribosome biogenesis protein BRX1	2.27e-08
		CNAG_04114	40S ribosomal protein S0	8.62e-07
		CNAG_06741	DEAD box RNA helicase	1.71e-06
		CNAG_02928	60s ribosomal protein l5-b	1.88e-06
		CNAG_03513	conserved hypothetical protein	4.57e-06
		CNAG_03053	ribosomal protein L23a	2.13e-05
		CNAG_07839	60s ribosomal protein l11	2.55e-05
		CNAG_04072	cytosolic large ribosomal subunit protein	3.3e-05
		CNAG_05904	ribosomal protein S14	6.69e-05
		CNAG_01480	60S ribosomal protein L12	0.0001075
		CNAG_06919	methyltransferase	0.0001563
		CNAG_01181	ribosomal chaperone	0.0001784
		CNAG_03739	ribosomal L10 protein	0.0003679
		CNAG_07878	nucleolar complex protein 2	0.0006557
		CNAG_02960	MipD	0.001974
		CNAG_01679	conserved hypothetical protein	0.00221
		CNAG_02502	ATP-dependent RNA helicase DBP3	0.004221
		CNAG_01170	conserved hypothetical protein	0.006323
		CNAG_01715	GTP binding protein	0.007756
		CNAG_00672	ribosomal protein S11	0.01016
		CNAG_06206	ATP-dependent RNA helicase DBP9	0.02216
		CNAG_07362	single-stranded DNA binding protein	0.0232
		CNAG_04628	eukaryotic translation initiation factor 6	0.04389
		CNAG_05360	ATP-dependent RNA helicase MAK5	0.0625
		CNAG_04365	ribosome biogenesis protein	0.1001
		CNAG_02827	ribosomal chaperone	0.1288
		CNAG_01140	ATP-dependent RNA helicase DRS1	0.1641
		CNAG_01791	coiled-coil protein	0.1664
		CNAG_06684	pre-rRNA-processing protein IPI3	0.1673
		CNAG_00822	ribosome biogenesis protein Sqt1	0.1811
		CNAG_02234	60S ribosomal protein L6	0.2033
		CNAG_02672	RNA binding protein	0.2226
		CNAG_01709	translation initiation factor	0.3148
		CNAG_03810	mitochondrial ribosomal protein L23	0.43
		CNAG_07855	midasin	0.441
		CNAG_01593	rRNA binding protein	0.4707
		CNAG_01884	large subunit ribosomal protein L3	0.5111
		CNAG_07537	mitochondrial GTPase 1	0.5135
		CNAG_03577	L10e protein	0.5587
		CNAG_03414	conserved hypothetical protein	0.5695
		CNAG_03779	ribosomal protein L4	0.6044
	Ribosomal small subunit assembly and maintenance (GO:0000028)	CNAG_04114	40S ribosomal protein S0	8.62e-07
		CNAG_03513	conserved hypothetical protein	4.57e-06
		CNAG_05904	ribosomal protein S14	6.69e-05
		CNAG_01181	ribosomal chaperone	0.0001784
		CNAG_01679	conserved hypothetical protein	0.00221
		CNAG_01170	conserved hypothetical protein	0.006323
		CNAG_00672	ribosomal protein S11	0.01016
		CNAG_07362	single-stranded DNA binding protein	0.0232
		CNAG_02827	ribosomal chaperone	0.1288
hap3∆ vs WT (FeCl3)	ATP synthesis-coupled electron transport (GO:0042773)	CNAG_04189	succinate dehydrogenase flavoprotein subunit	0.0002009
		CNAG_03226	succinate dehydrogenase iron-sulfur subunit	0.007024
		CNAG_07356	succinate dehydrogenase	0.01346
		CNAG_03629	NADH-ubiquinone oxidoreductase	0.01613
		CNAG_01287	NADH-ubiquinone oxidoreductase 51 kDa subunit	0.02021
		CNAG_05633	hypothetical protein	0.02126
		CNAG_06663	conserved hypothetical protein	0.02479
		CNAG_05179	ubiquinol-cytochrome C reductase complex core protein 2	0.03308
		CNAG_01323	ubiquinol-cytochrome-c reductase	0.05705
		CNAG_05909	electron transporter	0.0976
		CNAG_05631	NADH-ubiquinone oxidoreductase	0.3036
		CNAG_02315	ubiquinol-cytochrome c reductase iron-sulfur subunit	0.3806
		CNAG_02266	NADH ubiqionone oxidoreductase chain B	0.6701
		CNAG_07177	NADH-ubiquinone oxidoreductase kDa subunit	0.8325
	ATP synthesis-coupled electron transport (sensu Eukaryota) (GO:0042775)	CNAG_04189	succinate dehydrogenase flavoprotein subunit	0.0002009
		CNAG_03226	succinate dehydrogenase iron-sulfur subunit	0.007024
		CNAG_07356	succinate dehydrogenase	0.01346
		CNAG_01287	NADH-ubiquinone oxidoreductase 51 kDa subunit	0.02021
		CNAG_05633	hypothetical protein	0.02126
		CNAG_06663	conserved hypothetical protein	0.02479
		CNAG_05179	ubiquinol-cytochrome C reductase complex core protein 2	0.03308
		CNAG_01323	ubiquinol-cytochrome-c reductase	0.05705
		CNAG_05909	electron transporter	0.0976
		CNAG_05631	NADH-ubiquinone oxidoreductase	0.3036
		CNAG_02315	ubiquinol-cytochrome c reductase iron-sulfur subunit	0.3806
		CNAG_02266	NADH ubiqionone oxidoreductase chain B	0.6701
		CNAG_07177	NADH-ubiquinone oxidoreductase kDa subunit	0.8325
	Mitochondrial electron transport, ubiquinol to cytochrome c (GO:0006122)	CNAG_05633	hypothetical protein	0.02126
		CNAG_06663	conserved hypothetical protein	0.02479
		CNAG_05179	ubiquinol-cytochrome C reductase complex core protein 2	0.03308
		CNAG_01323	ubiquinol-cytochrome-c reductase	0.05705
		CNAG_05909	electron transporter	0.0976
		CNAG_02315	ubiquinol-cytochrome c reductase iron-sulfur subunit	0.3806
	Oxidative phosphorylation (GO:0006119)	CNAG_04189	succinate dehydrogenase flavoprotein subunit	0.0002009
		CNAG_03226	succinate dehydrogenase iron-sulfur subunit	0.007024
		CNAG_07356	succinate dehydrogenase	0.01346
		CNAG_03629	NADH-ubiquinone oxidoreductase	0.01613
		CNAG_01287	NADH-ubiquinone oxidoreductase 51 kDa subunit	0.02021
		CNAG_05633	hypothetical protein	0.02126
		CNAG_06663	conserved hypothetical protein	0.02479
		CNAG_05179	ubiquinol-cytochrome C reductase complex core protein 2	0.03308
		CNAG_01586	ATP synthase	0.04372
		CNAG_01323	ubiquinol-cytochrome-c reductase	0.05705
		CNAG_05909	electron transporter	0.0976
		CNAG_00894	conserved hypothetical protein	0.2207
		CNAG_02485	ATP synthase gamma chain	0.2248
		CNAG_05918	F0F1 ATP synthase subunit beta	0.2587
		CNAG_05631	NADH-ubiquinone oxidoreductase	0.3036
		CNAG_06767	ATP synthase delta chain	0.3626
		CNAG_02315	ubiquinol-cytochrome c reductase iron-sulfur subunit	0.3806
		CNAG_06848	predicted protein	0.4833
		CNAG_02762	conserved hypothetical protein	0.5963
		CNAG_02266	NADH ubiqionone oxidoreductase chain B	0.6701
		CNAG_07487	structural molecule	0.7222
		CNAG_03298	hypothetical protein	0.7749
		CNAG_05750	ATPase alpha subunit	0.78
		CNAG_01204	ATP synthase subunit 5	0.7813
		CNAG_07177	NADH-ubiquinone oxidoreductase kDa subunit	0.8325
hapX∆ vs WT (FeCl3)	Karyogamy during conjugation with cellular fusion (GO:0000742)	CNAG_03787	alpha tubulin	0.0004438
		CNAG_01840	beta1-tubulin	0.0009679
		CNAG_06443	heat shock protein 70	0.001172
		CNAG_01347	co-chaperone	0.1058
		CNAG_04948	tubulin beta chain	0.2332
	Serine family amino acid catabolism (GO:0009071)	CNAG_06913	L-serine ammonia-lyase	3.72e-07
		CNAG_00389	mitochondrial protein	3.88e-07
		CNAG_07004	LPD1	0.0007195
		CNAG_02307	L-serine ammonia-lyase	0.4493
		CNAG_02818	aminomethyltransferase	0.5141
cir1∆ vs WT (FeCl3)	Iron ion transport (GO:0006826)	CNAG_02959	high-affinity iron permease CaFTR1	6.54e-14
		CNAG_00815	siderochrome-iron uptake transporter	4.81e-11
		CNAG_03465	laccase	8.03e-09
		CNAG_03694	iron ion transporter	8.71e-07
		CNAG_02083	siderochrome-iron transporter	1.71e-05
		CNAG_06241	acidic laccase	0.0002154
		CNAG_07519	conserved hypothetical protein	0.01045
		CNAG_04293	vacuolar protein sorting 41	0.0108
		CNAG_02958	ferroxidase	0.01091
		CNAG_03498	metalloreductase	0.01287
		CNAG_07334	ferric reductase transmembrane component	0.02615
		CNAG_06761	siderophore-iron transporter Str1	0.1191
		CNAG_07751	siderophore iron transporter mirB	0.1316
		CNAG_06326	conserved hypothetical protein	0.4992
		CNAG_06821	ferric reductase transmembrane component 4	0.6712
		CNAG_06242	high-affinity iron permease CaFTR1	0.7035
		CNAG_07865	ferro-O2-oxidoreductase	0.9695
hap3∆ vs WT (hemin)	Nil
hapX∆ vs WT (hemin)	Karyogamy during conjugation with cellular fusion (GO:0000742)	CNAG_01840	beta1-tubulin	1.77e-06
		CNAG_03787	alpha tubulin	6.45e-05
		CNAG_06443	heat shock protein 70	0.0003622
		CNAG_04948	tubulin beta chain	0.006087
		CNAG_01347	co-chaperone	0.1876
	Serine family amino acid catabolism (GO:0009071)	CNAG_06913	L-serine ammonia-lyase	9.07e-11
		CNAG_07004	LPD1	7.64e-05
		CNAG_00389	mitochondrial protein	0.0002328
		CNAG_02307	L-serine ammonia-lyase	0.3031
		CNAG_02818	aminomethyltransferase	0.5297
	Transcription from RNA polymerase III promoter (GO:0006383)	CNAG_05535	conserved hypothetical protein	0.0001017
		CNAG_01179	RPA42	0.0002842
		CNAG_06544	nonhistone protein 6	0.002113
		CNAG_03636	DNA-directed RNA polymerase	0.00496
		CNAG_02310	casein kinase II beta chain	0.005444
		CNAG_03590	casein kinase II beta chain	0.008496
		CNAG_02115	nonhistone protein 6	0.009366
		CNAG_04728	conserved hypothetical protein	0.01438
		CNAG_05694	CMGC/CK2 protein kinase	0.01554
		CNAG_04372	DNA-directed RNA polymerase I	0.0521
		CNAG_05442	general RNA polymerase II transcription factor	0.09261
		CNAG_06641	DNA-directed RNA polymerase III 34 kda polypeptide	0.1189
		CNAG_02520	conserved hypothetical protein	0.2798
		CNAG_06734	predicted protein	0.5484
		CNAG_05936	DNA-directed RNA polymerase III largest subunit	0.683
		CNAG_03129	transcription factor iiia	0.9054
	Retrograde transport, Golgi to ER (GO:0006890)	CNAG_03554	coatomer alpha subunit	0.0001009
		CNAG_01414	ARCN1 protein	0.0001628
		CNAG_04913	integral membrane protein sed5	0.000617
		CNAG_04074	coatomer beta' subunit	0.001674
		CNAG_01274	coatomer subunit gamma	0.00174
		CNAG_01211	conserved hypothetical protein	0.006238
		CNAG_07029	vesicle-associated membrane protein 712	0.01246
		CNAG_05050	ARF GTPase activator	0.1263
		CNAG_04089	coatomer zeta subunit	0.2011
		CNAG_05314	ARF GTPase activator	0.548
cir1∆ vs WT (hemin)	Iron ion transport (GO:0006826)	CNAG_02959	high-affinity iron permease CaFTR1	1.03e-18
		CNAG_03465	laccase	2.54e-08
		CNAG_00815	siderochrome-iron uptake transporter	1.6e-06
		CNAG_03498	metalloreductase	0.0003152
		CNAG_02083	siderochrome-iron transporter	0.0009622
		CNAG_03694	iron ion transporter	0.004843
		CNAG_06241	acidic laccase	0.0141
		CNAG_02958	ferroxidase	0.01921
		CNAG_07751	siderophore iron transporter mirB	0.01933
		CNAG_07334	ferric reductase transmembrane component	0.03909
		CNAG_04293	vacuolar protein sorting 41	0.2658
		CNAG_07519	conserved hypothetical protein	0.3351
		CNAG_06326	conserved hypothetical protein	0.3429
		CNAG_06821	ferric reductase transmembrane component 4	0.6542
		CNAG_07865	ferro-O2-oxidoreductase	0.7943
		CNAG_06761	siderophore-iron transporter Str1	0.9306
		CNAG_06242	high-affinity iron permease CaFTR1	0.9831
	Mitochondrial electron transport, ubiquinol to cytochrome c (GO:0006122)	CNAG_01323	ubiquinol-cytochrome-c reductase	5.2e-06
		CNAG_05633	hypothetical protein	8.36e-05
		CNAG_02315	ubiquinol-cytochrome c reductase iron-sulfur subunit	0.002492
		CNAG_05179	ubiquinol-cytochrome C reductase complex core protein 2	0.003521
		CNAG_06663	conserved hypothetical protein	0.0339
		CNAG_05909	electron transporter	0.1317
hap3∆ vs WT (transferrin)	ATP synthesis-coupled electron transport (GO:0042773)	CNAG_03226	succinate dehydrogenase iron-sulfur subunit	3.49e-07
		CNAG_04189	succinate dehydrogenase flavoprotein subunit	1.46e-06
		CNAG_06663	conserved hypothetical protein	3.21e-05
		CNAG_01323	ubiquinol-cytochrome-c reductase	0.0001881
		CNAG_03629	NADH-ubiquinone oxidoreductase	0.0002536
		CNAG_07356	succinate dehydrogenase	0.0003054
		CNAG_05909	electron transporter	0.0003988
		CNAG_02315	ubiquinol-cytochrome c reductase iron-sulfur subunit	0.001502
		CNAG_05633	hypothetical protein	0.001611
		CNAG_05631	NADH-ubiquinone oxidoreductase	0.007189
		CNAG_05179	ubiquinol-cytochrome C reductase complex core protein 2	0.01147
		CNAG_01287	NADH-ubiquinone oxidoreductase 51 kDa subunit	0.04754
		CNAG_02266	NADH ubiqionone oxidoreductase chain B	0.5726
		CNAG_07177	NADH-ubiquinone oxidoreductase kDa subunit	0.7997
	ATP synthesis-coupled electron transport (sensu Eukaryota) (GO:0042775)	CNAG_03226	succinate dehydrogenase iron-sulfur subunit	3.49e-07
		CNAG_04189	succinate dehydrogenase flavoprotein subunit	1.46e-06
		CNAG_06663	conserved hypothetical protein	3.21e-05
		CNAG_01323	ubiquinol-cytochrome-c reductase	0.0001881
		CNAG_07356	succinate dehydrogenase	0.0003054
		CNAG_05909	electron transporter	0.0003988
		CNAG_02315	ubiquinol-cytochrome c reductase iron-sulfur subunit	0.001502
		CNAG_05633	hypothetical protein	0.001611
		CNAG_05631	NADH-ubiquinone oxidoreductase	0.007189
		CNAG_05179	ubiquinol-cytochrome C reductase complex core protein 2	0.01147
		CNAG_01287	NADH-ubiquinone oxidoreductase 51 kDa subunit	0.04754
		CNAG_02266	NADH ubiqionone oxidoreductase chain B	0.5726
		CNAG_07177	NADH-ubiquinone oxidoreductase kDa subunit	0.7997
	Electron transport (GO:0006118)	CNAG_03226	succinate dehydrogenase iron-sulfur subunit	3.49e-07
		CNAG_04189	succinate dehydrogenase flavoprotein subunit	1.46e-06
		CNAG_06663	conserved hypothetical protein	3.21e-05
		CNAG_01323	ubiquinol-cytochrome-c reductase	0.0001881
		CNAG_03629	NADH-ubiquinone oxidoreductase	0.0002536
		CNAG_07356	succinate dehydrogenase	0.0003054
		CNAG_05909	electron transporter	0.0003988
		CNAG_02315	ubiquinol-cytochrome c reductase iron-sulfur subunit	0.001502
		CNAG_05633	hypothetical protein	0.001611
		CNAG_00716	electron carrier	0.004828
		CNAG_05631	NADH-ubiquinone oxidoreductase	0.007189
		CNAG_03663	L-lactate dehydrogenase	0.01151
		CNAG_05179	ubiquinol-cytochrome C reductase complex core protein 2	0.01147
		CNAG_05318	L-mandelate dehydrogenase	0.01696
		CNAG_01287	NADH-ubiquinone oxidoreductase 51 kDa subunit	0.04754
		CNAG_01229	L-mandelate dehydrogenase	0.06052
		CNAG_06628	aldehyde dehydrogenase	0.09558
		CNAG_05258	glucose-methanol-choline oxidoreductase	0.4386
		CNAG_01080	hydroxyacid oxidase	0.4532
		CNAG_02266	NADH ubiqionone oxidoreductase chain B	0.5726
		CNAG_05169	cytochrome b2	0.5964
		CNAG_07480	cytochrome b5 reductase	0.5979
		CNAG_05113	aldehyde dehydrogenase	0.6331
		CNAG_01078	aldehyde dehydrogenase	0.6356
		CNAG_05461	cytochrome b2	0.7379
		CNAG_06012	NADH-cytochrome b5 reductase	0.7596
		CNAG_03666	acyl-CoA dehydrogenase	0.7726
		CNAG_07177	NADH-ubiquinone oxidoreductase kDa subunit	0.7997
		CNAG_05462	cytochrome-b5 reductase	0.9093
		CNAG_04521	oxidoreductase	0.9541
	Oxidative phosphorylation (GO:0006119)	CNAG_03226	succinate dehydrogenase iron-sulfur subunit	3.49e-07
		CNAG_04189	succinate dehydrogenase flavoprotein subunit	1.46e-06
		CNAG_06663	conserved hypothetical protein	3.21e-05
		CNAG_01323	ubiquinol-cytochrome-c reductase	0.0001881
		CNAG_03629	NADH-ubiquinone oxidoreductase	0.0002536
		CNAG_07356	succinate dehydrogenase	0.0003054
		CNAG_05909	electron transporter	0.0003988
		CNAG_02315	ubiquinol-cytochrome c reductase iron-sulfur subunit	0.001502
		CNAG_05633	hypothetical protein	0.001611
		CNAG_05631	NADH-ubiquinone oxidoreductase	0.007189
		CNAG_05179	ubiquinol-cytochrome C reductase complex core protein 2	0.01147
		CNAG_01287	NADH-ubiquinone oxidoreductase 51 kDa subunit	0.04754
		CNAG_03298	hypothetical protein	0.04839
		CNAG_00894	conserved hypothetical protein	0.09374
		CNAG_06848	predicted protein	0.1105
		CNAG_07487	structural molecule	0.2193
		CNAG_05918	F0F1 ATP synthase subunit beta	0.3608
		CNAG_06767	ATP synthase delta chain	0.3761
		CNAG_02266	NADH ubiqionone oxidoreductase chain B	0.5726
		CNAG_05750	ATPase alpha subunit	0.7689
		CNAG_07177	NADH-ubiquinone oxidoreductase kDa subunit	0.7997
		CNAG_01204	ATP synthase subunit 5	0.8158
		CNAG_02762	conserved hypothetical protein	0.8914
		CNAG_02485	ATP synthase gamma chain	0.8919
		CNAG_01586	ATP synthase	0.955
	Mitochondrial electron transport, ubiquinol to cytochrome c (GO:0006122)	CNAG_06663	conserved hypothetical protein	3.21e-05
		CNAG_01323	ubiquinol-cytochrome-c reductase	0.0001881
		CNAG_05909	electron transporter	0.0003988
		CNAG_02315	ubiquinol-cytochrome c reductase iron-sulfur subunit	0.001502
		CNAG_05633	hypothetical protein	0.001611
		CNAG_05179	ubiquinol-cytochrome C reductase complex core protein 2	0.01147
	Cellular respiration (GO:0045333)	CNAG_06723	mitochondrial inner membrane protein	5.41e-11
		CNAG_03226	succinate dehydrogenase iron-sulfur subunit	3.49e-07
		CNAG_04189	succinate dehydrogenase flavoprotein subunit	1.46e-06
		CNAG_01137	aconitase	0.0001445
		CNAG_01323	ubiquinol-cytochrome-c reductase	0.0001881
		CNAG_07356	succinate dehydrogenase	0.0003054
		CNAG_03359	hypothetical protein	0.0009536
		CNAG_02315	ubiquinol-cytochrome c reductase iron-sulfur subunit	0.001502
		CNAG_05179	ubiquinol-cytochrome C reductase complex core protein 2	0.01147
		CNAG_06414	cytochrome c oxidase-assembly factor COX23	0.01959
		CNAG_07908	aconitate hydratase	0.02747
		CNAG_04746	conserved hypothetical protein	0.05441
		CNAG_03266	malate dehydrogenase	0.08797
		CNAG_07851	isocitrate dehydrogenase	0.09467
		CNAG_03431	nuclear protein	0.1589
		CNAG_03427	aconitate hydratase	0.1743
		CNAG_01363	XPA-binding protein 1	0.2375
		CNAG_03375	succinyl-coa ligase subunit alpha	0.2504
		CNAG_04235	conserved hypothetical protein	0.272
		CNAG_06763	seryl-tRNA synthetase	0.2817
		CNAG_05132	cytochrome c oxidase polypeptide IV	0.298
		CNAG_03225	malate dehydrogenase	0.3079
		CNAG_01412	nuclear elongation and deformation protein 1	0.4789
		CNAG_05150	ATP-binding cassette	0.5126
		CNAG_01657	fumarate hydratase	0.5466
		CNAG_02037	50S ribosomal protein L22	0.5797
		CNAG_00280	mitochondrial Mrb1	0.6169
		CNAG_01382	glutamyl-tRNA(Gln) amidotransferase subunit A	0.6427
		CNAG_02938	cytochrome C oxidase subunit	0.6668
		CNAG_07363	isocitrate dehydrogenase	0.7543
		CNAG_03540	aspartyl/glutamyl-tRNA amidotransferase subunit B	0.8112
		CNAG_02506	"3,4 dihydroxy-2-butanone-4-phosphate synthase"	0.8358
		CNAG_00061	citrate synthase	0.8601
		CNAG_02974	voltage-dependent ion-selective channel	0.9339
		CNAG_02838	30S ribosomal protein S17	0.9505
		CNAG_00484	puruvate dehydrogenase complex	0.9542
		CNAG_03596	dihydrolipoamide succinyltransferase	0.9775
		CNAG_04000	cytochrome c oxidase assembly protein COX11	0.9805
		CNAG_01819	ribosomal protein L1	0.9834
		CNAG_00747	succinate-CoA ligase	0.9888
		CNAG_01485	D-lactate dehydrogenase cytochrome oxidoreductase protein	0.9948
		CNAG_04640	acly protein	0.999
hapX∆ vs WT (transferrin)	ATP synthesis-coupled electron transport (GO:0042773)	CNAG_03226	succinate dehydrogenase iron-sulfur subunit	5.55e-09
		CNAG_02315	ubiquinol-cytochrome c reductase iron-sulfur subunit	7.63e-08
		CNAG_04189	succinate dehydrogenase flavoprotein subunit	2.84e-07
		CNAG_07356	succinate dehydrogenase	8.79e-07
		CNAG_06663	conserved hypothetical protein	1.41e-06
		CNAG_05633	hypothetical protein	2.27e-05
		CNAG_05909	electron transporter	0.0001467
		CNAG_03629	NADH-ubiquinone oxidoreductase	0.001158
		CNAG_05631	NADH-ubiquinone oxidoreductase	0.001808
		CNAG_01323	ubiquinol-cytochrome-c reductase	0.01828
		CNAG_01287	NADH-ubiquinone oxidoreductase 51 kDa subunit	0.02108
		CNAG_05179	ubiquinol-cytochrome C reductase complex core protein 2	0.4506
		CNAG_07177	NADH-ubiquinone oxidoreductase kDa subunit	0.8221
		CNAG_02266	NADH ubiqionone oxidoreductase chain B	0.8931
	ATP synthesis-coupled electron transport (sensu Eukaryota) (GO:0042775)	CNAG_03226	succinate dehydrogenase iron-sulfur subunit	5.55e-09
		CNAG_02315	ubiquinol-cytochrome c reductase iron-sulfur subunit	7.63e-08
		CNAG_04189	succinate dehydrogenase flavoprotein subunit	2.84e-07
		CNAG_07356	succinate dehydrogenase	8.79e-07
		CNAG_06663	conserved hypothetical protein	1.41e-06
		CNAG_05633	hypothetical protein	2.27e-05
		CNAG_05909	electron transporter	0.0001467
		CNAG_05631	NADH-ubiquinone oxidoreductase	0.001808
		CNAG_01323	ubiquinol-cytochrome-c reductase	0.01828
		CNAG_01287	NADH-ubiquinone oxidoreductase 51 kDa subunit	0.02108
		CNAG_05179	ubiquinol-cytochrome C reductase complex core protein 2	0.4506
		CNAG_07177	NADH-ubiquinone oxidoreductase kDa subunit	0.8221
		CNAG_02266	NADH ubiqionone oxidoreductase chain B	0.8931
	Siderophore transport (GO:0015891)	CNAG_00815	siderochrome-iron uptake transporter	2.77e-05
		CNAG_07519	conserved hypothetical protein	0.0006416
		CNAG_07751	siderophore iron transporter mirB	0.001309
		CNAG_06761	siderophore-iron transporter Str1	0.001811
		CNAG_02083	siderochrome-iron transporter	0.05441
		CNAG_07334	ferric reductase transmembrane component	0.2764
	Karyogamy during conjugation with cellular fusion (GO:0000742)	CNAG_03787	alpha tubulin	8.1e-07
		CNAG_06443	heat shock protein 70	3.17e-06
		CNAG_01840	beta1-tubulin	2.04e-05
		CNAG_04948	tubulin beta chain	0.05819
		CNAG_01347	co-chaperone	0.4101
	Serine family amino acid catabolism (GO:0009071)	CNAG_06913	L-serine ammonia-lyase	1.79e-09
		CNAG_00389	mitochondrial protein	1.27e-07
		CNAG_07004	LPD1	0.000603
		CNAG_02307	L-serine ammonia-lyase	0.2274
		CNAG_02818	aminomethyltransferase	0.8577
	Mitochondrial electron transport, ubiquinol to cytochrome c (GO:0006122)	CNAG_02315	ubiquinol-cytochrome c reductase iron-sulfur subunit	7.63e-08
		CNAG_06663	conserved hypothetical protein	1.41e-06
		CNAG_05633	hypothetical protein	2.27e-05
		CNAG_05909	electron transporter	0.0001467
		CNAG_01323	ubiquinol-cytochrome-c reductase	0.01828
		CNAG_05179	ubiquinol-cytochrome C reductase complex core protein 2	0.4506
	Oxidative phosphorylation (GO:0006119)	CNAG_03226	succinate dehydrogenase iron-sulfur subunit	5.55e-09
		CNAG_02315	ubiquinol-cytochrome c reductase iron-sulfur subunit	7.63e-08
		CNAG_04189	succinate dehydrogenase flavoprotein subunit	2.84e-07
		CNAG_07356	succinate dehydrogenase	8.79e-07
		CNAG_06663	conserved hypothetical protein	1.41e-06
		CNAG_05633	hypothetical protein	2.27e-05
		CNAG_05909	electron transporter	0.0001467
		CNAG_03629	NADH-ubiquinone oxidoreductase	0.001158
		CNAG_05918	F0F1 ATP synthase subunit beta	0.001503
		CNAG_03298	hypothetical protein	0.001524
		CNAG_05631	NADH-ubiquinone oxidoreductase	0.001808
		CNAG_06848	predicted protein	0.002279
		CNAG_01323	ubiquinol-cytochrome-c reductase	0.01828
		CNAG_01287	NADH-ubiquinone oxidoreductase 51 kDa subunit	0.02108
		CNAG_00894	conserved hypothetical protein	0.04039
		CNAG_07487	structural molecule	0.05328
		CNAG_01204	ATP synthase subunit 5	0.1568
		CNAG_01586	ATP synthase	0.3696
		CNAG_05179	ubiquinol-cytochrome C reductase complex core protein 2	0.4506
		CNAG_05750	ATPase alpha subunit	0.6104
		CNAG_07177	NADH-ubiquinone oxidoreductase kDa subunit	0.8221
		CNAG_02762	conserved hypothetical protein	0.835
		CNAG_06767	ATP synthase delta chain	0.884
		CNAG_02266	NADH ubiqionone oxidoreductase chain B	0.8931
		CNAG_02485	ATP synthase gamma chain	0.9386
cir1∆ vs WT (transferrin)	rRNA metabolism (GO:0016072)	CNAG_07864	u3 small nucleolar ribonucleoprotein imp3	3.23e-12
		CNAG_06741	DEAD box RNA helicase	2.3e-07
		CNAG_04072	cytosolic large ribosomal subunit protein	8.82e-07
		CNAG_03762	RNA methyltransferase	5.47e-06
		CNAG_03513	conserved hypothetical protein	6.66e-06
		CNAG_06948	bystin-family protein	7.76e-06
		CNAG_06126	conserved hypothetical protein	4.63e-05
		CNAG_06535	conserved hypothetical protein	5.07e-05
		CNAG_05101	WD-repeat protein	6.46e-05
		CNAG_07439	WD-repeat protein	0.0001173
		CNAG_06919	methyltransferase	0.0002941
		CNAG_01729	DEAH box polypeptide 37	0.0003087
		CNAG_06367	conserved hypothetical protein	0.0003832
		CNAG_03602	conserved hypothetical protein	0.0005643
		CNAG_01146	pre-rRNA processing protein Utp22	0.0006005
		CNAG_03789	chromosome 1 open reading frame 33	0.0008885
		CNAG_00640	40s ribosomal protein	0.002331
		CNAG_01140	ATP-dependent RNA helicase DRS1	0.003013
		CNAG_05151	u3 small nucleolar RNA-associated protein 11	0.003096
		CNAG_04571	"rRNA (adenine-N6,N6-)-dimethyltransferase"	0.0034
		CNAG_04770	nucleolar essential protein 1	0.004315
		CNAG_01791	coiled-coil protein	0.005941
		CNAG_02502	ATP-dependent RNA helicase DBP3	0.008127
		CNAG_02960	MipD	0.008608
		CNAG_01398	ATP-dependent RNA helicase DOB1	0.009564
		CNAG_01132	conserved hypothetical protein	0.009829
		CNAG_01168	centromere/microtubule binding protein cbf5	0.009945
		CNAG_01236	Ebp2p	0.01567
		CNAG_04062	WD repeat-containing protein	0.01693
		CNAG_02720	GTP-binding protein	0.01814
		CNAG_01715	GTP binding protein	0.01966
		CNAG_00232	60s ribosomal protein l30-1	0.02032
		CNAG_00603	pre-rRNA-processing protein PNO1	0.02526
		CNAG_04070	exonuclease	0.0288
		CNAG_07494	U3 small nucleolar ribonucleoprotein	0.03216
		CNAG_02982	U3 small nucleolar RNA-associated protein 13	0.03747
		CNAG_02209	small nuclear ribonucleoprotein	0.04002
		CNAG_07657	nucleolar complex protein 4	0.04117
		CNAG_07466	WD repeat-containing protein 46	0.0423
		CNAG_07362	single-stranded DNA binding protein	0.04484
		CNAG_03975	eukaryotic ribosome biogenesis protein 1	0.04478
		CNAG_01197	ran GTPase activator	0.04554
		CNAG_00775	kda trp-asp repeats containing protein	0.0514
		CNAG_03624	nucleolar protein	0.05186
		CNAG_03724	nucleolar protein	0.05308
		CNAG_01437	ribosomal RNA assembly protein mis3	0.07793
		CNAG_04370	U3 small nucleolar RNA-associated protein 10	0.08007
		CNAG_06454	atypical/RIO protein kinase	0.08465
		CNAG_03435	snRNP subunit	0.08613
		CNAG_03293	conserved hypothetical protein	0.09986
		CNAG_04451	ribonucleases P/MRP protein subunit	0.1017
		CNAG_04044	U3 snoRNP protein	0.1361
		CNAG_03246	RNA-3'-phosphate cyclase	0.1421
		CNAG_04802	ribosomal RNA-processing protein 9	0.1564
		CNAG_03414	conserved hypothetical protein	0.2051
		CNAG_02773	PM-scl autoantigen	0.2086
		CNAG_02328	ribosome biogenesis protein TSR1	0.2164
		CNAG_05360	ATP-dependent RNA helicase MAK5	0.2188
		CNAG_07371	snoRNA binding protein	0.2406
		CNAG_05535	conserved hypothetical protein	0.2584
		CNAG_02378	nucleolar protein family A member 2	0.2878
		CNAG_00166	ATP-dependent RNA helicase DBP8	0.2894
		CNAG_00557	conserved hypothetical protein	0.3238
		CNAG_01755	conserved hypothetical protein	0.3433
		CNAG_04259	small nucleolar RNP protein	0.3513
		CNAG_02437	ribosomal RNA processing protein RRP5	0.3659
		CNAG_03820	nucleolar protein 14	0.3845
		CNAG_04298	AD24	0.3967
		CNAG_06206	ATP-dependent RNA helicase DBP9	0.4125
		CNAG_03124	WD repeat protein	0.4187
		CNAG_01548	DEAD box polypeptide 48	0.44
		CNAG_03300	RRP1B protein	0.445
		CNAG_01693	exosome complex exonuclease rrp45	0.4636
		CNAG_06472	nucleolar protein 4	0.4816
		CNAG_04002	Hob3p	0.4932
		CNAG_03706	serine/threonine-protein phosphatase PP1	0.5154
		CNAG_00781	conserved hypothetical protein	0.5251
		CNAG_03001	rRNA primary transcript binding protein	0.5399
		CNAG_05797	5'-3' exoribonuclease 2	0.5464
		CNAG_06469	phospholipid-translocating ATPase	0.5598
		CNAG_05571	conserved hypothetical protein	0.5625
		CNAG_06881	shwachman-Bodian-Diamond syndrome	0.5707
		CNAG_05848	rRNA primary transcript binding protein	0.5921
		CNAG_05822	enzyme regulator	0.6091
		CNAG_02901	glycine rich protein	0.6197
		CNAG_01033	exosome 3'->5 exonuclease subunit ski4	0.6586
		CNAG_04628	eukaryotic translation initiation factor 6	0.6774
		CNAG_06273	Rrs1 protein	0.6901
		CNAG_01141	3'-5'-exoribonuclease	0.6921
		CNAG_02175	exonuclease II Exo2	0.708
		CNAG_00705	RuvB-like helicase 2	0.7484
		CNAG_07855	midasin	0.7964
		CNAG_01104	conserved hypothetical protein	0.7986
		CNAG_01917	conserved hypothetical protein	0.9148
		CNAG_00089	exosome complex exonuclease rrp4	0.9325
		CNAG_00940	mitotic control protein dis3	0.9848
		CNAG_07416	exosome component Rrp41	0.9995
	rRNA processing (GO:0006364)	CNAG_07864	u3 small nucleolar ribonucleoprotein imp3	3.23e-12
		CNAG_06741	DEAD box RNA helicase	2.3e-07
		CNAG_04072	cytosolic large ribosomal subunit protein	8.82e-07
		CNAG_03762	RNA methyltransferase	5.47e-06
		CNAG_03513	conserved hypothetical protein	6.66e-06
		CNAG_06948	bystin-family protein	7.76e-06
		CNAG_06126	conserved hypothetical protein	4.63e-05
		CNAG_06535	conserved hypothetical protein	5.07e-05
		CNAG_05101	WD-repeat protein	6.46e-05
		CNAG_07439	WD-repeat protein	0.0001173
		CNAG_06919	methyltransferase	0.0002941
		CNAG_01729	DEAH box polypeptide 37	0.0003087
		CNAG_06367	conserved hypothetical protein	0.0003832
		CNAG_03602	conserved hypothetical protein	0.0005643
		CNAG_01146	pre-rRNA processing protein Utp22	0.0006005
		CNAG_03789	chromosome 1 open reading frame 33	0.0008885
		CNAG_00640	40s ribosomal protein	0.002331
		CNAG_01140	ATP-dependent RNA helicase DRS1	0.003013
		CNAG_05151	u3 small nucleolar RNA-associated protein 11	0.003096
		CNAG_04571	"rRNA (adenine-N6,N6-)-dimethyltransferase"	0.0034
		CNAG_04770	nucleolar essential protein 1	0.004315
		CNAG_01791	coiled-coil protein	0.005941
		CNAG_02502	ATP-dependent RNA helicase DBP3	0.008127
		CNAG_02960	MipD	0.008608
		CNAG_01398	ATP-dependent RNA helicase DOB1	0.009564
		CNAG_01132	conserved hypothetical protein	0.009829
		CNAG_01168	centromere/microtubule binding protein cbf5	0.009945
		CNAG_01236	Ebp2p	0.01567
		CNAG_04062	WD repeat-containing protein	0.01693
		CNAG_02720	GTP-binding protein	0.01814
		CNAG_01715	GTP binding protein	0.01966
		CNAG_00232	60s ribosomal protein l30-1	0.02032
		CNAG_00603	pre-rRNA-processing protein PNO1	0.02526
		CNAG_04070	exonuclease	0.0288
		CNAG_07494	U3 small nucleolar ribonucleoprotein	0.03216
		CNAG_02982	U3 small nucleolar RNA-associated protein 13	0.03747
		CNAG_02209	small nuclear ribonucleoprotein	0.04002
		CNAG_07657	nucleolar complex protein 4	0.04117
		CNAG_07466	WD repeat-containing protein 46	0.0423
		CNAG_07362	single-stranded DNA binding protein	0.04484
		CNAG_03975	eukaryotic ribosome biogenesis protein 1	0.04478
		CNAG_00775	kda trp-asp repeats containing protein	0.0514
		CNAG_03624	nucleolar protein	0.05186
		CNAG_03724	nucleolar protein	0.05308
		CNAG_01437	ribosomal RNA assembly protein mis3	0.07793
		CNAG_04370	U3 small nucleolar RNA-associated protein 10	0.08007
		CNAG_06454	atypical/RIO protein kinase	0.08465
		CNAG_03435	snRNP subunit	0.08613
		CNAG_03293	conserved hypothetical protein	0.09986
		CNAG_04451	ribonucleases P/MRP protein subunit	0.1017
		CNAG_04044	U3 snoRNP protein	0.1361
		CNAG_03246	RNA-3'-phosphate cyclase	0.1421
		CNAG_04802	ribosomal RNA-processing protein 9	0.1564
		CNAG_03414	conserved hypothetical protein	0.2051
		CNAG_02773	PM-scl autoantigen	0.2086
		CNAG_02328	ribosome biogenesis protein TSR1	0.2164
		CNAG_05360	ATP-dependent RNA helicase MAK5	0.2188
		CNAG_07371	snoRNA binding protein	0.2406
		CNAG_05535	conserved hypothetical protein	0.2584
		CNAG_02378	nucleolar protein family A member 2	0.2878
		CNAG_00166	ATP-dependent RNA helicase DBP8	0.2894
		CNAG_00557	conserved hypothetical protein	0.3238
		CNAG_01755	conserved hypothetical protein	0.3433
		CNAG_04259	small nucleolar RNP protein	0.3513
		CNAG_02437	ribosomal RNA processing protein RRP5	0.3659
		CNAG_03820	nucleolar protein 14	0.3845
		CNAG_04298	AD24	0.3967
		CNAG_06206	ATP-dependent RNA helicase DBP9	0.4125
		CNAG_03124	WD repeat protein	0.4187
		CNAG_01548	DEAD box polypeptide 48	0.44
		CNAG_03300	RRP1B protein	0.445
		CNAG_01693	exosome complex exonuclease rrp45	0.4636
		CNAG_06472	nucleolar protein 4	0.4816
		CNAG_04002	Hob3p	0.4932
		CNAG_03706	serine/threonine-protein phosphatase PP1	0.5154
		CNAG_00781	conserved hypothetical protein	0.5251
		CNAG_03001	rRNA primary transcript binding protein	0.5399
		CNAG_05797	5'-3' exoribonuclease 2	0.5464
		CNAG_06469	phospholipid-translocating ATPase	0.5598
		CNAG_05571	conserved hypothetical protein	0.5625
		CNAG_06881	shwachman-Bodian-Diamond syndrome	0.5707
		CNAG_05848	rRNA primary transcript binding protein	0.5921
		CNAG_05822	enzyme regulator	0.6091
		CNAG_02901	glycine rich protein	0.6197
		CNAG_01033	exosome 3'->5 exonuclease subunit ski4	0.6586
		CNAG_04628	eukaryotic translation initiation factor 6	0.6774
		CNAG_06273	Rrs1 protein	0.6901
		CNAG_01141	3'-5'-exoribonuclease	0.6921
		CNAG_02175	exonuclease II Exo2	0.708
		CNAG_00705	RuvB-like helicase 2	0.7484
		CNAG_07855	midasin	0.7964
		CNAG_01104	conserved hypothetical protein	0.7986
		CNAG_01917	conserved hypothetical protein	0.9148
		CNAG_00089	exosome complex exonuclease rrp4	0.9325
		CNAG_00940	mitotic control protein dis3	0.9848
		CNAG_07416	exosome component Rrp41	0.9995
	Processing of 20S pre-RNA (GO:0030490)	CNAG_07864	u3 small nucleolar ribonucleoprotein imp3	3.23e-12
		CNAG_06948	bystin-family protein	7.76e-06
		CNAG_06535	conserved hypothetical protein	5.07e-05
		CNAG_05101	WD-repeat protein	6.46e-05
		CNAG_07439	WD-repeat protein	0.0001173
		CNAG_06919	methyltransferase	0.0002941
		CNAG_01729	DEAH box polypeptide 37	0.0003087
		CNAG_03602	conserved hypothetical protein	0.0005643
		CNAG_01146	pre-rRNA processing protein Utp22	0.0006005
		CNAG_00640	40s ribosomal protein	0.002331
		CNAG_05151	u3 small nucleolar RNA-associated protein 11	0.003096
		CNAG_04770	nucleolar essential protein 1	0.004315
		CNAG_07494	U3 small nucleolar ribonucleoprotein	0.03216
		CNAG_02982	U3 small nucleolar RNA-associated protein 13	0.03747
		CNAG_02209	small nuclear ribonucleoprotein	0.04002
		CNAG_07657	nucleolar complex protein 4	0.04117
		CNAG_07466	WD repeat-containing protein 46	0.0423
		CNAG_00775	kda trp-asp repeats containing protein	0.0514
		CNAG_03624	nucleolar protein	0.05186
		CNAG_04370	U3 small nucleolar RNA-associated protein 10	0.08007
		CNAG_06454	atypical/RIO protein kinase	0.08465
		CNAG_03435	snRNP subunit	0.08613
		CNAG_03293	conserved hypothetical protein	0.09986
		CNAG_04044	U3 snoRNP protein	0.1361
		CNAG_04802	ribosomal RNA-processing protein 9	0.1564
		CNAG_07371	snoRNA binding protein	0.2406
		CNAG_02437	ribosomal RNA processing protein RRP5	0.3659
		CNAG_03820	nucleolar protein 14	0.3845
		CNAG_03124	WD repeat protein	0.4187
		CNAG_06469	phospholipid-translocating ATPase	0.5598
		CNAG_05571	conserved hypothetical protein	0.5625
	Ribosome assembly (GO:0042255)	CNAG_02382	ribosome biogenesis protein BRX1	2.03e-08
		CNAG_06741	DEAD box RNA helicase	2.3e-07
		CNAG_04072	cytosolic large ribosomal subunit protein	8.82e-07
		CNAG_02928	60s ribosomal protein l5-b	3.09e-06
		CNAG_03513	conserved hypothetical protein	6.66e-06
		CNAG_07839	60s ribosomal protein l11	0.0002166
		CNAG_06919	methyltransferase	0.0002941
		CNAG_05904	ribosomal protein S14	0.0004562
		CNAG_03053	ribosomal protein L23a	0.000556
		CNAG_07878	nucleolar complex protein 2	0.0008388
		CNAG_01140	ATP-dependent RNA helicase DRS1	0.003013
		CNAG_04114	40S ribosomal protein S0	0.003285
		CNAG_01170	conserved hypothetical protein	0.003299
		CNAG_01791	coiled-coil protein	0.005941
		CNAG_02502	ATP-dependent RNA helicase DBP3	0.008127
		CNAG_01679	conserved hypothetical protein	0.008213
		CNAG_02960	MipD	0.008608
		CNAG_01181	ribosomal chaperone	0.01811
		CNAG_01715	GTP binding protein	0.01966
		CNAG_03739	ribosomal L10 protein	0.02115
		CNAG_01480	60S ribosomal protein L12	0.03383
		CNAG_07362	single-stranded DNA binding protein	0.04484
		CNAG_04365	ribosome biogenesis protein	0.05448
		CNAG_00672	ribosomal protein S11	0.1361
		CNAG_02234	60S ribosomal protein L6	0.2016
		CNAG_03414	conserved hypothetical protein	0.2051
		CNAG_05360	ATP-dependent RNA helicase MAK5	0.2188
		CNAG_02672	RNA binding protein	0.266
		CNAG_01593	rRNA binding protein	0.3233
		CNAG_01884	large subunit ribosomal protein L3	0.3843
		CNAG_06206	ATP-dependent RNA helicase DBP9	0.4125
		CNAG_00822	ribosome biogenesis protein Sqt1	0.4122
		CNAG_04628	eukaryotic translation initiation factor 6	0.6774
		CNAG_01709	translation initiation factor	0.777
		CNAG_07855	midasin	0.7964
		CNAG_07537	mitochondrial GTPase 1	0.8338
		CNAG_03577	L10e protein	0.8353
		CNAG_06684	pre-rRNA-processing protein IPI3	0.8794
		CNAG_02827	ribosomal chaperone	0.8835
		CNAG_03779	ribosomal protein L4	0.9885
		CNAG_03810	mitochondrial ribosomal protein L23	0.9912
	Iron ion transport (GO:0006826)	CNAG_02959	high-affinity iron permease CaFTR1	4.34e-14
		CNAG_00815	siderochrome-iron uptake transporter	8.61e-11
		CNAG_03465	laccase	2.42e-08
		CNAG_06241	acidic laccase	3.34e-07
		CNAG_02083	siderochrome-iron transporter	1.76e-06
		CNAG_03694	iron ion transporter	4.68e-05
		CNAG_03498	metalloreductase	0.00204
		CNAG_07519	conserved hypothetical protein	0.003431
		CNAG_07334	ferric reductase transmembrane component	0.03197
		CNAG_02958	ferroxidase	0.07675
		CNAG_06821	ferric reductase transmembrane component 4	0.08165
		CNAG_07751	siderophore iron transporter mirB	0.1011
		CNAG_06761	siderophore-iron transporter Str1	0.1299
		CNAG_04293	vacuolar protein sorting 41	0.392
		CNAG_06326	conserved hypothetical protein	0.4117
		CNAG_06242	high-affinity iron permease CaFTR1	0.6564
		CNAG_07865	ferro-O2-oxidoreductase	0.7657
	Ribosomal subunit assembly (GO:0042257)	CNAG_02382	ribosome biogenesis protein BRX1	2.03e-08
		CNAG_06741	DEAD box RNA helicase	2.3e-07
		CNAG_04072	cytosolic large ribosomal subunit protein	8.82e-07
		CNAG_02928	60s ribosomal protein l5-b	3.09e-06
		CNAG_03513	conserved hypothetical protein	6.66e-06
		CNAG_07839	60s ribosomal protein l11	0.0002166
		CNAG_06919	methyltransferase	0.0002941
		CNAG_05904	ribosomal protein S14	0.0004562
		CNAG_03053	ribosomal protein L23a	0.000556
		CNAG_01140	ATP-dependent RNA helicase DRS1	0.003013
		CNAG_04114	40S ribosomal protein S0	0.003285
		CNAG_01170	conserved hypothetical protein	0.003299
		CNAG_01791	coiled-coil protein	0.005941
		CNAG_02502	ATP-dependent RNA helicase DBP3	0.008127
		CNAG_01679	conserved hypothetical protein	0.008213
		CNAG_01181	ribosomal chaperone	0.01811
		CNAG_03739	ribosomal L10 protein	0.02115
		CNAG_01480	60S ribosomal protein L12	0.03383
		CNAG_07362	single-stranded DNA binding protein	0.04484
		CNAG_04365	ribosome biogenesis protein	0.05448
		CNAG_00672	ribosomal protein S11	0.1361
		CNAG_02234	60S ribosomal protein L6	0.2016
		CNAG_05360	ATP-dependent RNA helicase MAK5	0.2188
		CNAG_02672	RNA binding protein	0.266
		CNAG_01593	rRNA binding protein	0.3233
		CNAG_01884	large subunit ribosomal protein L3	0.3843
		CNAG_06206	ATP-dependent RNA helicase DBP9	0.4125
		CNAG_00822	ribosome biogenesis protein Sqt1	0.4122
		CNAG_07855	midasin	0.7964
		CNAG_03577	L10e protein	0.8353
		CNAG_06684	pre-rRNA-processing protein IPI3	0.8794
		CNAG_02827	ribosomal chaperone	0.8835
		CNAG_03779	ribosomal protein L4	0.9885
		CNAG_03810	mitochondrial ribosomal protein L23	0.9912
	Ribosomal large subunit assembly and maintenance (GO:0000027)	CNAG_02382	ribosome biogenesis protein BRX1	2.03e-08
		CNAG_06741	DEAD box RNA helicase	2.3e-07
		CNAG_04072	cytosolic large ribosomal subunit protein	8.82e-07
		CNAG_02928	60s ribosomal protein l5-b	3.09e-06
		CNAG_07839	60s ribosomal protein l11	0.0002166
		CNAG_06919	methyltransferase	0.0002941
		CNAG_03053	ribosomal protein L23a	0.000556
		CNAG_01140	ATP-dependent RNA helicase DRS1	0.003013
		CNAG_01791	coiled-coil protein	0.005941
		CNAG_02502	ATP-dependent RNA helicase DBP3	0.008127
		CNAG_03739	ribosomal L10 protein	0.02115
		CNAG_01480	60S ribosomal protein L12	0.03383
		CNAG_04365	ribosome biogenesis protein	0.05448
		CNAG_02234	60S ribosomal protein L6	0.2016
		CNAG_05360	ATP-dependent RNA helicase MAK5	0.2188
		CNAG_02672	RNA binding protein	0.266
		CNAG_01593	rRNA binding protein	0.3233
		CNAG_01884	large subunit ribosomal protein L3	0.3843
		CNAG_06206	ATP-dependent RNA helicase DBP9	0.4125
		CNAG_00822	ribosome biogenesis protein Sqt1	0.4122
		CNAG_07855	midasin	0.7964
		CNAG_03577	L10e protein	0.8353
		CNAG_06684	pre-rRNA-processing protein IPI3	0.8794
		CNAG_03779	ribosomal protein L4	0.9885
		CNAG_03810	mitochondrial ribosomal protein L23	0.9912
	Ribosomal small subunit assembly and maintenance (GO:0000028)	CNAG_03513	conserved hypothetical protein	6.66e-06
		CNAG_05904	ribosomal protein S14	0.0004562
		CNAG_04114	40S ribosomal protein S0	0.003285
		CNAG_01170	conserved hypothetical protein	0.003299
		CNAG_01679	conserved hypothetical protein	0.008213
		CNAG_01181	ribosomal chaperone	0.01811
		CNAG_07362	single-stranded DNA binding protein	0.04484
		CNAG_00672	ribosomal protein S11	0.1361
		CNAG_02827	ribosomal chaperone	0.8835
