# Supplementary material for: HapX Positively and Negatively Regulates the Transcriptional Response to Iron Deprivation in Cryptococcus neoformans
Source: PLoS Pathog. 2010 Nov 24;6(11):e1001209. doi: 10.1371/journal.ppat.1001209 (PMC2991262; doi:10.1371/journal.ppat.1001209)
Supplement: Table S8 — Expression profiles of genes in the ergosterol biosynthesis pathway. (0.03 MB XLS) [file ppat.1001209.s013.xls]

## Sheet: Sheet1
Table S8. Expression profile of genes in ergosterol biosynthesis pathway.
Microarray Oligo ID	H99 gene ID	Gene annotation	Fold change (Low-iron)a
			hap3∆ vs WT	hapX∆ vs WT	cir1∆ vs WT
CNAG_00040b	CNAG_00040	lanosterol 14 alpha-demethylase (Erg11)#	-1.37*	1.31*	-1.78*
181.m08700	CNAG_00117	C-14 sterol reductase (Erg24)	-5.45	-7.01	-1.85*
CNAG_00265c	CNAG_00265	isopentenyl-diphosphate delta-isomerase (Idi1)#	-1.18*	1.68*	-1.74*
181.m08622	CNAG_00519	C-5 sterol desaturase (Erg3)	-1.66*	-2.06*	-1.09*
181.m08264	CNAG_00524	acetyl-Coenzyme A acyltransferase 2	1.66*	1.46*	3.63
181.m08573	CNAG_00854	C-8 sterol isomerase (Erg2)¥	-3.05	-2.25	-1.67
163.m03920	CNAG_01003	electron transporter	-4.49	-16.42	-3.06
CNAG_01129d	CNAG_01129	lanosterol synthase (Erg7)	-1.90	1.14*	-1.02*
179.m00221	CNAG_01737	C-4 methyl sterol oxidase (Erg25)¥	-5.19	-14.17	-1.73
167.m03590	CNAG_02084	farnesyl pyrophosphate synthetase (Erg20)	-2.40	-2.00	-1.13*
179.m00382	CNAG_02830	delta24(28) sterol reductase (Erg4)	-4.07	-7.64	-1.92*
179.m00435	CNAG_02896	hydroxymethylglutaryl-CoA synthase (Erg13)	-2.72	-21.23	-1.75*
179.m00455	CNAG_02918	acetyl-CoA C-acetyltransferase (Erg10)	-2.61	-4.42	-1.37*
179.m00534	CNAG_03009	conserved hypothetical protein (Erg28)	-1.20*	-1.15*	-1.17*
186.m03744	CNAG_03819	sterol 24-C-methyltransferase (Erg6)	-1.92*	-5.19	-3.60*
186.m03961	CNAG_04029	cytochrome P450	1.40*	1.92*	1.10*
CNAG_04605e	CNAG_04605	C-3 sterol dehydrogenase (Erg26)#	-1.02*	-1.74*	-1.28*
184.m05222	CNAG_05125	diphosphomevalonate decarboxylase	-1.41*	-2.24*	1.35*
184.m04442	CNAG_05462	cytochrome-b5 reductase	1.88*	1.39*	-1.31*
CNAG_06001f	CNAG_06001	phosphomevalonate kinase (Erg8)#	-4.21	-2.54	-1.29*
180.m00238	CNAG_06534	hydroxymethylglutaryl-CoA reductase (Hmg2)	-1.63*	-2.48	1.47*
180.m00174	CNAG_06644	C-22 sterol desaturase (Erg5)	1.01*	-4.98	-3.13
CNAG_06829g	CNAG_06829	squalene monooxygenase (Erg1)¥	-1.06*	1.27*	-1.81*
1632.seq.124	CNAG_07438	3-keto sterol reductase (Erg27)	-1.31*	-3.08*	-1.08*
186.m03678	CNAG_07480	cytochrome b5 reductase	-1.32*	1.83*	-1.08*
Genes listed in the table are associated with the GO term ergosterol metabolism (GO:0008204).
# Not represented in the biological process annotation file for ermineJ since no GO terms were associated with these gene IDs. Included in this table to give a complete list of ergosterol biosynthesis genes.
a Values statistically significant with p < 0.05, except those marked with *.
b abbreviation of CNAG_00040 lanosterol 14 alpha-demethylase (2410 nt).
c abbreviation of CNAG_00265 isopentenyl-diphosphate delta-isomerase (1236 nt).
d abbreviation of CNAG_01129 lanosterol synthase (2948 nt).
e abbreviation of CNAG_04605 C-3 sterol dehydrogenase (1488 nt).
f abbreviation of CNAG_06001 phosphomevalonate kinase (1923 nt).
g abbreviation of CNAG_06829 squalene monooxygenase (1980 nt).
* Values statistically not significant.
¥ Validated by quantitative real-time RT-PCR.
