# Supplementary material for: HapX Positively and Negatively Regulates the Transcriptional Response to Iron Deprivation in Cryptococcus neoformans
Source: PLoS Pathog. 2010 Nov 24;6(11):e1001209. doi: 10.1371/journal.ppat.1001209 (PMC2991262; doi:10.1371/journal.ppat.1001209)
Supplement: Table S9 — Expression profiles of genes in the heme biosynthesis pathway. (0.03 MB XLS) [file ppat.1001209.s014.xls]

## Sheet: Sheet1
Table S9. Expression profile of genes in heme biosynthesis pathway.
Microarray Oligo ID	H99 gene ID	Gene annotation	Fold change (Low-iron)a
			hap3∆ vs WT	hapX∆ vs WT	cir1∆ vs WT
CNAG_01721b	CNAG_01721	hydroxymethylbilane synthase (Hem3)¥	1.13*	-2.19*	-5.29
CNAG_01908c	CNAG_01908	uroporphyrinogen-III synthase (Hem4)¥	3.04	9.77	-1.31*
167.m05798	CNAG_02460	coproporphyrinogen oxidase (Hem13)¥	-1.75	-6.66	-1.61*
177.m03219	CNAG_03187	protoporphyrinogen oxidase (Hem14)	1.02*	-1.86*	1.53*
186.m03417	CNAG_06799	uroporphyrinogen decarboxylase (Hem12)	1.01*	-2.82*	1.13*
a Values statistically significant with p < 0.05, except those marked with *.
b abbreviation of CNAG_01721 hydroxymethylbilane synthase (1680 nt).
c abbreviation of CNAG_01908 uroporphyrinogen-III synthase (900 nt).
* Values statistically not significant.
¥ Validated by quantitative real-time RT-PCR.
