# Supplementary material for: HapX Positively and Negatively Regulates the Transcriptional Response to Iron Deprivation in Cryptococcus neoformans
Source: PLoS Pathog. 2010 Nov 24;6(11):e1001209. doi: 10.1371/journal.ppat.1001209 (PMC2991262; doi:10.1371/journal.ppat.1001209)
Supplement: Table S11 — List of oligonucleotide primers employed for strain construction and quantitative RT-PCR. (0.03 MB XLS) [file ppat.1001209.s016.xls]

## Sheet: Sheet1
Table S11. List of primers used in this study.
Primer name	Sequence (5'-3')	Designed for
H9Hap3.1_KO1	GCTGGTAAGGCCGTCGATACAAATC	HAP3 deletion
H9Hap3.1_KO2	AATTCTGCAGATATCCATCACACTGGCGGCCGATAAATGAAATAAATTCCGACACGCA	HAP3 deletion
H9Hap3.1_KO3	AATTCCAGCACACTGGCGGCCGTTACTAGTATGACGCACAAGGTGTGCGATAGGCCTG	HAP3 deletion
H9Hap3.1_KO4	TATCTGAAATGGGGGCCTGGAACTTTCC	HAP3 deletion
H9Hap3.1_KO5	CCACCTTCTTGCCAAGCTCAAAGCGC	HAP3 deletion
H9Hap3.1_KO6	CTGGTCACTATTCCATCTTCTGTCCG	HAP3 deletion
H9Hap5_KO1	CAACCTTTACCGAGAAACCGTGCTCC	HAP5 deletion
H9Hap5_KO2	AATTCTGCAGATATCCATCACACTGGCGGCTGGTAGATTATAACTCTTCCAATCTGGTG	HAP5 deletion
H9Hap5_KO33	AATTCCAGCACACTGGCGGCCGTTACTAGTGATTTTTCAACACGGCTTGATCCATTCTAC	HAP5 deletion
H9Hap5_KO34	GATGAAAGTTGGTCAGATTCGCTGATGGT	HAP5 deletion
H9Hap5_KO5	GAATCCGGGTCCTATGGGTCAACCT	HAP5 deletion
H9Hap5_KO36	CCTCCACAAATGCAACGTTAGTCATGCG	HAP5 deletion
H9HapX_KO1	CCTCCGAGTGCCTTGTCTTTGTGGC	HAPX deletion
H9HapX_KO2	AATTCTGCAGATATCCATCACACTGGCGGCGAGGGGTTTTAAGGGGAAAATGAGGGAG	HAPX deletion
H9HapX_KO3	AATTCCAGCACACTGGCGGCCGTTACTAGTGACATTGTAACAAGCTTCCAGCCGGTG	HAPX deletion
H9HapX_KO4	CTCGACAAATTGATACATTTGGAGGAAC	HAPX deletion
H9HapX_KO5	CGAATGATAATGACTGGGTTGTGGC	HAPX deletion
H9HapX_KO6	TCTGTCCACGTTCTCTTCTTTACGTATTC	HAPX deletion
Hap3.1_Re.F	TGAGAGCGGTACCGGCAGAAAGAGCCTCGCCAGATTGC	HAP3 complementation
Hap3.1_Re.R	CTCTTAAACTAGTCCAGCTATCTATGTCCATGCTCTCATT	HAP3 complementation
Hap5_Re.F	AGACTCAGGTACCGACTCAAACCCAGAAGAAGGGCAAGG	HAP5 complementation
Hap5_Re.R	TCGATCCACTAGTCGGCGATAAACTCGATGACCGTCCAG	HAP5 complementation
HapX_Re.F	ATACAGCGGTACCGACATTGCATGCTAATAAGCGGATAAAGATTG	HAPX complementation
HapX_Re.R	ACAGGCAACTAGTAATCAAATTGACAGTCTCCACGCACTGG	HAPX complementation
sdh1-f1	TTGCCCGGATGGTTCAAG	quantitative real-time RT-PCR
sdh1-r1	AAGGTAAAAGGGAGAGCGATGA	quantitative real-time RT-PCR
sdh2-f1	CGCTTGCTTGTGCCGAAT	quantitative real-time RT-PCR
sdh2-r1	AAGCGGGTAAATCTTGGAATCTT	quantitative real-time RT-PCR
02315-f1	GCGAGGAAAGCCAGTGTTCA	quantitative real-time RT-PCR
02315-r1	GTTGGCCTCATCAATCTCATCA	quantitative real-time RT-PCR
erg25-f1	CACCACCGCGCAAAACA	quantitative real-time RT-PCR
erg25-r1	CCAGTTGAGTGCGGCAAAG	quantitative real-time RT-PCR
erg2-f1	CTCCTCGAACGCGACCTTT	quantitative real-time RT-PCR
erg2-r1	CCGGGCTGAAGGAGTTCAC	quantitative real-time RT-PCR
erg1-f1	CTCCTCGAACGCGACCTTT	quantitative real-time RT-PCR
erg1-r1	CCGGGCTGAAGGAGTTCAC	quantitative real-time RT-PCR
hem3-f1	TGCTGCCCATCCCGAAT	quantitative real-time RT-PCR
hem3-r1	CCTGGCCCCTGAAAGGA	quantitative real-time RT-PCR
hem4-f1	CGGGCCATACCTGTTCTTGT	quantitative real-time RT-PCR
hem4-r1	GCGCGGTAGGCATCTCAT	quantitative real-time RT-PCR
hem13-f1	ACCGCGGCGAGTGTAGAG	quantitative real-time RT-PCR
hem13-r1	CGACGTGGTGAGATCGTCAA	quantitative real-time RT-PCR
cfo1-f1	GGACCTTGGCCGCTCAA	quantitative real-time RT-PCR
cfo1-r1	CAAGCGCGCCAATCG	quantitative real-time RT-PCR
cft1-f1	TCGCACCGGCTCTACCA	quantitative real-time RT-PCR
cft1-r1	GGAAAGAGGTGGAACCGATGA	quantitative real-time RT-PCR
cft2-f1	CCGGCAAGGCCCTCTT	quantitative real-time RT-PCR
cft2-r1	TGTCAGGCTCGCCATCTTC	quantitative real-time RT-PCR
sit1-f1	GCCGCCATTTGGACCAA	quantitative real-time RT-PCR
sit1-r1	GCACGGAGGAGGTCGTTGTA	quantitative real-time RT-PCR
mirB-f1	GCTCAGCGAGGTGTGCAAA	quantitative real-time RT-PCR
mirB-r1	CGACATTCTCGACCAAGTCAAA	quantitative real-time RT-PCR
07519-f1	TCGTTTCCGCTGAGATTGC	quantitative real-time RT-PCR
07519-r1	CATACCCCCATCGCCAGTT	quantitative real-time RT-PCR
str1-f1	GCTAAGGGCGGCTACAAGAA	quantitative real-time RT-PCR
str1-r1	AGAACGCCGCCAACGA	quantitative real-time RT-PCR
02083-f1	CGCGAACGTGCTTTATGGA	quantitative real-time RT-PCR
02083-r1	GAGTGATGATGGCGCTGAAA	quantitative real-time RT-PCR
str3-f1	TCGCCGCTTCCTCCAA	quantitative real-time RT-PCR
str3-r1	GCTTCGTGTTGACCGGTAAGA	quantitative real-time RT-PCR
lac1-f1	GCCATCAGTCAGGCACGTT	quantitative real-time RT-PCR
lac1-r1	TCGGCCATGGAATTGGAAT	quantitative real-time RT-PCR
hapX-f1	TCGCACCTCTTCAGATGCTTT	quantitative real-time RT-PCR
hapX-r1	CGAGAACCGCCACACAACT	quantitative real-time RT-PCR
rim101-f1	CGACGACCGACCCAGAATT	quantitative real-time RT-PCR
rim101-r1	TTCGGGTGGCGGAAGA	quantitative real-time RT-PCR
cir1-f1	GATCGCGAGCATCGTCCTT	quantitative real-time RT-PCR
cir1-r1	AACCGTTACCCATGCTGTTCTC	quantitative real-time RT-PCR
18S-RT-F	AACAGGTCTGTGATGCCCTTAGA	quantitative real-time RT-PCR
18S-RT-R	ACTCGCTGGCTCAGTCAGTGT	quantitative real-time RT-PCR
